# Supplementary material for: Unravelling the impact of SARS-CoV-2 on hemostatic and complement systems: a systems immunology perspective
Source: Front Immunol. 2025 Jan 13;15:1457324. doi: 10.3389/fimmu.2024.1457324 (PMC11781117; doi:10.3389/fimmu.2024.1457324)
Supplement: Supplementary file 3 [file DataSheet3.csv]

	X	GSM5374839_S1.CEL	GSM5374840_S2.CEL	GSM5374841_S3.CEL	GSM5374842_S4.CEL	GSM5374843_S5.CEL	GSM5374844_S6.CEL	GSM5374845_S7.CEL	GSM5374846_S8.CEL	GSM5374847_S9.CEL	GSM5374848_S10.CEL	GSM5374849_S11.CEL	GSM5374850_S12.CEL	GSM5374851_S13.CEL	GSM5374852_S14.CEL	GSM5374853_S15.CEL	GSM5374854_S16.CEL	GSM5374855_S17.CEL	GSM5374856_S18.CEL	GSM5374857_S19.CEL	GSM5374858_S20.CEL	GSM5374859_S21.CEL	GSM5374860_S22.CEL	GSM5374861_S23.CEL	GSM5374862_S24.CEL	GSM5374863_S25.CEL	GSM5374864_S26.CEL	GSM5374865_S27.CEL	GSM5374866_S28.CEL	GSM5374867_S29.CEL	GSM5374868_S30.CEL	GSM5374869_S31.CEL	GSM5374870_S32.CEL	GSM5374871_S33.CEL	GSM5374872_S34.CEL	GSM5374873_S35.CEL	GSM5374874_S36.CEL	GSM5374875_S37.CEL	GSM5374876_S38.CEL	GSM5374877_S39.CEL	GSM5374878_S40.CEL	GSM5374879_S41.CEL	GSM5374880_S42.CEL	GSM5374881_S43.CEL	GSM5374882_S44.CEL	GSM5374883_S45.CEL	GSM5374884_S46.CEL	GSM5374885_S47.CEL	SYMBOL
5771	TC0100006623.hg.1	3.81569703114226	3.16377345745003	3.32455308448926	3.49924314368473	3.81569703114226	3.25422763928182	3.1671726625235	3.89957502638389	3.10155021003138	3.28517685225263	3.64299969515012	3.42137490355286	2.98104797942985	3.31777354052571	3.65189632359928	3.1687530065489	3.86161067944781	4.40452880208039	3.69054237750256	2.9729689632451	3.55845327498614	3.1965715426468	3.1421574990272	3.13277023685886	3.21464780051226	3.07642419895883	3.48520183972851	3.25959198378458	3.54541253742468	3.63773314827949	3.01284020944728	3.24075818210585	3.97642580845692	4.48064148449719	3.68863913903225	3.07415957830287	3.97504466073828	3.79606191613591	3.47731852803588	3.87672459901843	3.00490888121353	3.39097361496363	3.25048747921219	3.24456488945534	3.24125658008519	2.9860902824761	2.9073006290695	CCDC27
5793	TC0100006781.hg.1	4.82577718221301	5.23325821263721	4.60930036996996	5.0543685481879	4.82577718221301	5.23553776088322	4.25644924663933	5.10194610898569	5.08814790306821	5.58986593380237	5.63188423616507	4.58151825782647	4.2248251415401	4.47677243890629	4.65594636351553	4.39773321773488	4.96223624751236	4.48883807716613	4.88564511768431	4.29846331673328	4.74970336723557	4.80405257593995	4.97408050931494	5.62638520422932	4.14357685717283	5.09011275144348	5.07396665627734	4.10174166208129	4.53530330744758	4.53064563785102	4.97823706754499	5.19143516484688	4.77227987867253	4.92860595238923	5.65442680306633	4.98162293876309	5.01356870173224	4.62677304217105	5.01140045706206	4.54810964026554	5.46894526834166	4.44714091142071	4.54228485728265	4.24986148889029	4.73345498258614	5.04264625931638	4.92827876741415	SLC25A33
5848	TC0100006997.hg.1	6.83254581286518	6.66345287451891	6.86186130114719	6.50404887408495	6.832646191051	7.11105775441759	7.16689774854787	6.57668916935596	6.9514152348185	6.52604827304884	6.83467960943929	6.77640112712905	7.0780416010009	6.87036474475763	6.82295143719765	6.98980610505427	6.93516360062103	7.1319499821925	6.92322584325255	6.76150995273821	6.72192287076587	7.14106812327756	6.53086920164782	6.71728450055341	6.93978761841128	6.14639704785318	6.51609918906938	6.16089101424166	6.07702444735628	6.42120098050284	6.24529930424861	6.71497373514148	6.67831583913438	6.83825589482603	6.57196593818442	6.47210487717809	5.81370689074725	6.4208182813052	6.73449979783128	6.15588703592731	6.55349546057307	6.52794138510182	6.49915666066473	6.77412102471234	6.59057080876903	6.70002018195745	6.23149270249383	SLC25A34
5865	TC0100007144.hg.1	3.57108925245343	3.38705589840496	2.8736607502846	2.91960506724765	3.57108925245343	2.74690494209588	3.64830429301384	4.35329427792613	3.05877960399428	2.84518663218702	2.73573882634471	3.97939898360077	3.88013722966606	4.07804180421844	3.22195460199546	3.68131861507068	3.83227014875415	3.36326831476262	3.11277700528159	3.15908500299347	3.39933583955342	3.22462413092277	3.09618516807567	3.15304121693263	3.32419545006071	2.86184771394712	2.78933014538182	3.59790415334357	3.90965315867176	3.53281211097779	3.02883772618353	2.8722378516664	3.82536471614754	4.15152309195175	3.45039107428704	3.07860412634549	4.00176420300215	4.43906824250968	3.15223920150526	2.95597187063151	3.28657200670381	3.12858323339388	3.82388101314309	2.45908832644009	3.2418364121433	2.72154643738633	2.94422805160213	KLHDC7A
5868	TC0100007162.hg.1	6.74004069824504	6.26950726572313	6.46735668096526	6.67864329854971	6.74004069824504	6.33854090707942	6.60686475505951	6.25246653475588	6.80467432484128	6.52313010568785	6.42855359857648	6.528896927031	6.47001003388855	6.38328605370888	6.59224643339059	6.41143104267388	6.72399106236045	6.55274710023514	6.04831577753969	6.47909762023854	6.51970414911493	6.93431460665421	6.34426766381827	6.56949944408218	6.61736913162615	6.13604525898788	6.19522990208037	6.52972136015279	6.44943924903362	6.59336427822401	6.118527859353	6.67744652597694	6.6015604664665	6.88626081488254	6.56958923126594	6.22921636559976	7.11204730299489	6.82906364882947	6.69306824181627	6.34419599233653	6.08390632398332	6.57168589952379	6.46658204201587	6.52843417637342	6.38623047919578	6.56893250870781	6.25303030239381	SLC66A1
5888	TC0100007290.hg.1	5.92984046893728	6.29856190656163	4.90630585701149	5.48858696629645	5.92984046893728	5.8346033435553	5.71638348088095	6.13454146755098	5.73091402088763	5.69058851336929	5.64220550692789	5.70655909523188	5.79695786282673	5.72061545213033	6.27464500764546	5.41328008577511	6.31384141099397	6.03340369827481	6.12037855986717	5.50769227029814	5.91758192569264	5.87434741442339	5.7722395170288	5.16925957457265	6.11350287788647	5.54025482586447	5.4515847842003	5.6140215040393	5.29085507952813	5.43010517066325	5.26712174560493	5.23309792647255	5.52599483440005	5.70060142448966	5.71392520483622	4.99006832891303	5.95048145114778	5.13538617699903	5.50956311543162	5.22829693880673	5.14559686623874	5.5568235726168	5.35464096295375	5.49877013603663	5.55841179467042	5.71793885299729	5.43067029744861	C1QA
5889	TC0100007291.hg.1	6.41537004882541	6.90440489160808	6.33153114413332	6.48198564687824	6.41537004882541	6.21385524254533	6.33966582843571	7.29339086045351	6.85977808856691	6.53102320867005	6.57625462460022	6.34810720892196	6.37799193320591	5.92794631974354	7.15123953163373	6.83829202629099	7.64103955371818	6.72813044315577	6.43722112031747	5.81735815799486	6.35334346076189	6.33430672369149	6.32240422613381	6.58268107719389	6.33392470061281	6.04512367240538	7.28743108532871	5.69352068479574	5.91123515091124	6.20365765596404	6.19927640178538	5.40395299645407	5.97352301668252	6.3503259125104	5.64590297623632	5.16626945103238	5.96994309460664	6.70190331950833	5.91195114238308	5.54655828669942	5.40496391419196	6.2841433391889	5.7073127945088	5.90951178293032	6.06529229860692	6.21694206022889	6.10747622893482	C1QC
5890	TC0100007292.hg.1	5.3869086647347	6.36490826112533	5.74743602143344	5.43448345764666	5.3869086647347	5.18237617024174	5.15669246542288	6.55858755955915	5.87933275825375	5.65167142601948	5.47460050907872	5.26915882119444	5.52818635611003	5.05021453920507	6.16814636907801	6.40884551489626	6.38934818618496	5.71416815358339	5.76629902602938	5.54794099162486	6.02863754928615	5.27772491844504	5.39812753535972	5.61426782421986	5.8852189566247	4.97485490432385	5.69554740152902	4.89721857286462	5.5234271686039	5.27022235276403	5.34259491086453	5.56420644996938	5.61360211772556	5.33101807450721	5.27083547821015	4.87628182314154	5.58985572419379	5.24947647969058	5.19763122210691	5.08691397280292	5.05006430105347	5.61679350558815	5.20782045238828	5.55253787039644	5.6455414211798	4.98594644082185	5.54740328950151	C1QB
5900	TC0100007344.hg.1	8.12467077715411	8.02509432152095	8.77855258446808	7.89147577660256	8.12467077715411	8.171262315378	7.60246008522655	8.10221399631233	8.09288040091029	8.4375144502395	8.50896820493049	7.47171593144063	7.13558004608204	7.5221494060399	7.42512476826865	7.39902333609207	7.23603161142751	7.12571147305879	7.52718393080572	7.60231103565198	7.6452954389981	7.82355392457914	8.02524496307262	8.92536357068065	7.49407284586502	8.22449653357717	7.52686409887026	7.64748415677703	7.74056306773254	7.62315688411389	7.63712788655033	7.78671306671814	7.90441409633408	7.13804398512805	7.4168623152571	8.42509743656708	6.92618302935343	7.11853017564513	6.98573360517597	8.11492505250971	7.39237992386532	7.49422785180775	7.50018786901008	7.57684617880458	7.37012475762699	7.71229331302125	7.79212200719935	PNRC2
5959	TC0100007638.hg.1	5.16570308369676	5.14628085224039	5.02207553246265	5.54194574972455	5.1663409801396	6.0384998785753	4.29641066783051	4.53207439111318	4.50835964931426	5.36244986656725	4.42320420928923	5.70690175016776	5.14335449782445	4.68817888310341	4.8858679587383	5.60149486467089	4.58618948547676	5.22530066374647	5.03767273449609	5.31144171795043	5.29651446844769	4.94786384696801	4.98983705052292	5.30533979508784	5.43704965366941	4.93325177031528	5.0631337299084	4.75037444545741	5.19835986508678	5.58531950008014	4.85224308000203	4.98894592935057	4.69203995474072	5.08203458595391	5.2235947208048	4.64768230016739	5.7987785501954	5.45356357681893	5.6139029781022	4.76596481471072	4.95545938597106	6.33619131323666	5.72635682780726	4.97814603425067	5.44639704801474	5.53704798871797	5.3583024183991	SERINC2
5968	TC0100007669.hg.1	5.1140754922442	4.95318021664352	4.92350321109503	5.16427849669745	5.1140754922442	4.78290097549811	5.39585195216574	5.31419357274135	4.94380585692911	5.14592210503062	5.93616936588799	4.68448452844711	5.08257631825268	4.83837637265341	4.77967793096184	5.47005664946677	5.13550486857513	5.56483386083871	4.48569982922758	4.99605102957668	4.94294590278239	4.95814337267665	4.81865424081503	5.18182699614719	5.28203881733571	4.54515229334626	5.13530375580751	5.03159320897435	4.89218964957646	4.87329559447971	4.88060021239041	4.96275234794987	4.65178992786377	4.89220345102467	3.89835209495468	4.82434355886558	4.58114600624939	5.63130827373103	4.95805970773503	4.00617198607659	4.46279096791938	5.11992810662238	4.84767380466319	4.57918526558592	5.06059793812734	5.15614814686985	5.31706388278448	CCDC28B
5970	TC0100007671.hg.1	4.21309305578967	4.39359754886384	4.38551640586186	4.50501479502216	4.21309305578967	4.18265285137272	5.3231850005083	4.79014143393289	4.07592644253732	4.23949101363987	4.54715359428998	4.74955303823737	4.82200741013326	5.08751495637633	5.00874747333921	4.68649551475649	4.71635019949763	5.03745855830926	4.92524421920912	4.01434367187093	4.72581915992562	4.96498205653308	4.37598733346882	4.40231974673178	4.83077745519862	4.50277173729168	4.06515442696934	4.4340770710252	4.42744181016366	4.34132479206021	4.09038692923888	3.86521047927143	4.6053143717594	4.49841983941169	4.03456909249063	3.73787304919249	5.08807695752821	4.55944119982781	4.57136408698397	4.82085616556679	4.00080707886251	4.26350866857783	4.2216852439712	4.43764837674033	4.59253886115271	4.72494084150357	4.62686759826714	DCDC2B
6002	TC0100007832.hg.1	8.70098963292977	9.07091436915597	7.95047918239513	8.47067690550819	8.70098963292977	8.77850003640807	8.5037381669046	8.28732710242061	8.42828760618036	8.12784532936491	8.74244670894553	7.22678995788251	7.18469666223135	6.61229351870403	7.10637115156924	6.35415039222982	6.90936310582999	6.63556014424259	7.02801431456804	6.9161151231974	6.93805463687622	6.98896321923695	6.9581062702337	6.77559806658066	7.10026789079862	6.87053259825704	7.48079733443557	6.9147576264908	7.08784961600206	6.87971410620346	6.32101286747684	6.34440334091195	6.73647641013157	5.74025172939114	6.26885951941937	6.07605953736642	6.42200378826629	7.01846151713392	6.70093511917635	6.0657138906008	6.69093734724401	6.8255399302678	7.00843335675201	6.91896416066549	7.06707583921836	6.97610145223217	6.95585774756764	ZC3H12A
6042	TC0100008057.hg.1	4.29436740309311	4.22912956880126	4.63848109524185	4.57159651967526	4.29436740309311	5.1777057025597	5.03976152585489	4.99426680874723	4.59192728820824	4.59874683500282	4.06624176938721	4.8747432216485	5.30299720125552	4.83183025756574	4.9740984081243	4.76648587154635	4.85808295679277	5.21356802171406	5.19723386883704	4.90564426628251	4.71592785106477	4.76471830385909	4.84700744484422	4.46377219179184	4.92615504873834	4.67979268645152	5.47129371437251	5.63241137844707	4.05682628399837	4.43125920453424	4.48046140770952	4.4389066579915	5.09983527298199	4.93849948107593	4.79835393837648	4.58177259766523	4.41209947632746	4.58886524541902	4.68118973686118	4.774890658083	4.09596064896372	4.26108242194743	4.41029394934153	5.25488158614316	4.48289390861177	4.0053316830325	4.10746896513745	CDC20
6053	TC0100008084.hg.1	5.60579284966503	4.95967440057392	5.03379472356378	5.33426157850356	5.60586305818635	5.58264182535607	5.12070533998328	5.66101184083448	4.96660002860286	5.48034497209932	5.42324045134471	4.8639918389994	5.04823662604843	5.24660490501078	5.31211313380463	5.36989441366088	4.89026143037282	5.98348106311688	5.51991278301579	4.83290050954196	4.86921783420342	5.30605908232185	4.87914646969113	5.07098818301781	5.28113542720966	4.86581395796553	4.72581078786714	5.04905475037476	5.04411756441139	5.3536941796066	5.51343351689896	5.24377869122973	5.064472679971	5.12896663553895	5.04825664671633	4.87569511730538	5.16551801103655	4.78192966127351	5.25787244517954	5.1985084988955	5.07128691940641	5.09447266255792	4.9437022420037	5.15437642335944	5.53717383438275	4.93647172965586	5.04169832131883	CCDC24
6092	TC0100008216.hg.1	3.63047421195665	3.53665680550812	3.38414455145688	4.17282151352501	3.63047421195665	3.13227641516168	3.50550954667674	3.00479370817157	3.87919073250775	2.97003475100991	3.3618283642508	3.34179487979028	3.79098247375758	3.02201316783413	3.56255011434574	3.886714816931	3.636451283793	3.88823445128112	3.65181850773908	3.86983842491747	3.46895264663461	3.66390699208113	2.74822774288391	3.25409820825082	3.59026019716394	2.8569061899072	3.61474250796958	3.31931854815403	3.72230896923761	3.19435474709239	2.72325728980031	2.48756921244701	3.59726545997853	4.17347217080795	3.24405302274905	2.40859814404856	3.38092393596763	3.30233246783059	3.28494951185259	3.50887755411235	3.74014623033151	3.72042980970717	2.79559137607263	3.86202949201448	3.04388118288861	3.47854006100536	2.88108444354513	SLC5A9
6112	TC0100008375.hg.1	4.71693206357699	5.11633468881578	5.64792051707412	5.17105112263587	4.71693206357699	4.49277192172258	4.63059580247625	4.77039255167565	4.27699969137642	5.00816556115653	4.41321227723517	6.06715086490181	5.6874805261939	5.48107617847478	5.45789953106227	5.96333794206543	5.53816977979846	5.67574012048579	5.77018326512009	6.14402577514146	6.09761097035651	5.58732960099072	5.96533644442444	5.56919413257322	5.79828043331824	6.45908378747503	5.8776758975791	6.01787196833929	5.8678278758472	5.94685303339679	6.17904038567361	5.94607244564597	5.92297013410944	5.07071595165961	5.81359333596925	6.16693693113352	4.71584979661971	5.78756001473587	5.35553485533851	5.58567256825426	5.88347958357851	5.58662857706194	6.14177434404507	5.68235063719941	5.89668266520405	6.03104887226879	5.78050149789095	TCEANC2
6125	TC0100008454.hg.1	3.23908441873662	2.92086660887964	3.29947324541155	3.00984502731612	3.23908441873662	3.04234690609489	3.11164864818932	2.92596894682909	3.07263672417502	3.01933648798507	2.68655238078992	3.46354999849948	3.14928733660776	3.88681961933545	3.08804219791606	3.74682294534266	3.56382661325394	3.21839487293125	2.95772035289137	3.03630888707374	2.51018445539583	3.10391027764489	3.21369501466284	3.12380049852767	2.77300123113226	2.60101008253996	3.02965955179076	3.44865161907297	3.14557912421479	2.71648482625956	3.71779277721257	2.8362222254193	3.0986039244956	3.51231287272064	2.62214428286392	2.68169175057419	3.69533527058263	3.31698413108951	2.94594826191704	2.78714102018697	3.85356084189199	2.80463202322238	2.64386026928241	3.5411043253805	3.13559468877437	3.58008971556961	2.61612093654989	C8A
6144	TC0100008620.hg.1	6.42798253588014	4.71962551797969	5.51257901171819	5.44525024147356	6.42798253588014	4.19881019731463	5.04557052049651	5.31938783777819	4.16511480991879	5.43848592265807	5.83118555081557	6.02579991554543	3.83792418535324	5.05807321292831	4.45786115304445	5.12295542274493	3.75108999656817	4.89183991446549	3.92492206345588	4.4268419254344	4.64760264846785	5.51863723727248	5.6230542474278	6.56695752049242	4.42304830573948	5.73709091608932	4.67868844481925	4.96727049521281	6.24052017484549	5.77024239854902	4.65056224493965	4.23319630233104	4.09619374348134	3.8999667335269	5.1500701045476	3.37154670206831	5.65634085418981	5.08210915152829	4.17221988403255	5.56001187183895	4.98069661173586	5.19181177292425	5.1062986017686	4.7391878164706	5.00947581507584	4.40017646507428	4.50369564118427	DNAJC6
6155	TC0100008686.hg.1	2.04984669471914	2.23182612666392	1.79095781432006	2.92002445543451	2.04984669471914	2.25524195420653	2.34897942564113	2.20098810924749	2.22015398609529	2.74535132051407	1.84460218548618	2.70110800524553	2.27747394472195	2.58045394351643	2.86694091857714	2.35629707315434	3.08632708625367	2.49440976850992	2.71277118992465	2.24375361594067	1.7933000289856	2.15167656110379	2.50119738757697	1.95036289697322	1.91292124136807	1.86846310719285	2.30611625782595	2.16174821521497	2.18876930120072	2.17733603256122	2.12650938878702	2.26582026450929	2.05411144468282	2.43226291586718	2.37675845800024	2.73706586676302	2.01406418492692	2.86937612964245	2.03415832816603	3.0734624499242	3.17461791703431	1.6932144517572	2.28995696207965	3.05661739054042	2.00963655097006	1.86138014371303	2.29095098594866	LRRC7
6163	TC0100008779.hg.1	5.47753899583716	6.26765516512038	5.44456166499515	5.39172157736357	5.47753899583716	6.13890726868198	5.1847000355711	6.58789580121415	5.08347592952261	5.3295462142065	4.83360907427999	4.92233949784977	4.50317066347001	4.42518423077324	4.71652788124876	5.6171362259812	4.49150688805558	4.5698804013878	5.13551414370501	4.90856345817389	4.45451116141623	4.40992908103728	4.50654797576687	4.45530832817097	5.37778047565979	5.78086391405683	4.82247895612266	5.35252214117647	5.19373450507128	4.90631517984066	5.50255447438883	5.36401913028674	4.52535027248515	5.7574671976043	5.36365577117859	5.70918845817513	5.10234225981756	6.13220412854371	5.23212980148317	5.45433583964574	5.34782191389238	4.86892383877155	5.42655767596202	5.36719567226872	5.07509815112	5.2192239699438	5.25377877070168	ST6GALNAC3
6164	TC0100008787.hg.1	4.80666364398369	4.89943169628373	5.03458636942912	5.21895643844102	4.80660351934989	5.16762233722013	4.82991324795611	4.80915696782617	4.92292391837235	4.83469827814748	4.58820371625907	4.36730202532824	4.43751082148884	4.55240086890128	4.97919019889662	4.99915978575578	4.83448882907412	4.99650692006661	5.1460668322228	4.89803315206069	5.04184055286408	5.07566358991245	4.48634737814701	5.09247244907528	4.84022482766603	4.39068918502228	5.08470396616349	5.02806177117159	4.90630490527321	4.70694142589606	4.33812793689992	4.66082319236368	4.78870825198662	5.45140325690379	4.77174436910357	4.75712377379756	5.48828464659472	5.00651415175566	5.00057414614809	4.4694109014976	5.27676346634352	5.10984243155833	4.68247822422256	4.83724292016136	4.65608493818791	4.66055236726315	4.72273363376616	ST6GALNAC5
6188	TC0100008978.hg.1	6.87645973954711	6.47468735738635	6.93926981405072	6.70042523000914	6.87645973954711	5.78355914677201	6.30301603460797	5.72680537499751	5.53886815908634	6.95383404001225	5.89536116941818	6.76576081841697	6.33768826306564	6.02631566257862	5.52940636130474	6.02114962348506	5.90181088241627	5.4467332841613	6.44749450890707	6.3594071895949	6.4222063921417	5.79377229662745	6.61150013230765	5.76709949086093	6.2076792068777	6.44138563077591	6.69863429768751	7.12399435943464	6.50595047791631	6.18279555953927	7.13640079723435	7.50810827850985	6.39128342871513	5.10226716871778	6.24390213932805	6.51231854758787	6.82311427466919	4.07023794178927	6.51971880954384	6.68593150943544	6.38413395790431	6.75086071623288	6.05238763271831	6.89849142830554	6.96363661074254	7.05173309074968	6.70919408975033	LRRC8B
6190	TC0100009020.hg.1	3.46077602444824	3.37414133761251	3.69943650651394	3.19361629615178	3.46077602444824	2.70553386160474	2.74831267383022	3.48291369185137	4.10912375948667	4.70062544281907	3.99983230388532	3.98139653690963	3.51132799715293	4.429180851204	3.55182723826998	4.01468637735266	3.60538942298301	3.45042140180523	3.95756897445857	4.1170962311794	3.71017292708837	4.66423586411691	4.5597437436929	4.50640561135966	4.40686455736526	4.95789365631083	4.58032156130578	3.90554632130684	3.82243873685079	3.69502972060473	4.63441319768108	4.23021107438335	3.88512355448896	3.67590473572334	3.75615309107039	4.8752430305692	4.6206656631386	4.37930622378973	4.11220063036852	5.03870303850754	4.07633869354586	4.03235477010034	4.21623789818331	4.00938927486583	4.01605936197628	4.21425627660417	3.65215963610579	CDC7
6220	TC0100009195.hg.1	5.68395336031755	5.75938591757249	6.28707764647776	5.46580823541111	5.68395336031755	5.25857551153126	4.86597307092443	5.85618149211547	5.59302296130806	6.65896861971859	6.11489926082659	6.82800239328676	5.82907742447891	6.12763901412182	5.80055869825546	6.15441204110613	6.03234937247699	5.85928827912929	6.74275401022464	6.56341803929748	6.73607263665879	6.73763718466077	6.93360855300647	7.29615610093371	6.41790491065303	7.25864053178401	7.07640064653465	6.94417196761373	6.71858199377544	6.6865671558693	7.22993303559038	6.92111975746827	6.37440505811161	4.47987672863459	6.16309473822333	7.10592700860929	5.93390071802901	6.01431140578548	6.09087165099874	6.85913258892728	6.59759684437924	6.81996598237206	6.69950953523804	6.35155596887313	6.61724363302923	6.63561300108148	6.90404315307801	SLC35A3
6227	TC0100009226.hg.1	6.58945404950436	6.86192402861497	7.19626414801091	6.12898279817824	6.58945404950436	6.46503609863336	5.35120816014577	6.82011900585506	6.48624897059237	6.91238927968197	6.52012567733703	7.55072223495247	7.15572796187812	7.43019193073612	6.9569413288095	7.35367612141017	6.93134884353573	6.87605955563507	7.43971899656828	7.66636548075517	7.62720286667934	7.63142452265866	7.94373755921581	7.70259450912819	7.48223566696724	7.71514045290405	7.97492426159156	8.04727101547941	7.79089292895401	7.8640798511138	7.90348835310976	7.62586404519222	7.32326585125372	6.90056571810506	7.00816371076325	7.80949810504893	6.87420111033488	7.05673082687339	7.67673792879672	7.52616283473107	7.4148342778011	7.55512424541493	7.82670172429618	7.72888391949	7.80452452697729	7.55941281165099	8.14717464836257	SLC30A7
6240	TC0100009329.hg.1	3.13349544471611	3.15315612693887	2.99322829403152	2.70513431710894	3.13349544471611	2.95969327905673	3.08532063698625	3.26098857159861	3.22664529151227	3.54826331195567	3.82594516529074	2.21989708753735	3.06988552360679	2.72252867486183	3.24953092346369	3.41721822948537	2.82156459648562	3.12185929079409	3.44916488941091	2.73523861869247	3.47131163069823	3.25391614759506	2.88728467666022	3.08637523108217	3.46133193871986	3.0338895837098	3.73806758016526	3.66300967722068	3.61861288515982	2.9915195439253	3.19596092931378	3.27019245025491	3.68248087595461	3.80300280847697	2.756833840092	2.57064175880291	3.76193620698883	3.3725952701112	2.85392645215025	3.68246383351378	3.55454072325547	2.62292998817475	3.40479385512953	3.6708841900638	3.01937444871714	2.94114050381019	2.85445086710164	FNDC7
6255	TC0100009373.hg.1	4.35874410882429	4.65939643404384	4.39383830017031	4.87703878640147	4.35874410882429	4.58211503753174	4.83293571856275	4.74738301975074	4.33373526658229	4.00635707270266	5.17807324651089	4.83429715991381	5.29548389870293	5.00107677537924	5.38360814860746	5.43405416583782	5.21861813474218	4.98278416792484	4.60647825891436	4.95435991859059	4.67360943160662	4.74336637879194	4.15095650568307	4.71138230384888	4.67522729669274	4.40325892714304	4.19993853284534	4.60077228589106	4.63012169173159	4.79651592273962	4.18262246987213	4.19665075244244	5.31056885932568	5.46411608354848	4.79070092467215	5.31695384355782	4.99366687332064	5.66926842101232	4.86835067939642	4.42295697503211	5.27104432049103	4.94107969933091	4.34640485271591	4.49898655806627	4.76465664548754	4.63118216669667	4.50126525076718	SLC6A17
6283	TC0100009534.hg.1	7.24666391361283	6.706980347744	7.39133640398689	7.19435041832465	7.24666391361283	7.40622452198068	7.49952706709421	6.90658439339197	6.52908760825234	7.16292137002068	6.80502964231169	6.45051444533972	7.35895840464935	7.07305841060282	6.5692813605911	7.034004525356	6.79659450189583	6.59112940610328	7.22520038194924	7.1027589083876	7.45792170809114	6.63001816051228	7.11632687969783	6.65508393089273	8.01480870227535	7.18541044232046	7.30814036685904	7.36801238163144	7.56234792603576	6.64843730175948	7.6384873475109	7.69843441720774	7.08497736117224	7.7909614977612	7.68464630385394	7.49620472387996	7.50480800927052	7.03540484525637	7.14979346133222	7.50624837761969	7.35480285914229	6.81573268614779	8.16530007790264	7.65434499666657	7.49210488740911	8.13983585335169	7.81057960880102	SLC22A15
6303	TC0100009696.hg.1	5.80726581075223	5.58562013459776	5.9765928306794	5.80782526865239	5.80726581075223	6.12239851239568	6.09627240326231	5.08124033739502	5.72571816910437	5.80458960111498	5.99692906790009	6.73233098450633	6.81515536092706	6.60100493998555	6.62069334285712	6.62732693291914	6.92261731183967	6.53240033350388	6.33864445028039	6.58946793403936	6.89086231893936	6.49575661842019	6.84990262511015	6.40018393897326	6.79316663124889	6.37856937809979	7.1096568353164	6.84831455079534	6.74420944925197	6.69992495880762	6.72956892001426	6.4103729847881	6.53108432026821	6.46474891501587	6.35494568978748	6.36888495999594	6.01040188649452	6.3561179040568	6.96402224714632	6.40280744366332	6.5521353490914	6.91991242588207	6.68337701790261	6.39007669640571	6.73353096703227	6.25891225263055	6.68903054517361	LOC644634
6322	TC0100009837.hg.1	4.55313903783677	4.55680097467279	4.76895061293439	4.5974836035386	4.5545191562026	4.67520257238372	5.05231260511652	4.94021441861532	4.5411830656365	4.43781471421082	4.27475101723374	3.99449863447425	4.74035065817251	4.75826930727826	5.15325456243133	4.6470750877965	4.28102722356534	4.84955414863277	4.16055107592912	4.70931388381552	5.15381478614698	5.25325914376761	4.85849508517394	4.26360685911053	5.01731658406177	4.35380393921399	4.5728914910031	4.92254012882686	4.46482183606278	4.71336650383421	4.19727913338058	4.74802209597465	4.17168237823286	4.58836883087272	4.41533616126017	3.80689062765402	4.62335854169372	4.70369648806378	4.11034833215978	4.82057710439059	4.8388587699697	4.29557664005014	5.00372907915388	5.10360159330163	4.2828029578811	5.07875540303763	4.31930287077758	LOC653513
6332	TC0100009880.hg.1	8.37084808378726	8.43224355002383	8.36060197957453	8.44270296198563	8.37084808378726	9.01514159692268	7.7763087722969	8.31097177554769	8.80934379268171	8.14960638926328	8.33863335439117	8.81610157013747	8.40114819498828	8.50692182930159	8.13518895977744	8.31102521660779	8.29610432604185	8.10600038373446	8.62848492217606	8.08364064663393	8.12595500197556	8.38629925837136	8.3690539964408	8.14811826798429	8.36140678190859	8.52041427101799	8.42775252514878	8.59457217442984	8.65018139310215	8.21437459503655	8.6346615500729	8.31597815944839	8.48041298843385	7.51616969409831	8.24699722885322	8.26261214960786	8.23153658446366	8.2844239628264	8.45212267878537	8.38563136540842	8.28762480904991	8.52688250334044	8.00710892887117	8.02111247332408	8.13679395426997	8.58029643479194	8.16493855292819	H2AC20
6400	TC0100010078.hg.1	8.22630252743232	8.62398227686277	7.81216449735185	8.02531988655672	8.22630252743232	7.43220109419096	7.83449505395094	7.17739588389983	8.19625148856681	7.71881350044483	6.79767476953486	7.9215571879934	8.85610531604988	8.61599856910683	8.35475083259245	8.31029228420078	8.21920510735734	8.64702389210279	8.23699195719049	8.65639115478708	8.98421053037166	8.13937420880007	8.39402957851207	7.52129424680643	9.14307536386083	8.83184418805188	9.31475057666394	9.31320921056079	9.35115157432154	8.7975182164518	8.37861814440016	8.80215656672766	8.64420348824218	9.51468195822277	9.08109679816344	8.76639665541857	8.96630338862883	8.43981941581773	9.37087548489338	8.70979185612206	8.96516093734535	9.11453782919128	9.80679216992013	9.42717669356372	9.41035778217412	9.68063862992129	9.58655487575837	IL6R
6408	TC0100010112.hg.1	5.7632159505574	5.66858386729455	5.26015507754373	6.05619623493634	5.7632159505574	4.75079632694223	5.05892767160471	5.4706748652085	5.02899449092136	5.10884749459315	4.0931408376461	5.29830594670506	5.01995906102267	4.9683289963539	4.66991228941481	5.02473717990745	4.7930275452719	5.03734898944056	3.53475337439574	4.1242143256533	4.83107892681726	4.83782218853193	4.96123040835448	4.87298096013798	4.85559174050185	5.39114972925378	5.43963076175927	5.60438788242724	4.95964243836599	4.87546657485274	5.26369513311159	4.96305418166687	5.0370863580559	3.7278331698108	4.36955675110286	4.91573399593821	5.09513843743595	5.61714583110699	5.07166440519434	5.71528070235279	4.36693437420235	4.91516310848856	4.46828291994193	5.34637204274885	4.80307873501784	5.0315991371126	5.09776470868482	SLC50A1
6423	TC0100010159.hg.1	6.96608918234471	7.8796576079824	6.98451340131366	7.00230050279908	6.96608918234471	5.63405917443449	5.9144603447688	6.04184794954287	6.11685847271494	6.78488376035616	6.15635992920408	6.55284290769166	6.9752280741421	7.40401377844173	7.08165705498296	6.98047574289282	6.89575771730475	7.38707457954807	6.95978468793466	7.38066175357438	7.56694153173885	6.78230999242855	7.46881953945834	7.2902285406993	7.79169899625469	7.19165928383471	8.01047248663024	7.26735346075407	7.8852575784189	7.10290878719302	7.05264459447267	7.56053824169311	6.97107772313152	7.34221044451379	7.51794025628698	7.30309418452152	7.05527194172419	6.88618786318938	7.51982958569583	7.68191216918575	7.14033612194591	7.09155052050051	8.53109716491026	7.85115527484944	8.11204561550721	8.12336398356704	7.74976047274409	SLC25A44
6430	TC0100010184.hg.1	8.13291485095228	7.86226023229217	8.04214193726489	8.04292504704417	8.13291485095228	8.10981739226171	8.45180916735694	8.28292677748766	8.01385998700223	7.98802936787465	8.08065196103692	8.38129948296752	8.64801065423308	8.40463457327731	8.58282841721389	8.20566289795586	8.40133974351204	8.64858761009012	8.22200017440031	8.07140199867903	8.12777936235024	8.55948212563376	8.09565956688881	8.13779723244492	8.48247374486968	7.6186310758307	8.10034204590427	8.0260388243307	7.92237133224138	8.03734920352251	7.85191051491946	8.14471142553586	8.23350119862412	8.29203609971136	8.14435861129398	7.75763349854596	8.12965223696418	8.26277696484995	8.07055917224403	7.90066782438314	8.26085249884396	8.26154357292459	8.20637454001344	7.9862085433898	8.01381907952407	7.97281469277892	7.6444351266604	TTC24
6438	TC0100010198.hg.1	4.86936748843152	5.05135345739156	4.65554361153099	4.73760301175978	4.86936748843152	4.87324998790605	5.00467050749412	4.32569472126211	4.29408506268513	4.50913515044936	4.9063345462669	4.46197095876269	4.14943723101411	5.34164206646128	5.20577247773054	4.03713847539319	4.48076441318455	5.22180969352009	4.53102843897015	4.29627956109702	4.60863923323956	4.88006664639415	4.1579372006292	4.17423349242986	4.36026704068524	4.70099963772228	4.18256729631	4.71835949487381	4.07270449059209	4.6396682318927	4.68412449690241	4.4015493908333	4.58599221454479	4.73694255567449	4.74760074522109	4.5333009425695	4.77102298407629	4.41596155961928	4.39879197239919	4.57806080909439	5.2951586020825	3.83813372731254	4.27081627749084	4.25559713357112	5.29691470846081	4.51374482309937	4.0408262462356	LRRC71
6469	TC0100010331.hg.1	4.55175580013611	4.50916503747094	4.6887853136839	4.48118687168906	4.55182582791323	4.35525476043981	5.01010923549534	4.3226319818197	4.33541478755322	4.40073355038993	4.70329936070917	4.43968282587364	4.30983258626615	4.61467502783214	4.86579214858231	4.63064708961886	4.3220236277821	4.68069559100072	4.16111620085146	4.35302092346045	4.29874598240027	4.35147854060061	4.11785213042673	4.43313955218452	4.40487456731014	4.37619949037332	4.53536267351679	4.27224589486855	4.53741608084007	4.82703075816173	4.21872057922021	4.54084520296402	4.94764639132194	4.65886855606584	3.94378231262966	4.2748646064017	4.43349268663989	4.93417382081561	4.23239906815401	4.25445672797909	4.23897846591759	4.47579440869252	4.14522420379282	4.25889391833157	4.27938015835362	4.61127111978049	4.77318244056021	KLHDC9
6493	TC0100010451.hg.1	3.97992691280668	4.10681013801748	4.08164460689686	4.33997698840006	3.97992691280668	4.05011409079874	3.87006420449923	4.06861830523904	3.46770195139147	3.88325554087701	3.57402788027961	3.8856102735563	4.0697335827197	3.99515509247489	3.72613644865815	4.43317229800018	3.27037979964663	3.90086256696666	3.7798431232723	3.91465730903942	3.58092075585703	3.76326183913827	3.55014019508322	3.51146571578099	3.78842405954295	3.64817999775517	3.41200139643323	3.48526113024058	3.24477137816616	3.68374108325434	3.74277021528327	3.00474228669318	4.16470013376532	4.85082994369784	3.90941807483408	3.63020942298723	3.46049883252136	3.32137660544327	3.57639838593309	3.34506313369909	4.07519454119028	3.49689229465191	3.41895621493409	3.55005552041683	3.24706973082285	3.49338031204182	3.31947908695264	LRRC52
6521	TC0100010592.hg.1	8.05630926853782	8.36212462930971	8.84025955979998	7.78960098133688	8.05630926853782	8.27151290808787	7.73213063414334	8.21032504574221	8.21104882272792	8.32361370819739	8.66437225523615	8.22572067223896	8.05004156591595	8.15548501124002	7.98556786362174	7.90361708408038	7.74015338655433	7.77037088306484	8.05307643319536	8.30705174597037	8.30243785732211	8.04315254641565	8.37571647121411	8.76127993518007	7.81386926858321	8.2909108761418	8.6327786028914	8.3434407142352	7.95588239009838	8.50000855317932	9.03820985403219	9.18778342775903	7.64860106956014	7.77131830796213	8.46743326716759	9.0092801772361	7.89051748152351	7.36053083357799	8.61115997141162	8.45607692539922	8.64641770650411	8.94069274492791	8.72021817159383	8.47071731325943	8.46155813273166	8.57390195329183	8.69486766657518	PRRC2C
6560	TC0100010867.hg.1	4.79654692616929	4.58737066401336	4.80115117912166	5.03376562559442	4.79654692616929	4.92186095498761	5.06432510605581	4.42287860016398	4.09983947623536	5.03905550021664	5.47792023197114	4.85588874783165	4.89203002926916	4.24355507516989	4.04788200695822	4.87116140969576	4.90144831985201	4.87741648239399	4.64072358180542	4.62469271740587	4.48790505098398	4.93429680820771	5.0653173367928	4.48961081360548	4.57357219414668	4.30601680933966	4.45722474784596	4.51320300485376	4.4805799294367	4.40385743847112	4.26552535190609	4.34842425225028	4.41484291245857	5.23491875146264	4.88481085087396	4.65068083992029	4.66427117002462	4.54235381569283	4.45045166429273	5.06584167161349	3.60860628971283	4.66334333776518	4.15742596736694	4.50971416710925	4.60970706078639	4.17145875563746	4.51870065856476	LAMC2
6579	TC0100011027.hg.1	6.38109481247935	6.83500602549292	6.79495155743994	6.02467854956022	6.38109481247935	6.67042485549668	6.00064259351743	6.75697753612534	6.33968816425052	7.00253430481507	6.76953940177285	6.18784404793952	5.25113305114385	5.84162159581575	6.05282519270718	6.37743390663034	6.25796590913867	5.65558592055533	6.62375708206191	6.62649791443202	6.53861701902868	6.13329926137346	6.70918724738381	7.36473125849006	6.31915005447552	6.51761368873356	6.20679092483172	5.88309498197421	6.4220202067155	6.22350382422942	6.64992785279968	6.75105130260186	6.09955079478118	5.362457783731	6.27479240815466	6.95182181065931	5.05703907304719	5.91072879821238	6.39964267039171	6.52408694482104	5.85926676434218	6.16433932624918	6.47841241029185	6.21289955339294	6.77873406169738	6.20770286789948	6.68513113074456	CDC73
6580	TC0100011064.hg.1	3.31764733808	4.36990931227898	3.43163615889268	3.47294316403246	3.31764733808	4.04143386587861	4.27440809961548	3.41760495377708	3.84904761663401	3.62722622360902	4.45664976809555	3.71452140323223	4.01558498932373	3.95863732564986	3.71164130369361	3.84585366505956	4.16666810955228	3.26629998450305	4.29324418539275	3.95928158792028	4.11764989967979	3.89348683290148	3.88181234935707	4.54986949952662	3.90689467122754	4.07288171907445	3.26854211408074	3.53193407409183	4.0705090821787	3.95767824264335	3.34135021326619	3.45738086321013	3.66794318514612	3.52414082568907	4.26516569694311	4.0634798688047	4.48929527886355	4.24530443282499	3.77986708182998	5.13918635195239	4.06909363711187	4.40231295438027	3.29948965073941	3.73545689902537	3.40751514977834	3.51415272366248	3.95403265324517	CFH
6581	TC0100011066.hg.1	3.17499411348753	3.1414023659927	3.34307381612631	3.39837709563401	3.17499411348753	3.13552567656645	2.9269330729074	3.32026941687471	2.66620075208756	3.33732919667497	3.12793692773753	3.21146002957659	3.95696383156993	3.41334384968113	3.80112971639595	2.78761355432099	3.63647720909213	3.28167166338889	3.10637160568454	3.72572428762196	3.41980390465628	3.26186824176877	2.89777496654215	3.47648474614215	3.02616517822606	3.13956364390112	2.89877223991662	3.73077145218918	3.38716643752177	2.9362879443782	3.41151633696101	3.7522253942163	4.00704273795161	2.8812047759128	2.99131572701727	3.09708292053055	3.65047693333383	3.3351198303663	3.35099596695338	2.54823273415223	3.56369956287412	3.07221857929094	3.0464441199386	2.91398594287741	3.03034515110644	2.92212523797455	3.02745244551197	CFHR3
6582	TC0100011068.hg.1	3.70566933610403	3.45945757641826	3.59438883827343	3.67477848309543	3.70566933610403	3.74112641461568	4.18198607382551	3.25607455086724	3.70534868010192	3.30230949913787	4.02453443085577	4.07606480548257	4.00469825593401	4.02908680821212	4.22370004524801	3.25492889850949	4.00177843854883	3.77191267953835	4.04683900904009	3.87331082753553	3.40758898709426	3.67558740265545	2.97478377841875	3.86992229029626	3.81104181805961	3.2541010537881	3.55147027204491	3.6611223810694	3.25215492119102	3.59482117438051	3.57098086048951	3.32132180009019	3.68207118926601	3.02730319033863	3.16245264113406	3.24356290646058	3.96500138356462	4.50363195665274	3.37448656158848	3.10528616739187	3.52192113267732	3.40763232687321	3.46584274957128	4.048935386025	3.04552836696292	4.05802975735872	3.64515441622779	CFHR4
6583	TC0100011070.hg.1	2.57782752058774	2.26613132661148	2.77403250916253	2.67541852587661	2.57782752058774	3.16726604372266	3.64324128959507	2.51865414621753	2.64772690531488	2.96577650972197	2.66462005143383	3.07892657963186	3.19763945213126	2.38246480999284	2.75368774307019	2.57184237292563	2.61134862296074	2.4531968264625	2.42293245186903	2.92455328036391	2.45366677733168	2.61313322353221	2.4913970274513	2.05520326760471	2.44943870584415	2.42954875755884	2.88203676535991	2.55792748286611	2.9771686978726	2.0088941683312	2.64615789159253	2.21091253244502	2.43724517611338	3.09853178436403	2.94492634522111	2.43316412996079	3.59252363045968	2.80478628635378	2.28858041496904	2.62981013764245	3.20217691242614	2.82114176240074	3.01280849505698	2.62272818140461	2.59200699995918	2.476168400665	2.25472340816858	CFHR5
6614	TC0100011272.hg.1	8.86114112158797	8.56925485491992	8.91904608100673	8.69971664303847	8.86114112158797	8.64398723904216	8.10063423997081	8.84564027754814	8.61833500947563	8.72640636016372	8.90533810852259	8.32344861926447	8.20446206388279	8.23090630075657	8.14638978034297	8.26368143930564	8.3862732182644	8.11487797881058	8.43116859055904	8.71125003852508	8.83524958312616	8.54980055497294	8.81569936507191	8.61858854428316	8.82230747131497	8.91489493935004	8.67734487914569	8.62934902027652	8.81206341955863	8.5128631524481	8.50326693833381	8.53818071161567	8.46598978880158	8.39681888884428	8.86916803403901	9.03306563957688	8.52090461253252	8.28285129350527	8.08075929684444	8.87959802492186	8.49030510945006	8.32407220081663	8.80883728624001	8.49758968846538	8.74642985015904	8.70126185936439	8.81290408826003	ZC3H11A
6619	TC0100011325.hg.1	6.57055308265732	5.12893198532157	5.93147811622052	6.40274994388534	6.57055308265732	6.83862322143466	5.98338962573461	5.4578928806075	4.6820461096702	6.01195180495545	6.01753877157966	6.22734697108736	6.11014998887067	6.33389590574888	6.07091355961645	6.73548458489724	5.44482736712355	6.60937241645249	6.07973480942267	6.09659894264743	5.95907840527549	6.09425410227167	5.74151719765824	5.33552345619236	6.54177928063763	6.38833911536883	6.81693436243056	5.8586350265439	7.0616010683108	7.01685690068251	6.23865175078167	6.23188791492847	5.40967247249182	6.5361415287317	6.71205129557307	5.14728598439063	6.28652149162447	6.50370756685464	6.52811293040487	6.32911495515655	6.25203384132619	6.28698200292098	6.21129514368361	6.02456477198316	6.36299507533701	6.08336703786575	6.6612977189132	TMCC2
6631	TC0100011397.hg.1	2.65254548403547	2.26560552916647	2.29229538725244	2.56163794388983	2.65254548403547	2.70421070210687	4.07930631174983	3.00885411174525	2.49145121455637	2.58916848139753	2.48321997755094	2.14430822071205	2.4587074498277	2.91865306142025	2.64945248186486	2.37467786785579	2.24297261513868	2.54642243869804	2.52249386512626	2.09722224549757	2.6883734636945	2.74391033982095	2.40172500956599	2.15300807850767	2.04963687823807	2.19595421097177	2.41681523752217	2.07961199890353	2.91474380229699	2.53019127853057	2.45210360062475	2.4424187995177	2.61482254398016	2.47221494117213	2.42309913493666	1.92236213383394	2.50676116005741	2.62190161251998	2.58719099140904	2.71080793317962	2.78514308290327	2.30829383343726	2.30281774112392	2.42073758294192	2.94534858531188	2.48693694732775	2.30966325800298	C4BPB
6633	TC0100011402.hg.1	3.74129458605093	4.47839617806047	3.2160122265394	4.03106485107992	3.74129458605093	7.32692606330258	3.4967469284443	4.0446794851328	6.98955660334767	4.00701077992621	3.17409321730947	3.4231890725238	2.92621969326668	4.13434157028202	3.16918660930475	4.4637184068664	3.5170144772825	5.24837815424041	6.45776046549489	3.90431292734998	3.11787308454572	3.40398132187257	3.33534434227205	4.50917349814624	3.43458765392031	3.68145010529145	3.2760650679934	2.6569121593839	3.82062803466738	3.45091230877399	6.74774755840789	2.94062480125835	3.81600474720289	6.40173638824247	4.14765102474594	3.09690605690714	4.26084214516361	6.91503336034241	3.09505828161856	3.96513354734652	3.56507392027474	6.11576309744417	3.55818502708861	3.32208760495901	4.13662895867235	7.41118564097883	3.46166784879364	C4BPA
6634	TC0100011406.hg.1	11.3068535747083	12.0563880979266	11.2715582320758	11.3681551993197	11.3068535747083	11.5414563169139	10.8275079117045	12.0048774209575	11.0888347444615	11.6540790939237	11.1961241728612	10.3857255586263	10.7755811982692	10.6989720087231	10.6318318613941	10.7055903712024	10.59734435875	10.8973963639906	11.0687086997435	11.0615926682168	10.3238731040765	10.4894017831722	10.556641865362	11.3726530547336	10.9076235831505	10.8726405788397	11.0064043878447	11.0179942234573	11.0083746231418	10.9543183723606	11.4330021872478	11.7942563298454	11.0588065788788	11.0027929870143	11.4592840183403	11.5706791391388	11.2274558868832	10.9838000514024	11.2710735447969	11.3072758177734	11.591209952045	10.9832357899817	11.3843769981757	11.3852845937352	11.3143978185957	11.0977535860781	11.0953724112361	CD55
6636	TC0100011414.hg.1	10.2042095118947	10.897162600648	9.99421746011918	10.0740804002647	10.2042411517057	9.45184337078684	9.29854763163245	10.1423877755468	9.41091294254597	9.78887465824392	8.14530300911592	7.63512623832765	8.72724411990647	8.63033208311477	7.73464109028365	8.44586893336105	9.14481993403501	9.09677634539987	8.80202201233034	9.03121529326138	8.62266591503409	8.3515866302977	8.48486617898649	8.22081213798618	9.63221748395844	8.56652493176113	8.80636783283244	9.01808410575907	9.15574505985447	8.62860731444942	8.67554177805978	9.28699259474131	8.00947826069498	8.94920561864658	9.55786922582724	9.55378046131465	8.99953891001936	8.98054011530279	9.18838413932645	9.12028034096862	9.21471657476534	8.5368684866432	9.86074770714793	9.48558918155917	9.52966949600961	9.78456153490177	8.82205112916173	CR1
6637	TC0100011417.hg.1	9.29360482534013	10.1070666207583	9.26966658766388	9.11175086763914	9.29353596231743	8.5044997638287	8.07841048518641	9.114780613895	8.50847078966413	8.6361165972003	7.29779084456317	6.92141316248088	7.81376164281053	7.76048920583166	6.81304434845545	7.33967213490224	7.84682398834764	8.02425032228288	7.65241845060156	8.26133739062107	7.67639648896435	7.34110145645995	7.42566019978754	7.28041410848299	8.40536341901355	7.40755895343332	7.89565956786918	7.5061481766636	8.29896820394167	7.75319469904658	7.67545992680505	8.17824823152963	6.95178230167661	8.09023525226778	8.46254168995777	8.76954543394202	8.30957312129244	7.55163494070835	8.26008741278265	8.56891364441693	8.17040367521536	7.80979163142775	8.8269290087749	8.50859577112677	8.65556844929962	8.50661178272888	7.64058909081431	CR1L
6657	TC0100011549.hg.1	5.06646965101645	5.98753061942598	4.9764286195673	4.7852682232868	5.06646965101645	5.51619755793775	4.33064759248777	5.58174336749062	5.49344050422284	5.35667043551437	4.59530109881536	4.8779906912729	4.28928631553248	5.38138181876485	4.65906322294708	4.02012220171384	4.34048589016182	4.31162356899092	4.76527046517234	4.887305519607	5.50194889645764	5.00854043957005	5.92521798216953	5.76089689041157	4.88480892667768	5.95030487695373	5.51282082220063	5.51737851194914	5.74293837392558	5.64962173307732	5.91270620227386	6.10096166930323	5.35530640539405	4.41642318880153	5.76283575445536	5.90854813939975	4.37035519273711	5.34899762934343	5.47943882875084	5.96587469336921	5.35643499110719	5.75377768121839	5.68674429722672	5.64690686028115	5.92457119801644	5.36950111941225	5.58624821889179	FLVCR1
6672	TC0100011664.hg.1	3.5105196335384	3.64461485170578	3.57529780584224	4.05617620954642	3.5105196335384	3.13399216630492	3.61946281527578	4.09706985996926	3.74862629689795	4.39440057381431	3.99002881447395	3.60664397400028	3.98236142546179	4.02390489288402	3.84277195480877	3.88426980116288	3.25354700886589	4.04112646834003	3.33799524091371	3.4589910519678	3.51675361604267	3.57890119911375	3.7765984970201	3.24101761224541	3.65770305589622	3.32827559100106	3.89585614782005	3.59409043685361	3.48474668091903	3.6322769468743	3.39376509728765	3.52418862552349	3.83320202302292	4.13347658232317	3.67642715269853	4.0413665490904	3.93730656128491	3.8080009059529	3.83802620853207	3.92900845160894	3.65403757704986	3.97023671012115	3.60616875470606	3.51885586384827	3.5722485301517	3.36676255045234	3.6355218778137	MTARC2
6701	TC0100011857.hg.1	4.76013669579823	4.44168585991464	4.96784070620996	4.46644719820347	4.76013669579823	5.07725911912983	5.05338621641199	4.32817745369549	5.1382941014291	3.92706512530853	4.27061904306693	4.49936891861888	4.77184474817836	4.33270996205012	4.01894916498279	3.99653217576878	4.71267703998707	4.34044249478501	4.21196965347486	4.70680183233042	4.61044169157337	5.05490839691171	4.30908418838579	4.61321246726471	4.83295121428869	4.06127277048706	4.43930640974489	4.27002186671248	4.09203175543758	4.78357292275253	4.35688424020505	4.75567947740641	4.53520167531722	4.94655879295508	3.74145146236741	4.55511610868222	4.24934633725847	4.53503312282844	5.00205702282263	3.68597595650811	4.3285761406522	4.41473329889816	4.26188952212449	4.03846508728922	4.7316289441491	4.29505614282444	4.13640755489979	GJC2
6704	TC0100011871.hg.1	5.68240711296831	5.46008172973913	5.30268797380665	6.02771753137397	5.68240711296831	5.71501373888422	5.22229843033922	5.56914073292078	5.86339885497949	5.39845659199779	5.27923382926009	5.68974905272695	6.11568698375588	5.60892054211471	5.96040046949832	6.05763451864455	5.96442863765459	5.75478890855578	6.14575408313995	5.60511665841381	5.22845420192308	5.28265235099001	5.61670832660104	5.04641374215053	5.60555343090473	5.53181700019215	5.87516500359582	5.79895769414438	5.85667396647055	5.75839691520151	5.66550544143263	5.79449270606668	5.36537568870061	5.50569250896363	5.48476026505618	5.27264229461108	5.53179964837786	6.05019223333581	5.75758419356999	4.81974985771935	5.47317681782456	5.56418528812477	4.95453069863775	5.42530420678344	5.84416681354796	5.37473288353494	5.41569437555344	H2BC26
6721	TC0100012010.hg.1	4.18817629259111	4.41011460325673	4.37661204111795	4.32297407783594	4.18817629259111	4.41147139209032	4.14650773343012	4.77688657267503	4.00008235696385	3.7401684910776	4.11093086809705	4.37405269243443	4.32942095887046	4.5838963451986	3.68030530970829	4.03908071909989	4.03844703057611	4.34808859219066	4.27575282177651	4.49012630482916	4.72946080222078	4.44968739431483	3.92852594873172	4.05961630961804	4.12644954874526	4.62171176016673	3.90546417762766	4.54663028815613	4.49881385039662	4.17285289879958	4.39663403746512	3.97027778546906	4.19005462238514	4.85320742771938	4.49621835871229	4.25159149258301	4.48066774574759	4.92808183241752	4.92962260681705	4.74849320158749	4.9497801631272	4.10162821385011	3.27189100284496	5.01620176151498	4.78121958293112	4.64115529599299	4.35770890372904	SLC35F3
6765	TC0100012353.hg.1	2.8877526386419	3.41372030150282	3.06005925907019	2.9209995401513	2.8877526386419	3.33635803500698	3.31968238349973	3.61528276562596	3.21054308555614	3.21692723898399	2.88606035131714	3.42236425807273	3.3272109420631	3.85070821129301	3.56273476568256	3.39305226020207	3.06979675475943	3.11036549791732	3.37537622276985	2.98939342275985	3.01059318789655	3.01715760026301	2.85421562523478	2.77202918898562	3.7470872259201	2.83181029532176	3.08668864915441	2.93792957108706	2.76924653766055	3.04035296341325	2.67471260281549	2.89085178523825	3.48093024274064	3.43097034737336	3.54442561810493	2.40392197764793	2.48074389588821	4.0808077215708	3.7811971480183	2.69464521381959	3.07519286863461	2.77539886321838	2.61320445594696	3.00576885290354	3.36737314113715	3.06869871216537	2.8815310786411	OR14C36
6781	TC0100012429.hg.1	7.98519458940175	7.83531912588549	7.53388821083591	7.93604269023133	7.98519458940175	8.30407328331355	8.96938577778391	8.41899707102151	8.11168301009513	8.12429377446902	8.05553784323207	8.13714043530223	8.59267660876103	8.47385657203253	8.59609904327362	8.48442461859823	8.48638963988961	8.70459677757006	8.01765042574557	7.71991359638587	8.04987263764672	8.48378217817325	7.75245061189612	7.60255374184971	8.22033183207029	7.56036498695845	7.77822467812455	7.66195656408024	7.86163798100006	7.79260181160651	7.59107783876203	7.74602321762158	7.86207844701973	7.61950410030162	8.13036780691327	7.46403871401686	8.79185897953783	8.11312203553004	8.02273163684549	7.62549072566193	7.90703824880603	7.79080042352029	7.64261254560453	7.7847208221111	7.77419400859888	7.70731171750537	7.63372066995017	NOC2L
6838	TC0100012786.hg.1	4.09773114944188	3.67107477703798	3.88751923409237	4.61642296328747	4.09773114944188	4.66274786937154	5.15878524890762	4.72239971538716	4.05978069804696	4.16015842110984	4.22782499767734	4.35923658867348	4.48090429123438	4.10017548120169	4.1664912905708	4.47373509417089	4.42220875140894	4.31776455834985	4.21586383642934	3.987444408686	4.21416394920522	4.448565484942	3.89412722024416	3.80626251347162	4.31755118128109	4.08494280708359	4.73713549858607	4.14918292791774	3.8227411281856	4.49556621519915	3.52097461116315	4.1342574583456	4.54507935497521	4.55887493892718	3.51019089412681	4.44521376616126	4.28663865890016	4.37807493410171	4.6663268272285	4.11983455884123	5.30316145087082	4.18666799503167	3.99635972303051	3.90551004774827	4.22940234697623	3.84264841103815	3.94034608049954	SLC2A7
6839	TC0100012787.hg.1	6.14979430694209	5.61475640175341	5.23718040407678	6.02788208814953	6.14979430694209	6.72990503363023	5.69467713100901	5.6136653680004	4.8207736782976	6.14129588111184	4.98166148157194	4.62817476778256	5.32833399757678	5.23766938434211	5.03874791139374	5.20075389646372	4.9363715078165	5.80784148267358	4.77785632995745	4.94286722019573	5.35035070752827	5.53061673782611	4.90775289708043	4.32706398371415	5.26881231043359	5.22818574836779	5.35670447004297	5.41158222035276	5.29729359783927	4.96706673248335	4.87825558134905	4.99947288514501	5.08269111149937	6.31442515522936	5.31895445266621	4.99357052606148	5.65780095763113	5.89008367290209	5.03233445256659	5.71517910442337	4.04095877394654	4.90238180658939	4.89701095197034	3.86313783858616	5.29728060241163	5.70546512406138	4.78884947179154	SLC2A5
6849	TC0100012868.hg.1	4.4753317774731	4.33240190793447	3.94521491038662	4.7300709710656	4.47671189583894	4.3519602395854	4.52011501539322	4.48640165991622	4.15572519184111	4.79397297262574	4.08965651677451	4.21370988937076	4.57780548600511	4.53314361635475	4.82258961369412	4.58611322317408	4.41279308716835	4.1244652670153	4.92996576312217	4.48828169056487	4.35261106468232	4.46669794586662	4.0793492415448	4.27127552072405	4.72313881341973	3.52332836573233	4.39344854747709	4.27135818881383	4.2965715397665	4.12579087937299	4.03271451337396	4.05331821941143	4.940425078949	5.23250844919747	4.16395626853759	4.544089405875	4.26706772837363	4.96218329497421	4.71723649999479	3.66987669327332	4.63415292165466	4.49186642097557	4.13506971187456	4.37877233830741	4.11177484114439	4.1593081105243	4.1576744418054	MASP2
6873	TC0100012950.hg.1	4.99019612079851	5.18372248752155	5.07259818538552	5.50307116390608	4.99019612079851	4.89957926382989	5.08480841947681	5.34730054693856	5.44618956651008	5.09506883163565	4.62565673529676	4.33257164180629	5.13976236729665	4.42982368699817	4.88168088398707	5.23788014252628	5.79884143598645	5.35733959290005	4.95786784510848	5.17404386638805	4.76840514972207	5.17643856512837	4.66534275235299	5.26426063745451	5.22087206870145	4.89165152673006	4.79707192726522	4.9998580516732	5.2920977023035	5.47505203426574	4.59438235979904	4.9558326678448	5.71995019267925	6.04931461415722	4.82578237769499	5.65603438420223	5.10397858697019	3.90880826210853	5.68766202360037	4.50963625244692	6.0633646288275	5.2899115115177	4.66542813960915	4.94237855609574	5.17011501883378	5.05403241840679	5.10422005245628	LRRC38
6893	TC0100013087.hg.1	7.29640413253184	7.45013050076646	7.85161842313737	7.08014932715882	7.29640413253184	7.14104382896306	6.54658316666263	6.68944685992832	7.3161633582524	7.32713172999747	7.50138384845481	8.13797528863413	7.74785011458111	7.91402839178468	7.69872710490571	7.67947753687997	7.91606875494012	7.56310752066395	8.03487377973479	7.94252722694859	8.00088304213627	7.38131975481851	7.95880481258298	7.45828633715407	7.58829269293546	7.78106340557265	8.14499264122325	8.20449605356397	7.64362073475888	7.42801423087933	7.46157835332584	7.36143573763505	6.86400672557779	5.87113125604354	7.02090641700032	7.71034825216221	6.57425360290145	6.94850203266414	7.4607018143395	6.92214758386328	6.89113486525714	7.59680067163237	7.56724141407305	7.97379673121896	7.66850212165538	7.97981126009316	7.54225407455456	RCC2
6944	TC0100013373.hg.1	5.99945614320588	5.98333224525238	5.83759908182666	6.05708134380733	5.99970757077585	5.9074822376139	6.33484854415058	6.39149342044754	5.90245756789599	5.76690324347364	5.88619197923544	5.75169165577716	6.20649439546811	5.49000680398085	6.31202510446712	5.95184217158543	6.40869317589415	6.17846887377897	5.60408605405842	6.04980958627821	6.00929308705788	6.01603994480198	5.78599228860586	5.9445192914314	6.10123072056701	5.36180467093104	5.27406545732537	5.91308521989362	5.4018562597365	5.8891269984707	5.56227432879309	5.41258654975957	5.80907451964408	5.69896276908477	5.52666544502747	5.4514369114414	5.72063340287162	6.02401136837265	5.76975750022913	5.49623983298403	5.51514531667114	6.17043868571118	5.37943212034304	5.54559253801411	5.58192291515711	5.80429506820555	5.62239000491456	SLC30A2
6954	TC0100013417.hg.1	7.12424181375949	7.1728608925265	6.87483476205809	7.29428247429599	7.12424181375949	7.20847460031825	6.85989269848307	6.63973361286288	7.03934422533417	7.19770007891059	6.66254816702591	6.37343887240562	6.63069724880852	6.22318334841156	6.71460977166935	6.23456218818905	6.56127973470563	6.86311337903281	6.36360640015618	6.49489207915585	6.89212515283553	6.52096452143699	6.71990674051875	6.93202953138782	7.18016615782712	6.27425655125372	7.1145139387848	6.99955667564378	6.84519241165051	6.72823574671408	7.00122538680112	6.92030704390014	6.45563747845774	6.92768822877952	6.44308666765611	6.62480329141289	6.66007986321206	6.78263258144221	7.0809898792022	6.37173781263548	6.8471337210685	6.84409690246362	7.12068333540437	6.97613401230422	6.79948875339685	7.2277613316702	6.830349762898	SLC9A1
6973	TC0100013545.hg.1	4.42180870312636	4.29339540026685	3.92279739373503	4.52103909413296	4.42180870312636	3.91595557258315	4.55350206552539	4.73104153540768	4.20783523483529	4.26982826502247	4.48618450895573	4.69267506276357	4.33757135657113	4.05114080090709	5.03834299835319	4.74173302375396	4.64125069767859	4.95758544639782	4.33861212701183	4.2495036487391	4.89133723177136	4.52943807571501	4.68713532774937	4.32914278814485	4.40653069706966	4.16852934883181	4.71819739010567	3.89372264495972	3.98998983221578	4.24363641447238	3.53655142655172	4.22020129853274	4.05466812511969	4.65080323597056	4.29662099478584	4.42728579197942	3.84737955929196	4.65366269128966	4.74854408346908	3.47032494541028	4.57464712856389	4.9857670270288	3.83570251971793	4.45287329703215	4.1549151321682	4.31690990489282	5.48868946044236	SDC3
6991	TC0100013632.hg.1	6.1349884127945	6.13761593958843	5.9919360256108	6.31563490912793	6.1349884127945	5.98047341327378	6.03785130214994	5.84965473094669	6.02586825250979	5.86032221985931	6.05214209216778	5.87638622730364	6.31205358951167	5.89363099631519	5.95934677060766	6.29246549124436	6.40257934365542	6.34151041587513	5.70837068472273	5.91898995097909	6.03545333072618	6.05350674452944	5.62533805926911	5.90647446412432	6.07319333783752	5.61966462008229	5.85966102828362	6.08974354068155	6.06879615684077	6.27934416957768	5.4974760701837	6.05818994704814	6.55724242446245	6.72686376746979	5.78254469561212	5.86297391427173	6.23704389563346	5.80171834979338	5.91595548056379	5.46594067562936	6.24530639651838	6.09436789220137	5.9177431384067	5.65644845231656	6.01680911165483	6.0825445576781	5.89760427884492	FNDC5
6997	TC0100013651.hg.1	8.75161897687939	8.73279242714687	8.39331317141487	8.7494951620953	8.75161897687939	8.97024825199441	8.81224051800792	9.01412808623649	8.50785303830047	8.41132818098585	8.05563964172295	6.85442403398918	7.49454183502948	7.02861290556587	6.6138186490474	6.46381478869493	6.88863611341676	7.28211299703298	7.06004992749249	7.22951756550094	7.09410809897541	6.28620053083494	6.70766112326038	7.26261971336942	8.62720799471425	7.18766252372979	7.63229052651783	6.78761212251873	7.81274908453029	6.30017018145877	7.50468991872113	7.68342298709845	6.87773309101774	8.3222042395752	8.40167622241994	7.34461562674206	7.48826205720688	7.1816291267232	8.27441586096496	7.0171230092009	7.63278176069445	7.77735903254602	8.64724382219838	7.98599780576993	7.92676930497487	8.1613123316654	7.95306723030246	PHC2
7010	TC0100013710.hg.1	5.86320793301379	6.56290795828902	6.39158443526102	5.61271082077282	5.86320793301379	6.09651932213602	5.16433050999259	6.35255255911593	5.9874911782795	6.56574748776433	5.88595523210355	6.09033615333253	5.35043585977424	6.09153115368134	5.93495364572218	6.55828076102185	5.5492242250379	5.62431990922931	5.94005965820392	5.79465585933665	5.88065935727611	5.58933802386604	6.22923137056691	5.40740270589262	5.87860043708392	5.96643491508269	5.88547392170187	5.55791337052885	5.75950169501385	5.7192009226756	5.76111287025752	5.95450123344799	6.2436117590808	5.68404409653025	6.22510727572646	5.48919659102493	6.22250319417482	5.93804834729606	5.59745627927392	6.15033256107177	5.64999211662699	5.991800991276	5.96570143101189	5.17980485527031	5.60608631770357	5.61326614652886	6.01868561829986	TRAPPC3
7056	TC0100013908.hg.1	7.41900591562348	7.44234571151949	7.22363103276721	7.34955109190926	7.41900591562348	7.68872921068708	8.31725868403762	7.2276020632198	7.47629747547207	6.81906711491839	7.35575786977225	8.0770548352268	8.13509058312254	8.37297863953207	8.33726786472828	8.04567749956276	7.99941536876062	8.10116489822534	7.68885951332445	7.54921879581013	7.58430886952227	7.69747437471147	7.59643081038645	6.80893962242582	7.63175761929505	7.69781698271512	7.74634751414728	7.82272070548779	7.83691095249947	8.25513908109041	7.90935856175778	7.85541691183681	8.07660373933854	7.82467217142712	7.70324918783569	7.01960664585732	8.10543161018872	7.96736171950927	7.87489597628411	7.74014780716859	8.02762048134541	8.27356018693374	7.66155591707548	8.07173153698669	8.0834353415837	7.63400398944683	7.55403200937417	SLC2A1
7063	TC0100013949.hg.1	6.85367391429788	6.34391969417235	6.32606409714158	6.5385190078691	6.85367391429788	6.50240778692062	6.65466910974681	6.00385329106851	5.66865410524061	6.00353558182365	6.52793019148336	6.54843716942066	6.5377143211122	6.97544928252695	6.40464662088075	7.12557444913864	6.55510383783364	6.99700342306113	6.47530602879737	6.33636095098046	6.76178414451261	6.83081266475667	6.79868568460718	6.70802457787859	6.94317664430217	6.78286596528928	6.68957222886409	6.75760379344787	7.58024484575011	7.92988110607436	7.07697821954598	7.13491766127268	6.17684382634439	7.08904636812962	6.51490847976077	6.54615641675807	7.43663211442383	7.04105291989032	6.97410993464125	6.71166969014739	7.68484858995784	6.95993518303209	7.40475952100212	7.33132818960041	7.30927490252185	6.78381047200126	7.24425207419128	SLC6A9
7096	TC0100014173.hg.1	4.31800794179386	4.22190186383973	4.4003245501077	4.60201363315359	4.31800794179386	4.35400577297128	4.46206193634073	3.7558485818288	4.04090382728918	3.47854396501549	3.96694382671733	4.01148090512423	3.64050235065191	3.86861538822644	3.94583808872147	3.69230942312746	4.27900147551626	4.01657920116155	4.67682992459461	4.09998329722128	4.33725518910783	4.23534092096989	4.14027880923762	4.10444339238733	3.97544639476547	4.04318618741214	3.67902574237564	3.87685301370774	4.26450075015174	4.51184809839514	3.95496202086725	3.12119213985062	4.3241450358118	5.3866665109224	3.73600230263793	4.00788889404437	4.55158244675326	4.39482895400616	3.88620541434148	4.29733578529285	4.03699640567442	4.02364724939519	4.05444478630529	3.75949494768475	3.93147910763018	4.34072701895639	3.34656918601311	TTC39A
7103	TC0100014201.hg.1	4.92928872457277	5.05439953534513	4.49107753943364	4.52292015104891	4.92928872457277	4.37702444948023	4.74810660957711	4.18721585410595	4.58722693672098	5.19616105397744	4.74370968492491	5.31356713572689	5.11035242065188	5.31064760626572	5.08182031118926	5.12369096918415	4.95411509198973	5.1213548380073	5.40032255480163	4.94917348810268	5.64592514568326	4.99707047696335	5.22906861757002	5.15385879648027	5.52651641859235	5.51583371740885	5.92883943165067	5.11107588696688	4.71267967763872	5.53808167174465	5.25365962794173	5.1553369033778	5.11625887346642	5.55471757132977	5.63161100353775	5.55844014919507	5.43375518592481	5.25175074182785	5.52289675796154	5.11469573721715	5.03398166426471	5.60282638983523	5.71543868122004	5.39039556731416	5.23203202099109	5.20951594486372	5.02952430829267	CC2D1B
7107	TC0100014214.hg.1	7.45926530865385	7.10744458353153	7.49602792175677	7.77972421274317	7.45926530865385	7.81355887881055	8.30632974785035	7.49186387158613	7.16939440120204	7.22013073543316	7.81682142289748	7.9657702861387	7.94974059078436	8.08376116441937	8.14107211531839	7.89067867698419	8.13773240749336	8.22307213084332	7.58761222634741	7.65466622782957	7.73609560637795	7.89671235916632	7.90910826548976	7.37536177891954	7.64456380017491	7.68856410520644	7.70792936748527	7.85830499662084	8.06198553301484	8.00743992048883	7.53493859944399	7.66702086242267	7.89718656003685	7.82578058033543	8.04616389429478	7.63945168171285	8.09394983750304	7.27216331145418	7.77528098507999	7.66383019222521	8.0461811615858	7.65577653970987	7.69346822665803	7.85354547202776	7.56740885488512	7.63169016077499	7.30828350297501	ECHDC2
7122	TC0100014275.hg.1	5.82794641442133	5.75651705713175	5.62539052382399	6.28349702057779	5.82794641442133	5.76882275625215	5.75498559382501	6.019070154481	5.77815131291689	5.71792305201867	5.87026450397796	6.06231929364665	6.33648390460906	6.20342159328383	6.33272603729676	6.35824495085768	6.28796359284897	6.11421883894477	6.10466067863105	6.38969569097805	5.90894292118391	6.18355052185677	5.9739630827876	5.88615362009382	5.61755592941446	6.0519259906813	5.98072957728923	5.59769186256881	5.6856971097139	6.0186504798849	6.09197591986684	5.65645398915408	6.39528340547094	6.23578543296009	6.00165079341272	5.89395216697902	5.95144099278058	6.13239974657343	6.18846853882252	6.29099365152925	6.1109575796286	6.24259124710007	5.71020929907697	5.79569158069823	5.84077010675159	6.00014796368323	6.00846370996758	TTC22
7129	TC0100014323.hg.1	4.07457771483851	3.8692450202435	4.22560275358031	4.45394490165654	4.07457771483851	4.46268793723781	4.22944987551826	4.33322235018497	3.963520960746	4.05169027605707	4.61747542025394	3.85262315425123	4.63425428464139	3.93264093362802	4.23819001118531	4.0893872879947	4.32183573657627	3.98273899497992	4.45071173487808	4.00947964857284	4.14099993519184	4.25836355234584	3.61729554739189	4.39904927927632	4.00382364685082	3.62223285249915	3.83976222108287	3.27330019797644	3.77686786317149	4.24924377799419	3.86257101055813	4.21146439869458	4.03672968433657	4.64147553339265	4.42136722672722	4.26278795776036	4.78576838884165	4.2258038092797	4.27689090300781	3.78592553551011	4.44513985639642	4.14780562241567	3.90513785561907	4.20894961089926	4.11547374239694	4.28579949810611	3.85141615055211	C8B
7145	TC0100014505.hg.1	5.20986472816512	4.91446401500971	5.23584665487343	5.38881946515353	5.20986472816512	5.29367566107132	5.02307650430156	5.68597706171584	5.25756330799677	5.51726317242259	5.60146880263482	6.0646103892197	5.73350893222669	5.54956447507769	5.48082468107695	5.70642305818058	4.96750651027505	5.19675428312409	5.78910370856931	5.89792259072205	5.79049052668371	6.00255030763666	6.4341172165897	5.93182663621386	5.72681859195932	6.17940076644517	6.19677765367538	6.56668239324074	6.025235184548	6.4772266759514	6.80336361432828	6.21115855231021	6.11000454077171	5.4219308271272	6.03004953164264	6.30508366146531	5.96016009959114	6.13333247511225	5.94603717245154	5.92194708852438	6.24529078971663	5.76059231853663	6.04888413064512	6.36107252566794	6.06676462586907	6.26157197764805	6.19135264037941	SLC35D1
7217	TC0100015060.hg.1	3.16226588730078	3.59592449396148	3.27938608701222	3.20357255768702	3.16147954397375	4.1866894022541	3.89619136307287	4.30145396383927	3.79427160623766	3.18961140885343	4.46035691468147	3.82427110867828	3.71353391847801	3.91319922740541	4.02966482312103	4.03546918596582	4.30862375271626	4.37057382861948	3.59908965351445	3.71835562217513	3.66346187374315	3.89257314857491	3.48396410801875	3.60628984402585	3.61984156808621	3.8021000969106	3.59335961391422	3.77921441968098	3.13376899933496	3.06821055550048	3.5828200176274	3.08921713111645	3.78654819160697	4.21185662465344	4.28801625344858	3.44151528098468	3.74009421475879	4.42402801630264	3.50713233645105	3.42073524172054	3.96062427229417	3.34303228890842	4.08776154009019	3.57525593904928	3.74625162085209	3.76845331513126	3.84547988003088	LRRC39
7223	TC0100015109.hg.1	3.49391096539049	3.17948076252646	2.74653915130553	3.2575335480752	3.49391096539049	3.33577337428815	4.07492375409937	3.17095886942082	3.28217234536382	3.39473684988345	3.14040660901538	3.36336750682003	3.72826724569767	3.07081644575829	3.99831412489959	3.46478205759826	3.76947614655337	3.66167646268685	3.37010758767039	3.46218115720985	2.99048781465806	3.25131930257169	2.76154565477098	3.32844331934734	2.53477136432906	2.29749363914561	3.06289363501439	3.02196485869383	2.94565235849221	3.03572499844856	3.06032014625299	3.44087328511203	3.39644368812841	3.91735333390653	3.51721667510551	2.68535494388556	3.43469391850881	4.53120370487842	3.47406178332818	3.60246773660927	3.71380926247028	3.0945330398921	3.19757634257024	2.41509706947057	3.11829722173482	3.1919865944574	3.49288283991506	RNPC3-DT
7228	TC0100015160.hg.1	5.36686338451409	6.07936537087244	5.58681554003002	5.13408986083253	5.36686338451409	5.37846953048294	5.37955267430615	6.68344289742186	5.62135096049697	5.74369281024436	5.13290597684359	5.10725586385346	4.41308925715152	4.46771993019614	4.78669912360172	5.16896901644065	4.86417776051812	4.6432992762452	4.7975024122511	5.40632025501253	5.52701059366137	5.11634755064967	5.86639267497943	5.8281909714695	5.91177461593951	5.40717473911819	5.36697329481644	4.90919410834768	5.12062406888304	4.6092994257706	5.50152104027712	5.15378631793527	4.51854142952014	4.17448900493556	4.66225548552702	5.34928041735978	5.00117864943646	4.58665891764857	3.57784606944748	5.30788396702734	4.5942193222663	4.88733079187634	5.13671919383868	4.85572964529295	5.29485802099352	5.35349577467981	5.42837437370079	SLC25A24
7324	TC0100015711.hg.1	6.4149632022011	6.29163964747901	6.01436638075515	6.60220176190549	6.4149632022011	6.83240481382565	6.82102228929387	5.78847011675615	6.72624830978369	5.80410446096271	5.8916671928618	6.78989112290229	5.99301425467702	6.27316540838548	5.99987694785309	6.70360149939147	6.66772301856511	6.52829834663868	6.47176430569972	6.21041037479221	5.83788723843084	6.0255135477967	5.62288680563083	5.61987945964527	5.63921616429861	6.23496238797978	6.39808586315425	6.04018328710654	5.71957425579687	5.37096647535007	6.33507597834189	5.95963711588724	6.50383881369317	5.93184908563201	6.43859617006152	5.64359580799392	6.13682700216915	6.11715144543234	5.9963607061707	5.67729562945583	5.78810062000844	6.17509688122053	5.3338204755493	5.90327933151985	5.50687552545079	5.80754838782106	5.56658896634372	H2AC21
7359	TC0100015813.hg.1	5.05860463638	4.86669925082573	4.61988279076496	5.09770089667824	5.05860463638	4.74042462415392	4.91175948095249	4.9627716881611	5.04921116065149	4.43091760890516	4.81341760214903	4.86270493249707	5.05901029236613	5.06830075929621	4.90602727083339	4.83610567785953	4.81355653411599	5.25408921306547	4.84379314589075	4.35776803515391	5.10621774727227	5.10960498704613	4.90685494615411	4.6727228087562	4.83176071036699	4.24192023210088	4.72294306115586	4.70075838907034	4.88322898203606	5.10184552085504	4.35492140227323	4.3744092217335	5.33213949847124	5.54046117493214	5.25262593516264	4.759227326923	5.00974109736066	5.54415916054525	4.90338373987089	4.34158612402753	4.87707282780866	4.96303203782445	4.62306797144833	4.87122929854669	4.46937513795144	4.91426643055733	4.64087846439463	C2CD4D
7399	TC0100015891.hg.1	7.58182225578626	8.1558540953657	7.66101079599679	7.86430448397513	7.58182225578626	7.56738412389849	7.23890317050099	7.5834129054311	7.67927430926514	7.71340582929537	8.06819982752592	7.45107104546924	7.63176903051559	7.85453867167807	7.6394654140433	7.68952545204634	7.59426682048802	7.79178072673747	7.48623985416916	8.09861392888556	8.57971466418565	8.20050182128363	8.45471056106857	9.02899567398732	8.62281593069532	8.50229349080341	8.68830163142406	8.85336845339677	8.88742103411128	8.88068545760784	8.51480526769816	8.71689935357206	8.57281481512921	9.03055242457252	7.9715847381519	8.64476000063923	8.5246500678572	8.51082768547719	9.02775998210618	8.24321984069833	8.87124857756993	8.8122515878664	9.08186090472359	9.15381938969923	8.82538515715198	9.14538338222351	8.90724034634762	CRTC2
7400	TC0100015892.hg.1	4.73418903180352	4.87403960212471	4.79477222293211	4.68679102841735	4.73418903180352	4.01502348973458	4.75888404101498	4.38956859323663	4.4696756759337	4.64931601219136	4.14346546956336	4.81015829488904	4.69813249555168	4.67275011687419	5.05589068642446	4.41672457067999	4.91583579427933	4.79398912083784	4.26769307660193	4.43982437454893	4.81987370402986	4.67229260881165	4.4543138584927	4.65649416928089	5.01319530525157	4.26555312365605	4.79730827557266	4.67736558094747	4.61217841933495	4.93251344564623	4.87329587345548	4.11685858453723	4.41043203043286	5.55399218481147	4.95020272826849	4.5112407292725	4.22970057494504	3.54065236303069	4.6201173027884	4.99872385547195	4.72526940382442	4.65117094963706	4.96224423490254	4.71941531135388	4.68847393632268	4.72149074811625	4.7004189005341	SLC39A1
7512	TC0100016318.hg.1	6.08612211129257	7.22101181989668	6.33393750606262	5.77145221320008	6.08612211129257	7.50615619171819	5.7837909439345	7.15979429292769	6.99925527663709	5.64315976105751	6.39178767336931	6.04731973319918	5.68759635185761	5.69797994056944	5.14956073377281	5.23086505996467	5.31863415523688	5.38660089456071	5.39779524464781	5.53217345785122	5.82515861791336	5.73449976671463	6.05366602434159	6.15067653779074	5.65153039584023	6.04894179806172	6.03833366596762	5.85780845778635	6.2844163350107	5.4200162398693	5.93350637508905	6.18944155042122	5.85826740175027	5.5829023792567	5.95082704299916	6.31244106621228	5.27587644047071	5.38282759210133	5.67757297498767	6.05544472254938	5.62817926628936	5.6588123509991	6.04400084505071	6.06583056406384	6.0908076972274	6.03493771620404	6.36342633462609	MPC2
7531	TC0100016437.hg.1	2.17696146911927	2.12365889734552	2.39133182148741	2.18209747757016	2.17696146911927	3.30929851318792	1.92994367930376	2.83547384271234	1.90586969649344	2.58013521205011	2.1596478285923	2.07790746683377	2.42342534210339	2.43409164111856	2.1230319569793	2.76232409629521	2.52962971168232	2.5233605017386	2.86064169468004	2.26891701153421	2.10591872708918	2.0997007480952	2.00467822806498	1.86937120062513	1.91702345359203	2.03814855758604	2.0839849299265	1.85911977008123	2.0534954731305	2.51006834566848	1.72851697753033	2.49171262555821	1.97130940077991	2.50117978182933	2.54210664828785	2.08352480543933	2.30424871561771	3.16324785991866	1.84326600094424	2.03209784898948	2.43062597191848	1.85367601635925	2.04800215119295	1.7619205883937	2.1588910036049	2.24193473491897	2.07308660022483	SLC9C2
7535	TC0100016447.hg.1	8.34740202823409	8.39302792466096	8.509298985698	8.35974023005524	8.34740202823409	7.55729547809389	6.69233378192616	7.8972017528273	7.84563371491832	8.16163487332248	7.62832906755991	7.6903891043627	7.84989876329517	7.74893611808051	7.7877970399755	7.78765528717011	7.79726349763527	7.7550673123756	7.80490271579214	8.46515444018578	8.36544205364287	7.80548335239443	8.21392292861595	8.21024094303019	8.25670976069285	8.25587439644908	8.64065595371074	8.30803717572434	8.58116725555843	8.24864507701061	8.81434052916085	9.02938062515267	8.18471087668597	8.34410683259796	8.48558516733203	8.9805234115248	8.14801839937611	8.42067660910344	8.71636754441617	8.4925019045726	8.76571236797038	8.31620508772906	8.9993222155475	8.51574337353585	8.70008002102655	8.6224267331327	8.48999961636156	RC3H1
7554	TC0100016658.hg.1	9.90815013876781	9.82204340681593	9.83623791856863	9.61495253867735	9.90815013876781	9.14916384135548	9.37355019527502	9.8512442095197	9.65968425784292	9.43311991429377	8.70509046333322	8.78744408896649	8.82130971291598	8.86326891146694	8.61892676892641	9.01231076210719	9.0736903573434	8.70880941046835	9.25393445903629	9.68855669457232	9.1320214313398	8.76994698711674	8.99500250634971	9.53621591534802	8.94769426213584	9.35707604459639	9.03120188692847	8.67532313598409	9.28392958352939	8.56449816697832	9.10400425319249	8.99623186906447	8.62114713598886	8.65651111894754	8.85250533039608	9.14367692053659	8.70754289070542	8.27418244392889	8.62205750523223	8.91038942700175	8.69482228675301	8.62584014410745	9.42505259781354	9.33195983144729	9.24615744654116	9.51045127031468	9.41166794730524	ARPC5
7606	TC0100017029.hg.1	4.71986530649685	4.5766142362539	4.75534010577783	5.05102367005963	4.71986530649685	4.96848134777593	3.93552499818164	5.07712220044184	5.32735994649837	4.75986820572596	4.3786580672832	5.75925099549053	5.33855004186164	5.60350434690426	5.03980397839449	5.03490853376875	4.8937717896244	5.37820036658331	5.5631136653138	4.89257231426924	5.54281719866836	5.55665865965432	5.32241291852551	4.59286221209439	5.04721819722172	5.53543616606165	5.99485091240135	6.0746290348981	5.67989667163943	6.37421573920545	5.60190445155757	5.82986834295373	5.52570079560548	5.29915922832944	5.93197360344633	5.89367334447152	5.70788274737593	4.96453718491473	5.460756257215	5.39184336690173	5.31256274659545	5.69583065518649	5.39497352853693	5.3249225286001	5.87994966877397	5.57972640577468	5.60250316872022	PIK3C2B
7613	TC0100017066.hg.1	5.104667467857	5.17057541178212	4.40270060010238	5.43407433936037	5.104667467857	4.91867224957636	5.75018619502126	5.51967520029805	5.16888913763577	5.05217587124701	5.07004372826853	5.03299234565256	4.69355304370922	5.30550001041718	5.46384848821802	5.52055105477577	5.19616153078157	5.21141661357783	5.38537510174891	4.94021833162122	5.35926962374143	5.43874298164612	4.94785120660722	4.6019367708033	5.50359313975246	4.71057073765618	4.78620822201055	5.09556670454526	5.34969833361873	5.27069119320595	3.8999630398797	4.39349129461296	4.78251781188702	5.31451279661119	5.10383137210908	4.79774461158448	4.54055957497672	4.68181268191999	4.55069303040687	4.30367512302024	4.22978433142797	4.78494196636509	5.04950312715437	5.10964777829159	5.26100206648548	5.17632549412881	4.97027028552886	KLHDC8A
7620	TC0100017082.hg.1	3.7116289758937	3.73133557149455	3.87624036478556	3.59720343975862	3.7116289758937	3.74108797613561	3.30218446282377	3.99406324778544	3.02359848854981	3.74310862175955	3.32712073853193	3.5084481568499	3.53139269812265	3.30363528543541	3.17701979120263	2.68154773126085	3.64498964723877	3.41409968902517	3.6767866323323	3.56835968174309	3.54056026762697	3.73240303119948	3.8042678397909	3.48946176072059	3.7752196719287	3.53697492539837	2.70946462991958	3.84483689269121	3.90111261093587	3.7648572527187	3.74773647494933	3.36186281217321	3.11065381369464	5.18867035644671	3.84186490667749	3.33468438611939	3.67937772248045	4.2549114945887	3.83742293083625	2.95685549707263	2.59485753057159	3.98047563855209	4.0440446639081	3.86658193200093	3.84448599052356	4.04617235626876	3.03577208872981	SLC26A9
7641	TC0100017212.hg.1	7.0895295070584	6.4127073902131	6.70552515476709	6.95546424822067	7.0895295070584	6.68570792819962	6.60339262328669	6.45162816717485	6.29479335644085	6.75056095599729	5.62871616779979	6.21449743559021	6.32568722624712	6.0563387244515	5.85929606234903	6.45063419868125	5.91617460797722	6.30630908100184	6.60535451660016	6.39820121876504	6.47652839035264	6.35234735586336	6.88189511711383	6.21503490482548	6.89797259221165	6.42482270774971	6.44682205740737	6.37397045840218	6.47307495019131	6.27905068211159	6.15276368554239	6.05725045815947	6.42462715888329	6.11424275000622	5.77227068907232	6.07058311215316	6.10413704141388	3.5209451404182	6.13341590343417	5.94101597250384	6.02202527334532	6.52938513579661	6.43748754786289	6.54818076721258	6.41259229427958	6.78479904577616	6.35554189410748	SLC30A1
7654	TC0100017358.hg.1	3.39952757609899	3.56793299164568	3.29649108402008	4.0829366051822	3.40016547254183	3.75934554034925	4.59279398370531	4.16070406198147	3.48098053622031	3.57573781196446	4.07660402084955	3.55332785460852	3.69569918503935	3.84583627597462	3.738608427285	3.29283403640677	3.70982570067941	3.86794946163659	4.02009711194968	3.8200395437601	3.12017542349968	3.17883617389975	3.05672099807718	3.37886667846635	3.46551324129599	3.20189767101307	3.40504793146079	3.54185788456556	3.56978983281549	3.33132591493646	2.73001403300423	3.29083775155937	3.04855755920399	3.98573118684491	4.45523765872221	3.775328866648	4.28667466625497	3.69218821869306	3.45932738449615	3.62515936395395	3.39296148397349	3.51335138694217	3.04564783828589	3.52862070664007	2.8941011958783	3.33239781111018	3.36802930638264	SLC30A10
7690	TC0100017617.hg.1	5.86671832370928	5.89795371401914	6.03540026490588	5.92321791897442	5.86671832370928	6.11835795021829	6.00569801352771	5.53665310028461	5.0943166483943	5.72056746443898	5.7913153692721	5.22420193637956	5.49947437647801	4.75622624225535	5.11702532429773	5.64502041113058	5.52686301286199	5.46387037740429	5.6822585864487	5.30787622274886	5.17261501804572	5.40581981672898	5.18270495685269	5.20290873187184	5.1648558591272	5.35066123860985	5.33068570717526	4.84723539671681	5.02432430824668	5.11954853183626	4.82832427659835	5.03406602951253	4.95868063439389	5.54147992843867	5.45834574334213	5.32300811578125	5.4004155246928	5.33471553639721	5.59592320400411	5.39946749890689	5.42565916530443	5.72124351786668	4.98480446461059	4.52420272236039	4.92418447157704	4.70537163372245	5.23171964061132	H2AC25
7727	TC0100017952.hg.1	5.28720307070501	4.7811353437143	4.54203292888791	5.4252014841346	5.28720307070501	4.96999295105311	5.61855698804671	5.37044367390612	4.87054486502906	5.02573414885514	4.91710159807007	4.81735419626695	5.16701294762516	5.24612013551904	5.41231327306471	5.19857545140811	5.2813311562614	5.52710558713972	4.94311661814521	5.13106717835604	4.79243190161267	4.95836252490955	4.5588584775846	4.69719860419035	4.94888900551613	4.81000885993061	4.63163752158489	4.95706115627327	5.09497777221327	4.71025188552266	4.15436862607855	4.71940672970349	5.67207333589541	5.43450806267859	5.5716181434116	4.24630073933478	4.88324064119226	5.85146301907531	4.54829935383427	4.89824353070725	5.52535593553612	5.2163968732612	4.69433663705372	5.1592956514665	4.17768914543589	4.8873282495187	4.33135456384401	MAP1LC3C
7744	TC0100018101.hg.1	3.0712275517608	3.40739985913149	3.90540906801167	3.37824716626466	3.0712275517608	3.53944037726442	3.98398143083456	4.15297751236724	3.23143368426909	3.69330456723462	3.68858358632958	3.28416413807836	3.20956788825355	3.60272851220708	4.05856844132468	3.73065621594993	3.81160658740367	3.94688683878872	3.84336692055987	3.1694088571324	3.53465431333155	3.66297301886522	3.21274409728297	3.48936584305112	3.60507105353898	3.53401017108608	3.42401164947493	3.65048015116563	3.66807451702602	3.716851921549	3.30511427822916	3.55679507176277	4.61748213879354	3.32225949645126	3.75645221718809	3.43109875883985	4.47989573698316	2.58107187968091	3.82303867693784	3.10760491611417	3.52899281270676	3.73892115496232	3.23669456375076	3.46517498245387	3.43866364265741	3.33529829528038	3.4181333329932	OR2C3
7802	TC0100018220.hg.1	3.17931894571355	2.93873063506979	4.01913243102519	2.73375884583219	3.17931894571355	3.12091704229056	4.05360553156228	2.98674066995663	3.27456598271519	3.42945093599731	3.74182004651098	3.12872934636761	3.56449904922164	2.84971766754001	3.05948193267552	2.61735680442056	2.72386930698802	2.7398462299054	3.15199728179286	3.37758127806419	3.29302293160897	3.14535063044713	2.85340691622736	3.35591853498432	3.42894462583247	3.50666880039967	3.73589816359757	3.28067282318375	3.53113842518884	2.85034790225337	4.03367602773513	3.62409576977709	2.93107742556935	3.25846028097706	3.99268124685008	3.95936368186456	3.64561219012873	4.67273124414756	3.00982022399974	4.17950553479811	4.26813621471452	3.03168806614505	4.08026760553738	3.11069732384737	3.69690601455633	3.29525024597758	3.07587869323406	CCDC30
7818	TC0100018239.hg.1	3.32280911699116	2.91243183314667	3.76948974778432	3.65519421736252	3.32280911699116	3.03096325187818	4.08397073564013	3.05219435554696	3.28763895971278	2.83300190095707	3.26135836200045	3.36682031191351	3.50963343265902	4.26693619077995	3.4600868095165	3.02485958383951	3.38741957178544	3.66074949996184	2.8810320634917	2.98090821290657	3.04933582023576	3.39587349652485	3.37660028079587	3.53006617292773	3.1700654687034	3.31999158040141	3.36790646346244	2.94910585410675	3.35199659137389	3.45227277927593	3.42638429348218	3.51456252116107	4.26485977789999	3.27396913433825	2.8398369198683	3.15149910464201	3.41416200695898	3.80558046346827	2.7010315657523	4.01665097813465	3.79184937828539	3.30828814233977	3.53455925450513	3.32791688119984	2.6497785292926	3.12480867787803	3.34869954156001	GIPC2
7823	TC0100018248.hg.1	6.41065062620037	6.03483809263379	6.80589293524288	5.82332592540635	6.41065062620037	5.77644572381123	5.85143345003709	5.89712287968275	6.70090581965181	6.61920419665762	6.43306982670984	5.95709497529895	6.55987037316693	6.0845506946927	5.62634920121621	6.17102602475823	6.31824723345448	6.02212620065069	6.59398982325006	6.72703910945298	6.52286291149872	6.83445232447433	6.77789659114177	7.10102530798784	6.83377189278773	7.14390754713975	7.07837401723929	6.73905130169644	6.7774166568338	6.85643800110442	7.2095717042878	7.08089880909594	6.50868408814322	6.74745354513894	7.24643866095197	7.39611600842845	6.45310894830356	6.87608887937908	6.50870737356176	6.59131864734209	6.34692732990768	6.76352304095385	7.01526391386179	6.66285217071174	7.00459013928345	6.97985779354408	6.95185235352018	RNPC3
7838	TC0100018280.hg.1	8.88878165935066	8.81297709580951	9.90309569226814	8.97425495401155	8.88881350167898	8.57177003271386	7.93069497394642	7.38871777698603	8.63794585075024	9.12686307122303	8.88423789840231	9.14832636125198	9.22764693599017	9.14154502853773	9.15926594387692	8.96067187973563	9.29110464338335	9.15695060805845	9.17792941630074	9.46387067166563	9.47511434450988	9.19825626199925	9.43580134020355	9.52420131812214	9.36411152683887	9.378753683314	9.5901533237938	9.18464679348946	9.35596744408921	9.37922027431542	8.85032688136809	8.63058744622784	8.37273786147571	8.12518977749858	8.83721740808937	9.25996441554756	8.06508109032501	8.6001488585632	9.0517165456837	8.60014392424812	8.46496017875442	9.29124471756012	9.60005160454844	9.18324563973993	9.4819544233252	9.3770334962046	9.35976363313392	LOC644634
7851	TC0100018299.hg.1	5.18184579326972	5.97056024640574	6.03793973389846	5.36533658747116	5.18184579326972	4.96015383795855	5.27112863775222	5.59527158389806	5.67754960077328	5.90589906749246	6.12772401146486	6.21799643307527	5.5986313865203	5.88559426313696	6.10851386844953	6.3804342249949	6.25856128798324	6.17682817814311	6.22082169487975	6.1143076847913	6.86639157466098	5.95772861874759	6.62156058214906	6.46777901813942	6.74704607796849	6.22547068578247	6.29455851956032	6.22396440380022	6.35096302262957	6.06738845016507	6.45134268946148	5.65434057095854	5.78765596283827	6.39304110256273	6.35189232043922	5.70404488044744	6.09675582976343	5.89702668083258	6.05558260847867	5.84037758799211	5.88027076743	6.07216647397013	6.2623105663862	6.25859571658785	5.89410036969953	6.52032168796243	6.67325369048706	SLC27A3
7869	TC0100018329.hg.1	1.81086103336887	2.03476942088232	2.10946779892638	2.17061688066713	1.81086103336887	2.94925706599054	2.22498399068858	3.10209767216641	2.26132275481654	2.14676692722622	2.53398426021736	1.71348728270027	1.88760263802196	2.59453701463286	2.20023691637189	2.14274672839511	2.64263802757984	2.10740262394884	1.82751550986738	1.81931401290049	1.9808609214714	1.92613529994789	1.99957194689335	2.00671849348191	2.01238447081246	1.83634027048128	2.00665300777152	1.69488524387017	2.31971011451395	1.92265061186179	2.50627263406792	1.95516919519138	2.27398478346627	2.75653895900555	1.92537829565426	1.55967830602314	2.08775353777066	2.65639007987008	2.03537628763135	2.3587874529078	1.84472183810242	1.96831257327616	1.55178826678242	1.99331604949644	2.08595436700365	2.56449159064097	2.05578939778693	CFHR1
7870	TC0100018330.hg.1	2.71874582207925	2.92384167203552	3.29939926831734	2.96336792919093	2.71874582207925	3.13413202253766	3.36167267536187	2.78847576993526	3.56006030486127	2.53618032150105	2.48193929661059	2.45753895535446	2.64657562675736	2.82879293461775	3.08464762197781	2.98569388754439	3.14472537093634	3.19321060409171	2.35346193227837	2.84029055001732	2.55372934230793	2.57685635866881	2.61144323184069	2.37688811375832	2.50907145550699	1.99639060629514	2.38537119632134	2.40121481748332	3.05501796462402	2.61273595465013	2.44951502318058	2.20883024429809	2.96057280319484	4.13012890482235	2.24321728346708	2.71907208581273	2.60584301267423	2.4358857949631	2.64988103445933	2.28161027915283	2.96630166901427	2.47407382731725	2.62958028784878	2.62739648309754	2.63384294379146	2.90698600221169	2.30455700648972	CFHR2
7886	TC0100018388.hg.1	6.8911529897471	6.8710178428189	6.52758877022212	7.15098096380068	6.8911529897471	6.59904565869474	6.8218786534663	5.78452505158444	6.93323217817953	6.69759155145281	6.7132766746861	7.17568805005218	7.13593361318082	7.62468544650949	7.38488467729515	7.08710050280234	7.11309841620598	7.05847477099084	6.83742429536971	7.37241046006232	7.40855985287167	7.08781662656554	7.54661962160637	6.81876835946446	7.48334929851741	7.86861058868468	7.70111318682331	7.87179418971503	7.6976967274741	7.67410603691969	7.66796982313626	7.18877916376374	7.22014232375905	7.07734811800052	7.7644564092552	7.47092546009228	7.33811500777429	7.98841490815781	7.19059026463911	7.42471561601968	7.52865589875731	8.02184140584586	7.31627753273618	7.74532536456757	7.75170384935305	7.2956800073318	7.16671519640458	SLC35E2B
7888	TC0100018390.hg.1	7.19653290932251	7.12638361440368	6.76506335195845	7.41232772690605	7.19653290932251	7.03736353476824	7.11148113640087	6.46316991282167	7.19142903632204	6.95858068080978	6.97377948150307	7.43121087847284	7.54735136944925	7.95300487984164	7.71559386660566	7.43406264301117	7.49310837593644	7.36527021595516	7.09841342472667	7.58584453515778	7.66838966547254	7.43239431287495	7.8407981271671	7.0455161835963	7.73366987009132	8.0148665598798	7.87923258406383	8.05048947523315	7.83445063988067	7.90470696702634	7.92763768444493	7.36100318369471	7.717864667606	7.45558186120634	8.01529203487664	7.69145095635784	7.86393220115278	8.18055985578366	7.46651636330407	7.67708853947747	7.78628500306196	8.24285357105125	7.47974898970909	7.95999088731304	7.9733388656633	7.52507733125542	7.42042311988938	SLC35E2A
7890	TC0100018394.hg.1	7.16036749961731	7.33667570588352	7.06635628275875	6.90524396780224	7.16036749961731	6.93269215220211	7.50876396381374	7.10396104374819	7.2896927940874	7.07245929133651	7.3029053000503	7.24579432642116	7.31010155527892	6.86921298200508	7.20944792901398	6.95092494303998	7.2006599083837	6.90209491778505	7.3372478561131	7.19690738218704	7.01008458341847	6.85372934293141	6.97890463133341	7.05457673237136	7.16680154176336	6.68464976557523	6.88672616164658	6.58577018604246	6.69426249185051	7.06231779384667	6.26321351177182	6.7475291698087	6.77922612321066	6.47670305072336	7.00268615017212	6.35352799447138	6.37984295071051	6.23175230179107	7.07227555956488	6.67816294122414	6.61875126963693	7.33296227521407	6.53533936911164	6.93494813487712	6.98458412843816	6.87445228038605	6.772778757772	TTC34
7935	TC0100018472.hg.1	8.18415980585663	8.39662136510599	8.61648034680662	8.25835256517009	8.18415980585663	7.77760957969472	7.66371944952596	8.12441881422469	8.05723257853907	8.24412617612104	8.33179016955895	7.74351273931866	7.59767287781889	7.72093180066967	7.05038754604023	7.53592166052977	7.67577843565476	7.66562995384407	7.61857896910354	8.10187183764877	8.1037620272686	7.94872262933676	8.17228172851657	8.13274347109756	8.04783985512035	8.42158311413517	8.09216077580062	8.07930212571901	8.17210272840007	7.98870987183485	8.28310209116705	8.0202667962415	7.15236378454209	7.39552715434211	7.82552948135356	8.60670353469949	7.27201200773207	7.12476632439366	7.80523926370532	7.94654866696095	7.87217358935054	8.03091167328616	8.01587558459358	8.0265444388533	8.02729290929662	8.2521689590159	8.23856284116975	SEC22B
7945	TC0100018483.hg.1	9.0571164165915	8.58223048133187	9.48314589106908	8.87196127908427	9.0571164165915	8.75154302743917	7.43657963647107	8.00631289769992	8.12604860164863	8.66080081788779	7.93362892335989	8.18031475221677	8.46905459165094	7.46054480264376	8.1299224025201	8.51487195338976	8.3147910159947	8.42552990788022	8.31354879427996	8.06569457448803	7.6592130127914	7.68159639104664	7.50621920356958	7.9419773491915	8.53157785773075	7.62740564999231	8.12933067813552	7.88652589775162	7.26111314914714	7.36439042923589	7.57815640685072	8.29566451990634	7.92610761146864	7.20763320751033	8.30777094648463	7.56754888403497	7.17033723276711	7.32873000946536	7.64520872251932	7.50796767431632	8.13927907653776	7.82277863291667	7.92838025354103	7.90231157401978	7.77501108693907	8.0198826692815	7.51210933466719	H2BC21
8007	TC0200006540.hg.1	2.67777703397479	3.01706253445269	2.99348106257513	3.04290506791858	2.67777703397479	3.28651047331206	2.76837002564211	2.84872376183744	3.34772111503042	3.13277648904459	2.92135806792689	3.02713501743432	2.84896648048156	2.92665809054672	3.09871326705292	3.00899974257954	2.9236771924016	3.06137351809076	3.03920498844883	2.85178592002902	2.72712585825286	2.69196907735011	2.70824216265588	2.6926359476463	2.94418491186135	3.06554139403186	3.05525695253995	2.85087524806922	3.03549782553069	3.03718172324621	3.18188993354926	3.01154532959334	3.01322872573958	3.6013164604515	3.00099512293769	2.75192401616075	3.53415899506635	2.76945064843696	3.0619015516104	4.21231125695027	2.86784016930528	3.00030040897022	3.31871672073269	3.45159956979832	3.13112786758543	3.48391169261715	3.34108630745277	DCDC2C
8020	TC0200006703.hg.1	3.86319512447725	4.07282389329551	3.69627814509679	4.29301433525352	3.86319512447725	4.17222675170782	4.61328845613761	4.14820349073468	3.98468979299468	4.14314109240197	4.63949663650765	4.53649349157042	4.56917593821768	4.35269750046561	4.47763780922182	4.56256992739283	3.9547782705942	3.64452799149965	4.19808967928246	4.15378035621699	4.10154750026198	3.88895718021362	3.49233400150236	3.87955905982919	3.98359244317726	4.1078749355316	3.38447794238778	3.86497840173575	3.9811873469965	3.50134495722558	4.03230269251152	3.76091823326862	4.00672342319646	4.21483637193969	3.90611471856626	3.60554115516427	3.41601503894958	3.93053185733184	3.87983573973125	3.42596637438507	3.78858286955385	3.9032369024458	3.90151628947114	4.17344594084892	3.73334517177645	3.79589230540517	4.26703281304864	ATP6V1C2
8022	TC0200006714.hg.1	4.82463905444067	4.49197649451247	4.62168988520188	5.08616339556083	4.82463905444067	4.88641742926008	5.08791460310694	4.70906865659835	4.81928665550968	4.40373827996896	5.00050001252662	4.62483972313025	5.11522184841349	4.67507386267473	5.18201000379834	4.86187651119776	5.03719672757287	5.2389088808493	4.82902172817527	4.85486101540675	4.81494174808953	5.18684271645127	4.50228509323513	4.7184673385537	4.93886133690927	4.26887046033313	4.47121642296634	4.47923633839226	4.4515813433813	4.57328504386545	4.26891170781422	4.82264891353221	4.94920710380881	5.10099881996493	4.6560091932096	4.65169972825475	5.33544089649966	5.31523777365059	4.75135810661024	4.54655821373116	5.27912773191497	4.79022638341743	4.93234358876005	4.36819198607012	4.85358091195341	4.88264081405377	4.66269540148576	C2orf50
8023	TC0200006715.hg.1	7.17792472739345	7.19678544178037	7.01728734845401	7.15184650707697	7.17792472739345	7.18790125441687	7.45828527892109	6.93990072954214	7.34451287012371	7.40633848700788	6.91006879132598	7.83439825870608	7.56985355271739	7.80941308256269	7.83011365951638	7.55195763669753	7.36893453573689	7.31701919256539	7.45478082938474	7.61108632166605	7.59737818786361	7.6415687495743	7.48481392519438	7.25227992165851	7.39479656980497	7.38565082142495	7.3424954503195	7.66488835822411	7.29988531028123	7.34966639588989	7.1355253108007	7.04600933371116	7.52882112980564	7.2768469458634	7.48276122986353	7.02152515243585	6.92723281324264	7.24754143703615	7.9995438177183	7.17350198911131	7.3426067596577	7.72284157600505	7.14876002908928	7.63359021923569	7.47821094131718	7.14624211534692	7.45654198964381	SLC66A3
8058	TC0200007060.hg.1	3.11809970035703	3.68557925258445	3.452183159912	4.18300036823094	3.11809970035703	3.07046088257996	4.07328573322546	3.78904646606674	3.88394819529847	3.65232272794726	2.95355549634313	3.64543420735522	3.78780907270512	3.49764493722305	3.29757821465827	3.58612468878251	3.99880425014797	3.75996705066177	2.96820667419261	4.09942600313464	3.4482261410921	4.1217339002187	2.98385724495844	3.72722601430944	3.47860083707069	2.44740851851981	2.89844570634728	3.26724894386276	3.47784304261171	3.5267953316746	3.43351627841782	3.74992811502565	3.84918628932004	4.51744925296469	3.72630406144846	2.92707753047227	3.30328984296018	3.24142081632716	3.56381279551979	3.51384033284999	3.41139934470447	3.39380625682975	3.39012959024388	3.7436428886663	3.12834172058315	3.13350728615659	2.98162016921914	DNAJC5G
8065	TC0200007075.hg.1	2.6234615797866	2.86965592424676	2.48273021424917	3.20104753724409	2.62484169815244	2.01721146978436	2.88422348729247	2.97665180443976	3.02951066358189	2.83709908946482	3.20784503312581	2.98110036504921	3.03234887333744	3.43889884367152	2.96146064683392	2.33632617541104	2.09138071943165	2.91382331428395	2.25758563964916	2.70547294557122	2.63726449839913	2.7422166976531	2.56874511945042	2.22139062298936	2.30138061964681	1.83868811351885	2.47056846052302	2.51683312756359	2.37875174980099	2.87296038376859	2.18326515893945	2.10752629159406	2.86650643855638	2.42615766398553	2.91280995153051	2.47593372400882	2.77911329932377	3.24531668152631	2.64571552839984	2.32413994427885	2.6841215463983	2.5841175510059	2.37441249180546	2.28708951791332	2.35401450229119	2.19995718242004	3.03562190963474	C2orf16
8066	TC0200007077.hg.1	5.93992959963762	6.9561478511207	6.63558767585139	5.81973718725191	5.93992959963762	6.25913073718812	5.94969475699599	6.61314888526277	5.44701769513503	6.55986413186883	6.57817848349281	6.44723590443707	6.22350804760088	6.48983006089711	6.73727403712682	6.52323108189213	6.20447147254418	6.58341438856487	6.72040156216291	7.03228832614611	6.84957104626419	6.69827489683158	7.09972328715738	7.4888438804601	6.65185555287302	6.98777444687706	6.74573867965818	6.69385795896975	6.91834415210854	7.0207595529476	6.9377069210818	7.20696103326323	6.17194223900869	5.78994767776539	6.61191474499025	7.16979844769364	6.10964727703551	5.89231649794526	6.38571907805256	6.67644188726768	6.53256759465845	6.60727418325977	6.75182569212292	6.4948453743956	6.71328347002186	7.04519642633517	7.00735283020724	SLC4A1AP
8077	TC0200007176.hg.1	5.91154674713601	5.94032352223817	6.54473204145666	5.54606886508016	5.91132377809544	5.29563161481578	4.62526415523243	5.38830324033515	5.533564629412	5.97037608709847	5.16591797682471	6.64272093283904	6.57473949766428	6.54768344051816	6.47266968499393	6.58226695680121	6.73050455114826	6.52680726810704	6.91638612561968	7.17209170546985	7.02130578948595	7.28418698729566	7.38652528506302	6.86719068581823	7.09964912314276	7.53969597538566	7.34151318341731	7.42500344356675	7.26150466275415	7.20092878277598	7.9483336546167	7.52986974745726	7.32677755966661	6.2693123373311	7.12597471897012	7.44302417063529	6.82823354602687	7.14693747103926	7.19466326346222	7.41991566374807	6.99287645642332	7.31245881644244	7.25135485133253	7.2386096416767	7.29705522658702	7.27654058278786	7.39228128714622	SLC30A6
8079	TC0200007184.hg.1	7.33786414281624	7.22927971916226	7.71933978461192	7.5203065201435	7.33786414281624	7.08298225909307	6.34056839042518	6.96502771704643	7.09189972914965	7.70397301792443	7.53592774198813	7.38032093390749	7.44700446862704	7.04003957132234	7.00634767405539	7.1945484645107	7.42477038854324	7.18638126187845	7.4798895333159	7.50078871465746	7.67948070522207	7.6793881285409	7.87585414656192	7.80973669530384	7.65721215479977	7.83252066859918	7.73412550714832	7.92143228603907	7.57269003009635	7.84415464175732	8.15854560312754	7.86817723860345	7.29671904571502	7.66599501969824	7.37952843315341	7.88496844424718	7.54357346778607	7.11713616486981	7.14193482324275	8.16393267229506	7.64973149403596	7.46394465956213	7.81255171812081	7.76852180837278	7.77471030826361	7.58037979863763	7.73122099571158	BIRC6
8082	TC0200007195.hg.1	3.98129960971225	3.51257517594942	4.22985670599537	3.75057649417028	3.98129960971225	4.62801399761623	3.0940498401231	3.68458670682711	3.58789197517881	3.94501390276894	3.82665446145651	4.03717000607259	4.11145642857092	3.21549396262291	3.64864694813534	3.4400676174693	3.44628125760206	3.96552800372576	4.51488116428383	3.74093045684541	3.96406409040338	4.69743507887613	4.26425208361551	4.76616123694838	3.55685349181675	4.5986007211384	3.84672642315753	3.87945859300908	4.36914035331585	4.71188353756111	4.15281353756543	4.70918156270071	3.74835812396063	4.2294698642701	4.79722210383244	4.84154952599718	4.69610193257742	3.77983942889909	3.8732394726087	4.3704088714867	4.41697834377999	3.97255341881625	4.13692557913353	3.752079010904	4.79305931876184	4.0319215423081	3.89896357757908	TTC27
8100	TC0200007401.hg.1	2.46102157654154	2.19101574936605	2.66001865071842	2.33597613401801	2.46102157654154	2.27918663918864	4.16722163381721	2.68245134295203	2.49294661393863	2.37171610727695	2.46958857770198	2.16930415015168	2.54301531278241	2.92452788193866	2.73245606422554	2.46020961889779	2.14586067379174	2.03378895536777	2.33052356973762	1.94294946685814	2.22923624358463	2.51737988862726	2.68299952676495	2.41016461890961	2.3023875279573	2.15402840966287	2.10372748820957	2.12110998731283	2.22033609211068	2.43613806823954	2.78619209967466	3.08264031484291	2.0737027668725	2.9035307978433	2.2836529527812	2.46908931031033	2.14647304353537	2.01520470834723	2.4237898763746	2.83393844144954	2.35048196295843	2.21413143771823	2.09393040320689	2.72119561272892	2.60464421250774	2.87658469326651	1.9999772894485	DYNC2LI1
8103	TC0200007418.hg.1	3.52132668698985	3.42273143252006	3.51757392589796	3.86895959293806	3.52132668698985	4.10922574786048	3.66385197037945	3.26110475449483	3.88465390278169	4.20957474590507	3.70932579239778	3.6239647345027	4.20482362828817	3.30654590924149	3.52407193033297	3.04235099500184	3.38853527401311	3.51730322667932	2.96169230097738	3.09925699772912	3.45058908601552	3.53172975102838	3.56800883654705	4.17332209611001	3.24571318264466	2.92589483217279	3.34411390095118	2.91823718207174	3.30936081858814	3.30542344827855	3.7752354526355	2.80915199113267	2.78163570036099	4.23786043888245	3.46669985967645	3.68944929423729	4.34196462313039	3.78206433620199	3.48781499762546	3.23423745973401	3.13094648404115	3.07747423826948	2.7570886349451	3.34425741317926	3.44685182350827	3.28002170905824	2.9407193502023	SLC3A1
8112	TC0200007486.hg.1	6.07248250251693	5.81990609497505	5.84546171151209	6.65431540533969	6.07236483750085	6.01628248544799	6.27495505439511	5.82043649284179	5.8489497439829	6.30031492783241	6.38180837233668	6.38463888766846	6.23311854342602	6.50088608920341	6.78777068055723	6.4617630494463	6.22938844347667	6.57669904135167	6.21206212319895	6.24229784686346	6.58561298493461	6.40993313359398	6.65943886092224	6.15667126623736	6.78154140955581	6.53149471125505	6.68054392467497	6.93778382567981	6.58926505437031	6.69733191358723	6.74714604141206	6.21138956639321	6.39740013260055	6.2484402095991	6.48487847996291	6.17102512504081	5.89695940681671	6.36729514525156	6.64565304908913	6.21412354432314	6.67873772753366	6.67762589335215	6.81493871298135	6.45151298879768	6.29250403148832	7.05579718372416	6.51883993007207	TTC7A
8119	TC0200007590.hg.1	4.7053426489079	4.21144472572606	4.64435348612378	4.83930329237832	4.7053426489079	5.14600628239247	4.71325233926616	4.16210881638272	4.02471280883785	4.92666280123899	4.8518058292897	5.09436950866427	4.54177508525829	4.75133934215954	4.78647347573857	4.40248829283946	4.56598257644378	4.73394225324958	4.39186273281305	4.58463114863224	4.27738348204773	5.13802244036525	5.23269175343276	4.27399377866098	4.79892053903691	4.63720086600686	4.49894012570206	4.81417471776054	4.93300170501661	4.47507497524348	4.47892809041992	4.61393416271529	4.45791740540475	4.83290379608519	4.13687598167928	4.68008949365792	4.8484582239309	4.54836720665929	4.52969723814116	4.07660842371481	4.68459883183385	4.24765430516811	4.17166123003027	4.41959873834198	3.92038139546734	4.63376436841799	4.6045003926957	CHAC2
8121	TC0200007606.hg.1	3.19450792967657	3.24461605629742	2.63441346028817	3.47032046687584	3.19450792967657	2.88087417999008	3.57020946361096	3.89061566429953	3.5076216946426	3.27321778974195	3.78569839794947	3.38699086059015	2.72085011683096	2.99171024696046	2.84533734301656	3.50050236362322	3.66199593809885	3.25600899914222	2.98272527264911	3.22772604159529	2.83392117884683	3.11326366918093	3.58676232948056	3.05307210964461	2.99939578860799	2.70647298070775	2.76250051346602	2.74708997328835	2.9486217389781	3.08249742158193	2.99314373936074	3.21706545671122	3.64345736082414	3.30315939145747	3.42341558271568	2.96061926718561	3.51454267975767	3.34400637864602	2.92675671989986	2.6778470524641	3.45618854884024	2.8289622763777	2.70230317265518	3.1068170318353	2.82940861353099	3.34901003407207	2.70144253147358	C2orf73
8169	TC0200008058.hg.1	2.49568059404538	2.39280241948209	2.08945415817857	2.13811365653718	2.49706071241122	2.62000317235631	3.15576988355653	2.22975956844595	2.17651461733449	1.90693309115122	3.27934922834819	1.93662635586439	2.36596189082349	2.05016272486565	2.04901675427347	1.49035970419468	2.63120617777679	2.1984985233516	2.80857349721392	1.74100458901248	2.44922876552388	2.12268671265189	1.78647588582553	2.33955014930652	1.9677613199347	2.00914542123264	2.29545458602217	2.12431016245352	2.17308249288981	2.50751158540361	1.93095449214131	2.7785444370607	1.86200243136051	2.50331300326444	1.88526021335952	2.01547800137656	2.88051034304015	3.03749251337389	2.36965549540843	2.90451498494496	2.44967967367891	2.17467389976602	1.90902206543819	2.6029317894405	1.81951159203277	1.74019993369828	2.00053232128437	C2orf78
8176	TC0200008084.hg.1	5.12185215379442	5.07273520405733	5.12837395124287	5.5957666400739	5.12185215379442	5.27399039432004	5.43451136397187	4.45323188616126	5.27604037404812	4.1888308011967	5.1193826022224	5.72944661094884	5.85020559518883	5.49364137914696	6.08318056583142	5.34248304656932	6.01795274643552	5.57406917369549	5.40470752051458	5.47889368793239	5.20549189717456	5.25631241891173	5.66474992987371	5.05557003089756	5.42539102105809	5.67133827781716	5.89361460312201	5.95568321857455	5.50267861007756	5.75566612495252	5.7967021248983	5.73016404859926	5.3791798785055	5.3228164224237	5.43760660823037	5.17904182405144	6.22563871438444	4.78701446160013	5.47716649078667	5.79211039048794	5.19377108386895	5.34763676387312	5.51864323481159	5.45041050722361	5.44690178146529	5.82696145647543	5.25057091337009	TTC31
8235	TC0200008573.hg.1	5.56930684591706	5.50894757552868	5.59802786037269	5.38242223075872	5.56930684591706	5.3284699667849	5.68532075026641	5.75512098574661	5.98855488200009	5.69905110087319	5.93720841031825	5.96507954541996	5.06686675452708	5.83952033360198	5.82955236146899	5.78689771873869	5.81324202261526	5.908800919696	5.70775266882132	5.78075807657852	5.88024074391311	6.08279115917469	5.86913919821483	6.04262888046964	5.96359190923756	6.38205860997261	5.80459288679075	5.70094137149335	5.7945717579137	6.32287549169135	6.15993110147328	5.89139228734583	6.00763220199317	5.14919081089819	5.79402909084611	6.72508771666779	5.80299016114684	6.54709072588703	5.66644806141726	6.02092837485364	5.58474042071786	5.60119628253733	5.66129899257447	5.89325367295523	5.83701362343626	5.87904418066113	6.1118578235403	UNC50
8247	TC0200008679.hg.1	3.68448939775003	3.30331317648904	3.16449589439578	3.86938482033892	3.68448939775003	2.83774220329029	3.53675281660312	2.99461135024004	3.25988577678729	3.27308941848368	3.4409706650047	3.36818709550796	3.71494396525986	2.39738031715506	3.26704985632827	3.65671641698078	2.92740091014462	3.54598241836327	3.53502869323799	2.75226592701836	3.05849813275453	2.70908026663951	3.1963576614325	2.97839371261428	2.73163738072138	2.79215440869081	3.23896629348367	3.20745871365989	2.77470356102725	2.8329104657661	2.83347683748577	3.49816741796222	2.3151098834533	4.00913425686987	2.98565053163501	3.07335394889676	4.43765950568938	3.9069574265513	3.29598581266591	3.15511228404334	3.1798544075273	2.6459564180307	2.69045662851009	3.05435155881225	2.92677904813216	3.48662058328904	2.64211949035051	SLC9A4
8248	TC0200008680.hg.1	2.92904360798657	2.55330051475334	2.65792694055807	2.69823587635674	2.92904360798657	3.01877161456503	3.03834932080229	2.73226568945628	2.23486537669712	2.08732805272966	3.10423912048523	2.89444887575828	2.21979908274712	2.46483105414683	2.55934039802637	2.8830330943761	2.83710196428186	3.38271288735388	2.91650658482228	2.63116918743012	2.37001752643915	2.45925454616008	2.24835940685341	2.14932401643329	2.53688951436038	2.26855269190739	2.06509719515555	2.55924733675147	2.33879954536489	2.5584852390445	2.24398449921886	2.39656237973625	2.56515010463775	3.17569795368297	2.51607956461417	2.3696781633447	2.83599188347143	3.33966662417802	2.2985821112834	2.21865835574769	3.0936145725556	2.42550183432088	2.54706367791884	3.12430939483657	2.5069530722994	2.52131265848497	2.6405610736652	SLC9A2
8252	TC0200008734.hg.1	6.33663572420805	6.34536489664576	6.32199974216543	5.73023581574001	6.33663572420805	5.61935680024471	5.03116574382198	6.00363638356092	5.95499185485787	5.88787908255646	6.06960576031311	5.86655478569275	5.75160527079693	5.43448053563612	5.53442032429533	5.89841391772651	5.89985407674355	5.5877803804343	6.25550140206927	5.87276982108254	5.57474200825096	5.76755484390469	5.99494104238787	6.46438966679139	5.35421818043716	6.41097486054839	5.6925647893577	5.67803032665344	5.55104385438823	6.06823672397315	6.1536995237725	6.43244797682842	5.92532869787794	5.27518736937758	5.86880483334918	5.68225380766421	5.07081502712954	5.78114899838877	5.48942962838661	6.05132030966528	5.64998031348131	5.92847334448888	5.80820446638385	5.80826579885429	5.68764359039305	5.91272030073863	6.08343245410569	C2orf49
8256	TC0200008793.hg.1	3.93447614796938	3.59362804969935	3.59313618063578	3.80934183442433	3.93447614796938	4.44884359168009	4.15609917988449	4.50257516832905	4.13708108377627	4.0563727523642	4.15796744796179	3.83148630404652	4.53847920516792	3.80904980839924	4.08300995357516	4.16322179748197	4.19943078333253	4.12932463562226	3.92873432840848	3.70199331412193	3.87903599527206	4.3973685428205	3.5087502305277	3.77785993460514	3.67760756373443	3.97517467236773	4.04356091551961	3.75702081778025	4.54694212691358	3.9659297090487	3.67138598705227	3.95612839954335	3.84184491381306	3.66733931112679	4.01361699036168	3.66840260277534	4.93605478275568	4.20101708349208	3.75571609614782	4.0124476298456	4.4655651998237	3.83951704947112	4.0236661403479	4.02289863861756	4.41443390108549	3.74323551245725	3.75572606583262	SLC5A7
8257	TC0200008795.hg.1	2.6327732870694	2.73166755544837	2.66398284134234	2.83729093963959	2.63415340543523	3.11345207310092	2.53101673694811	3.03231032234707	2.34015030282448	3.25492922083045	2.37944875166606	2.71070873914696	2.33122966418521	2.69791050725203	2.56240838085247	2.35447807645294	2.81592695480517	2.77374437422883	2.36639798221252	2.43936862463399	2.45449483349498	2.94873389576968	2.412088091176	2.61292469649006	2.64459045484971	2.05706718451935	2.64854130679329	2.30137651736558	2.42541295867901	2.56628962685075	2.42487353630023	2.10633568492277	2.9698131393913	2.8350407130801	2.19244326712575	2.95070421730519	2.87457168558251	4.42446650883599	2.72665909423043	2.33456217733069	2.89628551112716	2.66251960748037	2.25884866551319	2.04446748708308	2.20119205522406	2.928814457923	2.82864667631895	SULT1C3
8258	TC0200008797.hg.1	3.01291129761913	2.76932230187067	3.21413274574865	2.89083952425772	3.01291129761913	3.47368024348492	3.33062197070984	3.26600811452621	3.46615609814375	2.70589104946523	2.99540984422975	2.54324258381211	3.90877774707187	2.43837832160039	3.2307092903652	3.18496287023242	2.96570204599967	3.36171624465926	3.13470660953036	2.9594938958655	2.77043423657301	3.2255992625695	3.09472119948272	3.34366741669723	2.94805280101468	2.78986766801945	3.20358476887765	2.43965774547351	3.21833906139766	3.15964810687092	2.98706668358136	2.63032854045868	2.40916472426481	3.02543583374051	2.52914399595877	2.82407876339796	2.58769590130476	2.72987957509477	2.89300993007935	3.11054026283333	3.22289968231456	2.50391245032404	3.0471447891979	2.90527659665195	2.85484565628399	2.60316439005311	2.60808341923465	SULT1C2
8260	TC0200008803.hg.1	4.61438705175319	5.23856222993239	5.66656528710349	4.07724809908149	4.61438705175319	5.34285993740774	4.24540703879352	4.84921748509325	5.36195958297857	5.50043038775193	5.87560764690195	4.650237623775	5.03827467758769	4.33372411536006	4.22480990854428	4.34541782142773	3.77317897206952	4.20504265613669	5.06937996693655	4.82443396238027	4.68173635269792	4.65133234129102	5.11382978293437	6.48271454711918	4.78523795008243	5.45028429534699	4.74169542544051	4.01746781345059	5.04428027740397	4.99503414073309	5.55388765652436	5.13762234748554	4.74269315042754	4.06156521754695	5.84096527897622	6.61745384652366	4.79842151073364	4.80173914278705	4.06812004990534	5.74830361501088	4.71135980208098	4.34864313030127	5.05431526424323	4.64899013470462	5.5578752558163	4.85967278894143	5.27322682288785	GCC2
8273	TC0200008911.hg.1	5.46339602070787	5.0908350875314	5.75072001618389	4.83098059526248	5.46339602070787	5.17143954240937	4.49100106746452	4.95881226996347	4.97375470690843	5.11917729197746	5.28407109865714	5.12840044648716	5.66606976121619	5.19415547624593	5.07786238611875	5.23944401318558	5.43946782385423	5.427078737926	5.2293367017895	5.8667033285799	5.9745678268299	6.04464356573734	5.89277921914986	5.5477818473933	6.39342123400191	6.17908406211927	5.38482118907129	5.90224900031212	5.64560064978855	6.00361661287977	5.82646130721624	5.94678351038429	5.56522275869546	5.22759662693715	5.82023852412101	6.09025114095402	5.5400265646829	5.05882524487841	5.46801545708766	5.46964560076976	5.55034097773746	5.91765242083239	6.19580383669246	5.57078319047651	6.03631253305419	5.67556713256908	5.6193168579864	ZC3H6
8277	TC0200008930.hg.1	6.38623873838126	6.66033349913732	6.66038819441974	6.18973024635218	6.38623873838126	6.50038741134154	5.81360535564982	6.52975705189569	6.83102418614617	6.77676181354497	7.27004197072126	7.14188067148377	6.98161323735788	7.09689993881019	6.90812997843688	6.65837632162063	7.33225806738963	6.407050239554	7.44838385672082	7.32247826570108	7.43800985858944	7.35767416275491	7.74285588263477	7.66511720207819	7.10752896981805	7.40952999283252	7.67594870125647	7.4196806128843	7.46804145577806	7.18488937855286	8.10238921152668	7.19697126602384	7.06734259258983	5.51675926980669	7.18816956394046	7.68260834855027	6.99068107099905	6.66009364227462	7.18171134719761	7.26399817292451	6.64778629317422	7.42305327961221	7.42509948472612	7.46503954459546	7.15912373676715	7.43795476918423	7.71031979360792	SLC20A1
8323	TC0200009344.hg.1	3.59006367957098	3.82398058521828	3.6267613266105	3.96258827078761	3.59000718865445	3.69421120448113	4.08925619956583	3.82989891759753	3.30618711180013	3.21688727248683	3.83454765309303	3.27170205087349	3.7352066282927	3.55149793695131	3.76400847133547	3.30069735650555	3.15005818487737	3.70286651677327	3.1748090915875	3.60247311747253	3.39289756350824	3.21995533020853	3.09773606497102	3.52991532274219	3.36041474095325	3.23625245385674	3.86194982667484	3.34661904628742	3.29674595212255	2.83276092887888	3.51281204786581	3.55941733196677	3.15259159863482	3.80716919307965	3.05547340963817	3.30874092710454	3.42348704635906	3.52416901328962	3.43916242841997	3.14387115119588	3.72355294150135	3.47582789392983	3.26295967862047	3.70884022508836	2.98242391124199	3.48621350845131	3.08908725715756	CCDC74A
8324	TC0200009350.hg.1	2.5843532014439	3.25941145808898	3.67933771726665	3.01062623517414	2.5843532014439	3.62857018269261	2.45279494540546	2.54878880108355	2.67683009315426	2.70259188806439	3.40364219246769	4.38919893484993	3.5270232514403	3.21943229024531	3.20720526363	3.26594115177819	4.00426702709382	3.23573763366743	3.62918259811841	3.57841686999003	3.20399427236495	4.39497822257692	3.07165568779309	3.26920225627743	2.85479369103249	3.36523121722077	3.82288974687188	3.4942789450953	2.96398737446376	3.86030694451465	4.2988923463992	4.10020791403099	2.70091180277929	3.10084745421394	3.78578845809176	3.90734572146286	4.00099034002364	4.0949730641318	3.20592201942837	4.702817376016	3.13967748538616	2.97460282511702	3.8910073664394	3.12948639904569	3.59675561990572	3.23460990711641	3.62870078640034	C2orf27A
8344	TC0200009612.hg.1	6.33172924213094	6.63547824679045	7.38122648222601	5.94343381359744	6.33172924213094	6.83198602426198	5.39243909153442	6.41385371363388	6.40692175390142	6.96924111407069	7.28869911660327	6.29060775596299	6.84093421560421	6.12185483535691	5.7922122798074	6.18322356243592	6.01412275948873	5.99194307612772	5.98268596007969	6.87315616008804	6.93458651618943	6.64554934283081	6.94806363818463	7.6457594821183	6.75607409637734	7.08930916516836	6.95493847800088	6.91709622139096	7.0026347863993	6.67280478484614	7.04987937531381	6.96082628759762	6.51195336301817	6.42293147056729	6.775885923955	7.53736596217595	6.29922032746799	5.73137195209446	6.66284360469502	6.49202744683573	6.30100854363989	6.40382510611254	7.06440752385898	6.64793264484354	7.04475910080142	6.29901794799007	7.21911221232808	EPC2
8368	TC0200009903.hg.1	4.18300734210996	3.93830868913369	4.17458845575	4.37438251701892	4.18300734210996	4.10919178940937	4.116185167107	4.1371318628525	3.59546129917161	3.86759218038284	3.66044912960307	3.98925646476869	4.00669443324515	4.27901128936724	4.09448910907362	3.82089323637449	3.59990409767122	4.29887683415858	3.73642277910016	4.03276957950025	3.87114103331405	3.99933155562722	3.36629551680001	3.23385911599059	4.01797387669213	3.22870377471528	3.8500784689005	3.30286967101786	3.34361359059511	4.07404480035084	3.95986760440238	3.79362356522474	3.76685648009092	4.28489533002023	4.57985953057451	2.9463011187798	3.52677506544624	4.2304302651405	3.30340364158945	3.31374986423315	3.79379749365176	3.71306180658465	2.97267583937797	3.78302214939738	3.92956308399255	3.90532538840652	3.88646929621119	G6PC2
8417	TC0200010214.hg.1	6.9886490307941	7.17823026712028	7.42249289169135	6.69126063384239	6.9886490307941	7.26445552822341	6.37575662792027	7.34272526810384	7.14536405648448	7.21585008723455	7.75359200680207	4.97510552481892	5.13884480308781	4.71159583277812	4.73858763625443	4.88942650603812	4.82558723191317	4.30233196333423	5.37828697054	5.47820370600502	4.67654549147778	5.20766735306689	5.54379285553281	7.734171839576	5.03075728832183	5.82350387141306	5.31360709708847	5.13654347308639	5.27004622608966	4.72850234214202	5.62455149987302	4.84340308357384	4.63468327883986	4.24120220761289	5.23191900471242	6.73523501105452	4.5200086595086	6.2660005997097	4.66642518704315	7.13019396583133	5.32546704908277	5.15754590112612	5.65907341656114	5.04171601815609	5.45243853870673	4.8420565332108	5.63586450939882	ZC3H15
8432	TC0200010328.hg.1	5.91564506162158	5.63668108435066	6.18237643456974	6.02341223136777	5.91564506162158	5.07892510275118	6.15440725024743	5.80762462340718	6.40675935699837	6.26404106554824	6.45474119497546	6.35983728255227	5.87345541718275	6.06719931594642	5.81000332541146	6.1251076129032	6.15202789535425	5.43868759400167	6.27645390188279	6.49778990865578	6.17730368153102	6.51033654330037	6.59117688145294	6.90556814811393	5.87520801473589	7.13712692859406	6.24683606861002	6.8174546149139	6.622124198138	6.83807921994491	6.96514462461205	6.05179992288808	7.21353185129515	6.34943199634509	6.38741483903933	7.01895072481508	6.08351815632987	6.33462577489903	6.17175021912474	6.80286350872391	6.19863704078369	6.23613807844647	6.7032857570493	6.53222135613835	6.10557475172312	6.17523266642168	6.52335898643174	SLC39A10
8481	TC0200010701.hg.1	2.91938082711172	2.30888597236191	2.39201956688482	3.58390195528487	2.91938082711172	2.26359174199703	3.26963788913016	3.37824976808155	2.63530038932871	2.63815426748021	2.08641381024939	2.80612113283578	2.31090637728915	2.69046807513416	2.66018817643391	2.54230958833344	2.8593830216106	2.42690904487296	2.90024764578402	2.52767287830561	2.58431104358278	2.45101118512186	2.37060730740064	2.51806719284319	2.57227355689929	2.76528452310179	2.45822661902487	3.07095509396026	2.47038628711933	2.94578204624556	2.50379101594216	2.28457660003242	2.59368238298185	2.80099687224266	3.23552286771106	2.48760581416995	2.64233150516625	3.83292706428161	3.05135637209708	3.06306634729326	2.76668743861874	2.69619608268431	2.87652584971036	2.75147732802507	2.35777280489252	2.394967041279	2.31319318768779	VWC2L
8485	TC0200010728.hg.1	7.69750900119897	7.92107762737888	8.10569572218328	7.05011211189634	7.69750900119897	7.1613387060572	7.28928308272935	7.36596295777691	7.73673425775944	7.82841583896212	7.36490485953854	6.74951298100758	6.68643501053177	6.3876455836556	6.62815078916138	7.2062226844716	6.84449548256577	6.82909223903031	7.33632276380541	7.30130233694097	7.48545794069703	7.34039531158162	7.80257535935526	7.90081823025407	7.37639016272688	8.01462544369233	7.24771088158379	7.37880180590098	7.48205821852946	7.4048277360668	7.57393278241284	7.64427236613762	7.61307663270152	7.31427453918224	7.77184000768833	8.40466129064677	7.16869163567941	7.86637548167175	6.94887269434446	8.34029460522979	7.15593162787672	7.11674120987957	7.31343607789392	6.93126385629201	7.24368871592709	7.32911957605942	7.65348666505585	XRCC5
8493	TC0200010788.hg.1	9.78414054489129	9.67827332683738	9.70139553709986	9.35367069095481	9.7841121889404	9.29155379387084	8.89843299558605	9.63425021309034	9.53117043298847	9.50134285261592	9.33694232293861	8.06267617513586	7.91366962360647	8.07600053106322	7.7800992727189	8.17564480232071	8.13280575005442	7.82068292742674	8.35242226345177	8.68481900950601	8.61128021760591	8.27434090266613	8.68035086287448	9.63942920071857	8.34702065029896	8.97029324529566	8.43416380269388	7.96081969917679	8.39483341594086	7.93459533264259	8.64741960956593	8.62357899591598	8.66101679002818	7.93778353252446	8.337469318359	9.48463835118107	7.91739332518017	8.37602212806387	8.17643324162442	9.23880270548645	8.19316334333278	8.47527195469346	8.34090212098778	8.20304694752615	8.3019714721827	8.40362385291755	8.64023278519871	ARPC2
8522	TC0200010859.hg.1	5.61135535077036	5.26957979778232	5.13094332048872	5.9066545107725	5.61135535077036	5.62381087688679	6.05156612303789	5.59963258625175	5.73468571715159	5.47759751698546	5.51766394358892	6.0354120694163	6.05677512761718	5.69971998816911	6.23395691564618	6.05719842349222	5.68744838093037	5.89740539623495	5.9868458192939	5.719799574958	5.44905284031841	5.70853102436162	5.24390326619138	5.1342546743912	5.85668875812724	5.46322766329847	5.27388957425696	5.47744240499986	5.65983139033503	5.8825307888351	5.02827905788982	5.69346398066649	5.5623401490747	5.6839528844348	4.91081354307249	5.11314439502763	5.7818033241008	5.30338778092515	5.61885980398928	5.45939866486278	5.25502775130647	5.82513354702444	5.17653799188761	5.9253453590679	5.46872694390698	5.63654091020119	4.961568984923	SLC4A3
8545	TC0200011049.hg.1	5.35322449354936	5.42866099497324	4.9386254995268	5.36188813893702	5.35322449354936	5.39342831029443	6.02468327570456	5.27478893129755	5.22750252636596	5.21438721773646	5.06972863761353	5.1846896958992	5.17740377998554	4.93869804421168	5.26933803041046	4.85113801762533	5.24121039935725	4.85674832366816	5.50130412428894	5.22185387104254	5.12364284446467	5.418054165879	5.20006022187242	4.60151988778659	5.44781870548689	4.82523734948535	4.63395152694744	5.32155051405636	4.79173661327109	5.21601287172708	4.92423698512105	5.15980225962077	5.74219269044159	5.56467661216113	4.5686275067608	5.08820433263238	5.64424307187728	5.80951271534561	5.61361125847143	5.06065540421652	5.11895275456839	5.17290656101435	4.41802341408911	5.01017974293122	5.2444813032976	5.01447679209923	4.85176740980178	C2orf72
8547	TC0200011054.hg.1	4.72344145159533	4.03705965924653	4.74370344422704	4.60973325637386	4.72344145159533	3.68461668076083	3.85989779257625	4.85341665813749	3.93723173850799	4.28696344146234	4.64812879732209	4.68301118859131	4.59450146156566	4.33429905319177	4.8123837663362	4.45727886998969	5.04004278404925	4.76192372493376	4.29144067592307	4.99899479708269	4.14659818869033	4.60970245240267	4.08925396854809	4.35933508407334	4.40100545237962	4.20658138538966	4.51155823888255	3.92754998099619	4.34251951850506	4.38911953716127	4.90759197369441	5.07068337758859	4.8108714364513	5.43217666900169	4.60184031508778	4.15256744584645	4.54259431232304	4.31288424118459	4.95258215788494	4.79405112955689	4.9312255262199	4.54989797640598	4.574215272847	4.61012872610548	3.99438537177669	4.22385155969201	4.53104052423101	ARMC9
8650	TC0200011885.hg.1	3.91042215283259	4.6205237669227	4.00258805907074	3.20562592008452	3.91042215283259	4.34026155084928	4.42268980086979	4.60994151050574	4.17972141081592	2.99716526858861	3.28990328060515	3.98015761326038	3.67343088298845	3.84691286415136	3.70283921481224	3.58537130941587	3.52724670136248	4.14992668775199	3.69548699334292	4.17576049603	3.55227992055367	3.96884964424256	4.15334868827705	4.27657455673496	4.00518406481977	4.8370129123606	4.64924720119616	3.83243849274253	4.69621933010255	4.3462091915372	4.6426606948218	4.89183189947972	4.337273110274	3.95254901893117	5.00631172265776	5.67123549238915	4.38980358366573	4.31488849359335	4.00412115375108	5.42661911565007	4.14505315188581	4.47881870093957	4.11864018274577	4.19463446596186	4.67261938848937	4.07171475628833	4.38878965477598	TTC32
8667	TC0200011992.hg.1	3.88053364182572	4.55164492036014	4.16077015808557	3.69304443863893	3.88053364182572	4.29883514563879	4.05582737980038	4.73645710235435	4.38589506707452	3.67249763869746	4.45715170229104	3.88647750503881	3.81540984232868	3.12791781942025	4.21281674412202	3.91967422582079	4.21524346131146	4.23852875976273	4.20625598308304	4.38965415837039	4.31091182851712	4.73386552646757	4.55349653861529	4.90730231541203	4.10514406283686	4.55333001241691	4.48477211030024	4.37962879491735	4.21504124368242	4.69111167223269	5.05284866991408	5.10819154687066	4.47625019358462	3.9474007205436	4.06498658220471	4.867493972718	3.82111116855358	3.56550864917868	4.47537718707801	4.36949621843706	4.40638522158656	4.65341889851322	4.33690169846812	4.17540007297527	4.74682497822674	3.8303044345301	4.7128600781627	DNAJC27
8680	TC0200012066.hg.1	5.68278081399771	5.48354173167434	5.52398162932364	5.99651784657759	5.68278081399771	5.91606418840826	5.61239814494655	6.06208862956554	5.93902187768434	5.40773675107537	6.2137372670517	6.02538163364864	5.83963904597767	5.60765810934958	5.78092815966904	6.04983944534865	5.47085531009876	5.61341727295777	5.28099974239253	5.51530046371278	5.71833795942253	5.80382823397596	5.51261639354935	5.71656110777167	5.81833044348297	5.27684713503141	5.58313051246386	5.30890490741072	5.50437934747787	5.43612670440297	4.71775833669076	5.26767820944966	5.69528842516096	5.39688160509874	5.32051054307197	4.8306334705674	5.28116259060009	5.9528006083943	5.5711108535061	4.67384977178991	5.53351910079989	5.23565795247837	5.22095826125215	5.31959511930321	5.51830527163948	5.87477948858387	5.48138752118986	SLC5A6
8681	TC0200012068.hg.1	5.87321036730678	5.58679885100138	5.39117913309246	5.89511319084018	5.87321036730678	6.02835816304975	6.09087039574882	5.87597964229122	5.60678029453332	5.67160115615911	5.69543674679194	5.5680414914487	5.96830838455358	5.54069856532011	5.66893796021582	5.88744178851286	5.72706670767004	5.82873387197679	5.29474687467164	5.70192560269897	5.45890019681803	5.813216936987	5.46752966129326	5.66824465586603	5.77198757503108	5.10155485030512	5.05136161493357	5.54755903505706	5.69684685996181	5.64607299052758	5.51132686857601	5.31459599545312	6.01838726536766	5.70899233609062	5.70808310807266	5.61243299117955	5.5080963241239	5.78148319963994	5.6879223226611	5.47757676400177	5.80058024783768	5.52371887692612	5.69951990487762	5.44861821499911	5.56535281622938	5.8332876988509	5.33542169137011	SLC30A3
8684	TC0200012073.hg.1	5.3787508411238	5.71463472600572	4.98954607165244	4.22367172275161	5.3787508411238	4.84520055233522	4.69261853813121	4.60554641684788	6.07905087661232	5.08524947105651	5.89426854722959	6.38513633003302	6.40946187196924	6.63911648446882	6.75742365226326	6.77499449203395	5.91874832814111	6.18105694863933	6.21789153596556	6.27884160900549	6.56256598747009	6.09445869077	6.86382760567054	6.05739026748214	6.15547982930021	6.54328971887287	6.31595327272997	6.80038916234528	6.23487312026781	6.71320169862827	6.65067206692836	6.74314419946842	6.16894058588446	6.37004440586241	6.72145736529678	6.56536352467246	6.91878035900564	5.02273918763533	6.46336414407618	6.26629492056912	6.5737941523931	6.36949864918154	6.29590211278419	6.6011593859575	6.56793598369555	6.57202643179092	6.19201194346759	GTF3C2
8722	TC0200012339.hg.1	6.09286636383959	6.65697847844431	5.82531137242341	5.95406580366956	6.09286636383959	5.45583547268162	6.44555677534205	6.30815580791917	6.81359078550899	5.8722015753908	5.49392708405763	5.18995666936575	5.38467323506349	5.79452335256417	4.4630811932899	5.17735020747687	5.206863924885	5.22821432948859	4.78584436903546	4.99192090860397	5.75706876299927	4.41505636415532	5.75565920174492	5.3607621126278	5.69137250810208	6.00801765028293	5.64691136118648	5.68025845699032	5.3843308860122	5.40247390439973	6.09379853961293	6.90355756523295	4.79104883165941	4.7871448525308	6.39463507931337	6.02047260744165	6.05330852486299	5.72811470255047	6.1213903809624	5.74544434960118	6.3812187339108	5.97870457116645	7.25130423368718	5.25173551675035	6.16669917423815	6.55438157572354	6.34887245026609	SLC8A1
8739	TC0200012499.hg.1	5.62037236723114	5.50848780179885	4.89292236673128	5.22432779285575	5.62037236723114	5.14914492757337	5.60892150398205	5.83706198373611	5.15943094111384	5.48633576498251	5.38907937391068	5.01189451074548	5.06400652063926	5.13983128709938	4.71041497461012	5.12189635216953	5.52068685739246	4.37644412553322	4.82977304802079	5.11829415760528	5.00544770662421	4.82727996859366	5.17537432570949	5.08628006958611	5.04444237949455	5.39316081594596	4.99188547986722	5.2923350079372	5.17362281569525	4.91844695505553	5.10858813529305	5.74785708469541	4.13488532404335	4.63774379472976	5.47002098192095	5.12673054635025	3.7173198763305	4.25361138033113	5.18927908692318	4.96194236950395	4.22423336902179	5.20163469163249	5.59780489868897	4.93473869345318	5.4047782027333	5.0263629862697	5.43923948938535	MCFD2
8754	TC0200012731.hg.1	5.30724044293906	5.76631842913573	5.13172449561224	5.73446967111274	5.30724044293906	5.62453046046552	5.02580857442272	5.44827975842112	5.26829252147822	5.61136478724559	4.33552777968099	5.7576968129038	5.57637447850102	5.58797393008329	5.42694097455235	5.81096827257609	5.62825355826302	5.40793847691751	5.37530425025678	5.25267827720657	5.651871459793	5.54578051789729	5.03270133604802	5.11153369997589	5.51782851884602	5.58788346866971	5.60697042872053	5.33963124829633	5.25167525157492	5.65497350355815	5.61783980543259	5.39156037643512	5.60056585616664	6.42371426774455	5.40890319410483	5.15006721046405	5.41182064470878	4.43135752233428	5.48939216359972	4.90182480991031	5.02963891155279	5.64060388403063	5.30210326734597	5.12082076856603	5.22453244649833	5.54333478047724	5.20768919579957	C2orf74-DT
8789	TC0200013046.hg.1	4.04554406876109	3.76643098393439	4.35134799381782	3.42584542942988	4.04554406876109	4.30850214814362	3.77974056268718	3.20930804901269	3.9329423195351	4.68390940673838	4.27955464054575	4.76736815503085	4.80948753013754	4.90998484152077	4.62222523230579	4.37975416055531	4.50126513840642	4.03009080026145	4.92011592440026	4.90010130536562	4.95203061929658	4.79102478977779	4.94557390833606	4.95748946524856	4.69377085102767	5.32983305571854	4.91208408852287	5.36911116713367	5.03914633558746	5.05725171926627	5.53970548401784	5.21437058102501	5.16073663987477	4.40672950585736	5.14225455359853	5.62805756162902	4.75096513483494	3.90505847096096	4.70937597761969	4.47109293041354	4.54271948465	5.16807825235168	5.50012403367564	4.75687503691841	4.87560541904502	4.88930637414118	5.12171531677093	EXOC6B
8799	TC0200013101.hg.1	5.68005935429733	5.68465974414857	5.41929590424989	5.87696434400079	5.68005935429733	5.14660876854106	6.06582028042905	5.82967494491293	5.52075260869363	5.64207181862369	5.69798722945986	6.11094243684242	5.89368691515681	4.8747777065073	5.75536054375562	5.74295012783685	5.6539711958876	5.47536758741163	5.53073433835839	5.45339258549137	5.53349184924999	5.83735869575614	5.32766290150688	5.24755483283632	5.51353907491653	5.41354257303042	5.55943662107972	5.1849666860407	5.50344492907306	5.33120973527047	4.73187069057923	5.20676525240077	5.68674462322199	5.19955473640899	5.2941379944111	4.78050220487185	5.0979310915628	5.59032934497114	5.71786584748992	4.68787931920637	5.01782428308656	5.54422661143176	5.33410379211327	5.88589624341838	5.51957176604252	5.23621648377227	5.18002177998242	C2orf81
8810	TC0200013129.hg.1	4.41121939679556	4.15949787813959	4.83247535122106	4.83434734792429	4.41121939679556	4.6883359919115	3.68668108613845	4.38638460147759	4.51054981278793	4.80450367232666	5.07308510914502	3.5221829804262	4.64087747281304	3.75611872330494	4.05613239839932	4.66838603989945	5.10567621917043	4.72543264885381	4.28752604370326	4.42220172916087	4.45677814883979	4.49115830306962	4.3781086691497	4.49898376531332	4.31619356935146	4.03212589774352	3.76202899160362	4.86030908316015	4.45204657643756	4.88344612643889	4.46581790180438	4.04138480966187	4.82418655835615	5.4419615009737	4.68687878592916	3.84948172181793	4.20202153392986	5.04760606157235	4.54925369786534	4.47557824437367	4.10016010168474	4.37328744520036	5.0751525222063	4.24663670499577	4.30067297164931	4.59932005878264	4.73115152867929	TACR1
8812	TC0200013137.hg.1	2.83233022881819	3.13411805500277	3.08407177731474	2.64306482123324	2.83233022881819	2.55451650949608	3.30562246515919	3.00858459736804	3.55958126462117	2.73102504782763	3.77459142216151	3.7031258603854	4.10516171337831	3.29103434047254	4.21092529586566	3.80820614537835	3.25790849021335	3.76614353299539	3.99040163767366	3.70538750930479	3.79918011051615	4.33736961177526	3.88307017273846	4.02324689019681	3.46628664247204	4.14110191244108	3.85823696811507	3.89747813355505	3.6974895410773	3.84248701859779	4.08346070015587	3.99501325204646	4.35406941800853	2.69711307793775	3.83940804306	4.68358296423872	3.34506507677899	2.97907918777714	3.53273918741754	4.06510107649707	3.27751664621296	3.46054007542947	3.25018718794096	3.67247776148837	3.42693831693411	4.4475049731382	3.65147155653138	GCFC2
8822	TC0200013284.hg.1	6.60474956270834	7.08197597176525	6.70660916935016	6.79735089006855	6.60480004508702	6.44813514929704	6.23907274302176	6.63390470224643	6.71557950326371	6.71713965710103	6.19111321603205	6.77850405612026	7.03371793241734	7.46660897221417	7.19030974222667	7.30356773155756	7.38093476669672	7.31825048694669	7.18199964634581	6.78288062491563	6.83851314096916	6.97677734028714	6.9084727251932	6.24593266191318	7.1291905580793	6.75909590773411	6.8557522329295	6.73608246090117	6.83866317887147	6.74283554348106	6.36040103678571	6.7782122922529	6.72638290615639	6.94682513147696	6.90737658665715	6.81125541102388	6.32627680932775	6.64353191912697	7.12721035128592	6.34229127241014	6.95502318937553	6.97337178423079	6.80228310335961	6.55561249455405	6.6321445203204	7.08767013746963	6.55700582859092	C2orf68
8862	TC0200013607.hg.1	4.14848262949759	4.13352798027999	4.60524718281768	3.55015500032488	4.14848262949759	3.78963869044451	3.96613593838228	4.07431948339344	4.41303754634013	4.48992636526027	3.83274558001747	3.93654551221388	3.67339882948217	3.48989268456348	4.22934452856174	3.82388327892732	4.13020022540858	4.08238134390877	4.27824968303537	4.30075520568761	4.21469500327678	3.69830921913909	4.74018571965635	4.90886881202372	4.05254330504395	4.60558348621799	4.04758240222985	4.42411774292945	5.20082573800399	3.95363781650694	4.28747783398059	4.22467540707255	4.63939078188938	3.66454286954377	3.38731268849916	5.08455109789508	3.82039614627943	4.58782830519212	3.9077504558014	5.12294460792162	4.07259376960831	3.57806639699499	3.7867365885751	3.76542420670089	3.91987116400554	3.83006580340852	4.14649930573243	TXNDC9
8893	TC0200013899.hg.1	4.55334807041699	4.43120219707021	5.19885710897783	4.48702156829304	4.55334807041699	5.03496449983404	4.49657320996785	4.7549227100682	4.04748617042041	5.66880273569754	5.65022382247541	5.37157251647927	4.6863545841757	4.58359592159174	4.18161923848732	5.11076639256424	5.17184463005527	4.86124912006086	5.16364209497094	5.34439003873546	5.46492647559779	4.93182484090099	4.64736626883897	5.7713957684013	4.84847381772967	5.3915463969378	5.42374748990361	5.03923735186259	5.54324517315113	5.3673737795385	5.40506062781152	5.63270784418621	4.73427873661131	4.5337050620619	4.4400819730053	5.78678318247674	4.96156951942097	4.16058704139111	4.41416672001597	5.64943698237953	4.81287615672551	5.27744836010083	5.66612987823656	5.10148225378323	5.39887892328135	4.62644120670598	4.61333816642127	ZC3H8
8901	TC0200013943.hg.1	5.68990724223676	5.40659847392339	5.89531572988659	4.32696148521538	5.68990724223676	4.90374536295966	4.69073113178126	5.14870225841638	5.00349616096684	6.24644628700526	4.84002171746018	6.16078427852554	5.67305132134767	5.524244428269	5.1847749492616	5.54499332741295	5.59445469446043	5.03900979581555	5.75149516160842	6.1507761184537	6.21727166562804	5.98915509725294	6.68952105061719	6.58212186964988	6.45257239710318	6.66181271683424	6.38956543245696	6.44180966133181	6.37795667973555	6.23689211686775	6.60411252662055	7.14678715401678	5.82958016629392	4.9991965958532	6.7926742205638	7.14951804151745	6.37292381309103	6.0726689296022	6.1865264094672	6.6955309358799	6.10922854966517	6.37411752490037	6.31530523567142	5.98886094875571	6.49593733463414	6.61781152638146	6.71923268791885	SLC35F5
8902	TC0200014004.hg.1	6.78013898213367	6.57484975446913	7.38452740946526	6.78641687903969	6.7797907023771	6.74898272240743	6.42219192188811	7.50528214344614	7.05401931790748	7.02798580328567	7.51415039088979	7.33204925373544	6.99442955122893	7.11421002489934	6.59956192325037	6.84828047168463	7.25182812819933	6.6574057026054	7.35706939802578	7.58245125617621	7.801470114499	7.37791150733949	7.67269280959637	7.2686164337372	7.55881029088186	7.40033434721435	7.76553299794794	7.64718155075575	7.18238129571387	7.46415229176584	8.59731574365181	8.44587860902527	7.50667977535502	7.2876285307447	7.46530152954838	8.22966674057064	7.70098993884169	7.37441999620289	7.56317971351583	7.81043680233554	8.03936557254378	7.59117599337598	7.68022137483124	7.70255206223275	7.79150159795138	8.03472859492259	7.6589940857042	CCDC93
8905	TC0200014029.hg.1	5.33766053086378	6.1549540299775	5.74015186396995	5.25316355843185	5.33766053086378	5.35603458352318	5.16007331354095	4.95648587049145	5.42246188155431	5.37810564990761	5.57516372009855	4.51017602950213	5.11168407216564	4.58993658726404	4.86510479927848	5.14220120369844	4.3081493404211	4.83818146965845	5.23641049134351	5.23413042705878	5.02776574042832	5.37855324850311	5.56417340496427	5.49631890311822	4.96532870469165	5.09420742235592	4.63644125723711	4.40994635364569	4.58366732541857	4.459190524367	4.71781156722837	4.55920805591367	5.44246944628013	4.48868660566786	5.64534448879564	6.12280532621642	4.62416777316711	4.86415440809028	5.15796620257575	5.62201245823356	4.45410728045408	5.09508998726247	4.43188346543094	4.32492994178217	4.66731684817166	4.59616319523011	4.70835810201634	C2orf76
8914	TC0200014167.hg.1	5.74053481355535	6.06626957627907	6.26168212084039	5.48057738381487	5.74053481355535	6.30528636478328	5.18695261164766	5.66632222483259	6.33220319544486	5.95640177997803	6.69726224956022	6.81013297947985	6.44049530643931	6.55693940912912	6.25707661454201	6.51453139686007	6.59615402360395	6.26503429266062	6.49858959074676	6.5997292232233	7.03385517838517	6.73481392986478	7.11078279062377	6.74891856359292	6.59635936695566	7.11541849161254	6.9758636132955	6.69372577628443	6.68943341647516	6.7012580925083	7.00446774387632	6.93664822999305	5.99156841198781	6.59198586449593	6.23541302973621	6.8401084927197	5.80225827601832	6.49635477604519	6.42318207594782	6.71276990225298	6.87597307393598	6.8603817417806	6.66538025919848	6.86297874095427	6.3318709658707	6.85374388783723	6.64567435357134	ERCC3
8919	TC0200014190.hg.1	5.949082814881	5.51755409775067	6.4267905615098	5.8273275617968	5.949082814881	6.02811299222141	5.38180748473457	5.66636961698888	6.26832927319695	6.25234362745767	5.28859346431475	6.93002877565997	6.64502701977299	7.32916911289299	6.65261195665945	6.44715351050378	6.64732539020821	6.41831806744502	6.50681059120007	6.71215529513831	6.9889607114816	6.5774274038764	7.25683344496946	6.32088537725259	6.62540000641975	6.85079700162024	7.04329244799641	7.25975402643319	6.83796785038912	7.05844573336343	7.44448429378499	7.52327229550911	7.13825865371894	6.35605160619675	6.4854174792837	6.99007165674676	5.76903180200846	6.50184190303924	6.50162795421499	6.69799205171943	6.64223827110157	6.92709633034821	7.0690007237574	7.37437289764441	6.92385598010591	7.16093632736993	7.0954687296062	AMMECR1L
8925	TC0200014249.hg.1	3.11206630609871	2.6874231824857	2.60105837797387	2.92401964618605	3.11200981518219	3.45197691736463	4.0161389071233	3.40848633069281	3.00731840126808	2.77278637296063	3.16509078912261	2.88636672148713	2.54309762946303	3.5896930513293	3.64762694969161	2.81508361940532	2.94550981702361	2.86258629655848	2.85604830543939	3.57333315171699	2.87645148395336	2.84667140565055	2.64488590484743	2.53483364026201	2.72593813590125	2.76439337059352	2.96364193641142	2.88929624741342	2.75358678159481	2.58376131914588	2.71315941846068	2.87696911874845	2.96019899751814	3.01161743605444	3.03002561034344	2.62197743312317	3.29028902755134	3.26762754323146	2.93780174236325	2.62629651322936	3.30656996427003	2.52658683197358	2.63372663756251	2.7218218587307	2.71254236245381	2.92966439057462	2.52647916663715	CCDC74B
8988	TC0200014800.hg.1	3.75819225405853	3.24244394981136	3.15180272323511	3.28041987037839	3.75819225405853	3.79576216496298	4.42310113317415	3.4471353331821	2.89657658951557	3.11226539058704	3.26648022266591	4.71964910276312	3.70310588031175	3.01229015577573	3.89766251144421	3.81717656994128	3.19555798301651	3.70835659566552	3.38325993524911	3.93218060435931	3.74987915399461	3.3937462535405	4.03852785833327	3.28714099614472	3.62040996839113	4.4156726905353	4.36768056892832	4.4803774525183	5.48072294469296	5.72080212317795	3.40357980509019	4.3659979334213	3.72910018672987	3.71961806990451	3.91006576743276	3.84150003746894	3.60828543554604	5.18815167643639	4.29147046701656	4.94131047367275	3.62990343352687	3.5954893456188	4.05412734307031	4.91664380495364	3.73402765611802	3.94323364581103	3.71780526701727	SLC38A11
8995	TC0200014845.hg.1	3.34774109955463	3.36190506701645	3.20553999559328	3.19422762646062	3.34774109955463	3.33760026894584	3.59139358898383	3.5517291307189	2.69935355644223	2.55288142158194	3.55800861526623	3.28503315873538	2.51393300489187	3.35266721511949	3.38384386063792	3.03330481333911	2.88700641788253	3.06642774348938	3.24269354626462	2.58373483627988	2.72809268286425	2.67751114154632	2.58107933925916	2.60168733502186	2.78567922941166	2.66598153171367	3.088993518544	2.77051891822158	2.74280698641677	3.18349363078038	3.15279727525388	2.05412552560169	2.94455136690194	3.47407594892713	3.30921290810719	2.623641936019	2.65451326775995	3.14871751961986	2.32295106123267	2.66950921170978	3.43817237507393	2.95273248547693	2.90199631696037	2.99615800702483	2.83233958020468	2.40688766036587	2.61751986951088	SPC25
9003	TC0200014907.hg.1	4.80896155252022	5.14596135203002	5.30636674691758	4.90603541562752	4.80896155252022	4.84295377643994	4.90142282794634	5.45733418339113	5.27845831168806	5.12284480596065	4.90032592252531	5.4919435811422	5.52603093994085	5.4995512592719	5.23545290960921	5.38845823086718	5.29157153825778	5.0668522884469	5.39472176714431	5.29471395635813	4.84382957216397	5.32727132023645	5.31039504519223	5.58152869537304	5.17751859978145	5.58384739443386	4.81606647805386	5.08425008846214	5.08607749069015	5.09486514510639	5.82015834648926	5.22930005235797	5.76616485683534	5.27811842035264	5.69059619076687	5.61290647213325	5.48379696021531	5.22201486216536	4.80457609163355	5.50725073491761	4.88277328812636	5.23977878729886	5.39306523453963	5.411720195616	4.73995750766201	4.69404830102468	4.86344779804122	SLC25A12
9013	TC0200015012.hg.1	6.42303426532496	6.66603307289863	6.52971990191689	6.02176491742933	6.42291480822142	6.18273195425164	5.5928901652313	7.17684137747895	6.77018929180101	6.57838933060402	6.95948626323447	6.89304709340437	6.72492308652295	6.41234448972593	6.57380311212018	6.57624112690696	6.36581326823327	6.45892952274634	6.97535807472595	6.63033315984825	6.28653567951505	6.841067873794	6.63186036092562	6.68750474415487	6.53206673021629	6.84111573701179	6.43047509246796	6.50782149422869	6.30193107207575	6.34990515586714	6.66523110269695	6.26800372260042	6.54974635103425	5.6958404558006	6.0522057759974	6.15826501943737	6.17545204920321	6.06880763640506	5.64518933405402	6.99419434611694	5.79847127551583	6.40481645666943	6.38955717063901	6.34195890017702	6.19025270611156	6.34814897751984	6.59124531494569	ATP5MC3
9016	TC0200015071.hg.1	1.88087799597946	2.51607340645964	1.98561362908227	2.17229827268594	1.88087799597946	2.84272511515126	2.18718487268257	2.41183754914093	2.13270934915257	2.10605114828296	2.14360279241839	2.3374802924009	2.56145773303093	2.17066559122692	2.2340045675753	2.16499381293244	2.74168825062088	1.8290490047388	2.16769194140194	2.14737404557796	1.9750742609631	1.99978690419381	2.61515955765154	2.07442893753794	2.11432292967971	1.80652483775387	1.79776187037692	3.02564172379362	2.04663297118445	2.40401213591888	2.59450093161627	2.19610840979526	2.29662047758238	2.35448961564634	2.04108659612291	2.62518412709701	2.66279392997338	3.30741185613858	2.43302883402244	1.85634010055641	2.16792898850126	2.06285698140977	2.15833614804457	1.812306865618	2.64909751182155	2.28135089711958	2.16419954878959	TTC30B
9017	TC0200015072.hg.1	4.85279291393576	5.11329091372773	4.38319298174988	5.23602605690388	4.85279291393576	5.147041028656	5.9588684465248	5.55424578555247	5.00420254401255	5.40875291522854	3.6703518180763	5.04248070063877	5.088050117966	5.02876442396072	5.13603508640863	4.6656175655647	5.24012266643122	5.13448154806769	5.05519673727191	4.82041678718752	4.6087169805368	4.7316599930441	4.62219022466359	4.81379134576775	5.01788596006379	4.70425748702755	4.69269670836765	4.82458650802017	5.18551691710673	4.8471563338664	4.73094901098259	5.05804759302022	4.81136466167567	5.15807093746428	5.21568886566708	5.32511107968074	4.77829522686477	4.98803937894857	4.82015242869144	5.28884862513102	5.16131937858394	4.44842911222756	4.45982043402279	4.35332196703883	4.6967361245336	5.2525893693472	4.86672746941462	TTC30A
9023	TC0200015099.hg.1	5.95889547177584	6.13106538923723	6.54229983190648	5.84896181127111	5.95889547177584	5.92696542040934	4.20068436002558	5.89791259810744	6.29225412858484	5.97987215221406	5.9750800812359	5.82906118788798	5.77774717071657	5.02318753794671	5.46863459077056	5.70218875928148	5.30512491567752	5.22232477448106	5.27859124653063	6.26802359323718	6.22356126352629	6.13292335971145	6.79395171464945	7.52870965345449	6.36632213150448	7.48516927429564	5.9623256996329	6.27369752930842	6.47712431752514	5.93836716822804	7.18189475240461	7.02610541788624	6.9563864354734	6.02775544397404	6.52504541343314	7.85440015875111	6.5841011178917	6.39262291393849	5.47215412244779	7.71249465853087	6.20439630693275	6.17876659926937	6.29803104912095	5.97947772035802	6.28465186188689	6.32797144327224	6.24623908032939	CWC22
9046	TC0200015329.hg.1	4.1522972582552	4.30475106693063	4.67000038819854	4.11202141257381	4.1522972582552	4.49844884514898	3.94279857893008	4.26886821824497	4.21006286699359	4.65853433591584	4.58024449775455	4.83436001805317	4.47947627724432	4.6632859881845	4.38933933347279	4.96087626302308	4.71743691579606	4.50064987920331	5.36370636420113	4.31590661099143	4.62596076100836	4.35642038611163	4.69349349657335	5.69833020460622	4.4705414608656	4.75580345903002	4.36930302318952	4.7188441422164	4.4555052414761	4.51937058496775	4.8225195092015	4.90790702946631	4.1003850024206	4.52788660166796	4.97002936539689	4.57540404158227	3.60579453349649	5.35483629473932	4.81442153645949	5.60592449666629	4.08422291475273	4.10056024132435	4.09021822255296	4.17554381205801	4.82608965376647	4.40297347579063	4.69539887567784	GTF3C3
9047	TC0200015330.hg.1	4.32767081269257	4.15532091757367	4.03075768966658	3.97023899599865	4.32767081269257	4.64547785752068	4.30715477180035	4.20239280865779	4.58080647311237	4.24483469270181	4.15158019195834	4.78277588290162	4.07889385057739	3.99304021906674	4.27180323391126	4.5007629825846	3.84464764334709	4.26418589583409	3.90758574790508	3.97799185135976	4.11099066792074	4.29178117574809	3.89324122611058	4.54998740086198	3.74416722245804	4.43947937862737	4.13501990248244	3.69625768423903	4.16974551953281	4.15882953603724	4.14524683593908	4.05601150223816	4.77572322936482	4.9525298172407	4.12812790976679	4.19135014311651	4.70427436454496	3.99472204347848	3.85797290129473	4.39520991980319	3.81271425512242	4.13676813787482	4.22873087243027	4.36610663846511	4.09462077598901	4.79015339324489	4.30756309221899	C2orf66
9060	TC0200015401.hg.1	6.15703777139064	5.70074520463879	6.05591316468124	6.05738719646255	6.15703777139064	6.2263789517463	5.90962331186821	5.5884642551424	5.8204601189996	6.2425163175178	5.76039401067038	6.63390031882136	5.72678237558296	6.44594890028482	6.09197930477782	6.42855953806502	6.3541851423971	6.3307860016971	6.23885780843827	6.48029622494733	6.38752516941816	6.40749000173265	6.72991409687296	6.36768760819143	6.2514859228616	6.83266174033952	6.53097802355584	6.45252366540861	6.66290310953217	6.34634214430166	6.8709787908695	6.67155828699327	6.09980231517391	5.65501189871097	5.91243463166166	6.75006748051099	6.22494423935404	5.58937236636159	6.62520597504098	6.79975184790374	7.13145321949391	6.61757041133878	6.14411222526553	6.57665386003713	6.66191161990652	6.05278995535555	6.7154619388307	ORC2
9061	TC0200015402.hg.1	9.46185567265954	8.87954738250619	9.14178156438267	9.04275906047467	9.46179376065792	8.22247765588436	8.71117611920928	8.55720805442356	8.04207786949588	8.75637114042946	7.54015570523975	7.01161990569968	7.55183250317396	7.64954315797411	6.82388164578391	7.13810186484014	7.3340157807079	7.23466319068337	7.49436790862952	7.61435404782029	7.06764415233049	7.11555619723342	7.09035601699123	7.76837682798738	8.17434051798078	7.80549389307756	7.61845431369863	7.29785687393819	8.23063077639299	6.95322828874665	7.94684935973008	8.62634428201639	7.74398414593919	8.00439701721777	8.56767414297476	8.81699343300214	7.27411014834751	7.98412069960913	7.82193182800504	8.75233755370545	8.18056033386752	7.76981543196118	8.51062530109557	7.61927752520563	8.56757545324638	8.10571818166511	7.98845471885641	HYCC2
9065	TC0200015429.hg.1	3.01356010557452	3.01702912992765	2.92418143707436	2.60818576049199	3.01356010557452	3.65204508639831	4.58836019717965	3.59927159428432	3.08600900985349	3.26704074762383	3.99779312673595	3.25425130676086	4.54097567181016	3.05187638581714	3.00860107099309	3.40277786756713	3.68862985805457	3.36791210608615	3.62242326784204	2.67650016729012	3.33732827842953	3.03946773877826	2.74115995579912	3.08827128929874	2.94085860557679	2.76285855378753	2.93342628575367	3.03894428452784	2.94624863749138	2.75635571081113	2.70584065133286	2.99641128839465	2.80732250264588	3.17230536717417	2.75358301658318	2.47340570614133	4.08359251010399	3.45276816661171	3.02996808558105	2.89863115338082	3.45349391928659	3.0275234443964	2.78714637617728	2.57600002933726	2.81481778300609	2.69320992432583	3.00607317397195	C2CD6
9087	TC0200015575.hg.1	3.0129735867252	2.62278623701901	2.95502837433446	2.39895569069163	3.0129735867252	2.9097550830373	2.60908276853173	2.28684826208326	2.00137745628275	2.34652924732725	2.98907060295529	2.96857717268502	2.77267457227046	2.29555205343089	2.40234823440064	2.4508765248857	2.7887508151904	3.22055118246665	3.22705172218604	2.09473435571373	2.64554072471729	2.95651379545935	2.30911120329843	2.54840157206737	2.63067858808113	2.61509355202658	2.63039924321908	2.03304161953191	2.15926120503655	2.66427513093852	3.16665276148013	3.07256763477278	2.95327204535667	3.10510644888092	1.95489713224483	2.6498166074273	3.87871440976694	3.93490620160984	2.61647914710002	2.56447064191405	3.61709734667173	2.55189580767312	2.62113853779467	2.71047768833945	2.76056410584518	3.09119581263503	2.89123544875375	C2orf80
9103	TC0200015695.hg.1	4.62116144997666	3.73504172849081	4.23793791202025	4.26401433064816	4.62116144997666	4.79985222993596	5.45868892588617	4.15812605877395	4.40974008382431	4.89525248241725	3.55107978245919	3.84567841448725	5.07811474003742	4.73126182736087	5.13795382830246	5.02472830162469	4.45347859756316	5.1359766651643	4.33099901951508	3.88257414016289	3.87758183704699	5.38339210628625	4.2801723344324	3.92181833038764	4.34744863612159	3.94736869375199	4.62301719381176	4.18981070455655	3.68004107406026	4.22211420944768	4.46435442687252	4.40514900598675	4.67398909432164	4.05720489812225	4.96622910051336	3.69081726510819	4.80597724167985	5.17222593372645	4.29327791192766	4.42808001352714	5.03995493923526	3.78769501027652	4.12606830596446	3.37510120947571	4.415788792194	3.54257390695742	3.75660005817006	DIRC3
9104	TC0200015714.hg.1	9.06172873371623	9.54713275338898	9.99936367846925	8.94183427492239	9.06172873371623	8.11624114649111	8.19991112793297	8.32783052399905	8.46985063271503	9.43302205289654	8.49940749597023	8.06016277769207	9.89702930857026	8.96929936005169	9.16653956149045	9.65668515486416	9.69794709853837	9.72147500110164	9.49171023229436	10.2134766056882	9.51182895075319	8.51495985166156	8.4330969329725	9.14192044514975	9.99315518277769	9.37724570277125	9.9137313508614	8.60062462920333	9.77305279920909	8.17790371389084	9.38583027316635	9.84391041058542	9.40311139138891	9.74805695178124	10.0947756351412	9.96973678380502	9.2519498288533	9.08254896496566	9.89264574418154	9.85858888588268	9.80276258594789	9.83542350579903	10.5469522632924	10.0962324177864	10.1144029555557	9.9715939189918	9.6008982098369	CXCR1
9140	TC0200015929.hg.1	5.02541475579374	5.31986812094947	5.16067537889786	4.9863761268203	5.02541475579374	5.76755672027774	5.27753215901588	5.15100570073645	4.69634494936998	4.5630203763688	4.71019655925016	5.28179631260635	5.06084122700459	4.8688273899935	4.80806779494472	4.94609713093074	5.59926426974428	4.88037731897286	4.5991096042222	4.73866561641038	5.18814465362498	4.85918833635075	4.41593953315845	5.1324897755136	4.79395639616739	4.49610849341084	4.83599255103338	4.47692118395214	4.25690748466148	4.70048535572751	4.29670172605889	4.12037352502781	4.85601122371136	5.57467346561999	4.74131024621651	4.25582592165989	4.25765581253319	4.42774656427303	4.70922882786505	5.11696527042449	4.14333959756404	4.85609257089303	4.98219021288043	4.97796154523035	4.91911161776425	4.72606909338002	4.88520441730627	C2orf83
9205	TC0200016416.hg.1	6.18481792993256	6.5870151538678	6.58490765106007	7.00728160902952	6.18481792993256	5.47467098904093	6.14506488051097	6.37183030276018	6.46728787572665	6.62638154892347	6.51383246143715	6.8901653278507	7.16614742744694	6.72291737343124	6.7537577352535	6.96289245222478	6.99167092757723	7.01853926723884	7.16264835964931	7.28894648085793	7.03675278214811	6.7328805041466	7.0792245048832	6.68165445624482	6.99444194080049	6.60699430367051	7.24778303253511	7.24097790374569	6.7213006038522	6.63815452398367	6.80426139584746	6.63986690223337	7.06617577740472	6.67241925338598	6.50685875276499	7.00430310699913	6.15851816956544	6.86051481461125	7.09973944608324	6.55646964077586	6.78769527621858	6.89800558797175	7.14531978009102	6.85534939017963	6.86902298529738	7.22970950081417	6.95691570369001	SLC35F6
9229	TC0200016455.hg.1	4.83978520439638	4.55367761418914	4.92141924470908	4.44902114087321	4.83978520439638	3.89520242774547	4.1557331331695	5.09303016651346	4.2718071864997	4.53974721903487	4.54525574468839	3.89299895397743	4.62339928066015	3.65826915402896	4.31878191752667	4.74257354554637	4.063006919525	3.93712561169487	4.55350859590068	4.28192485255303	4.63065847816027	4.50252077273826	4.04936376437941	5.49782456272764	4.89519285627797	4.5265906789186	4.27505537438767	3.92910587759846	3.35851343877877	4.45498499478895	3.95474333369214	4.91094026983831	4.29204631525412	4.40485285213388	4.20988315937153	4.6782098502591	4.62259912806059	3.71180024128147	4.37073352403308	4.9299305552948	3.64484999656673	4.41025433090935	4.29274220992176	4.61631061155294	4.71861960831155	4.65793371899569	4.34995233210999	C2orf74
9246	TC0200016497.hg.1	2.09218301448711	2.61130990534914	2.91698262809945	2.64349349134346	2.09218301448711	2.72060429037736	2.86492058054296	3.27819555610053	2.36884549523983	3.27449391895404	3.52288718465217	2.42474800683536	3.01767270690141	3.33550448000814	2.66755584710419	2.35046198988568	2.5348080449071	3.12180364583066	2.94660577125358	3.02606385932113	2.7243857064586	2.98391412006882	2.65328942037657	2.55044298842315	2.3088305723584	2.77918373887855	3.1179520410483	2.7268707318277	2.5626487138339	2.77993091437391	3.32104257133625	2.9846168161127	2.56142110926232	3.04173376900785	3.98607628179437	2.6523342903184	3.54144498432358	3.25185978080252	2.60843395546705	3.54003420128998	4.00883552427942	2.61855620366707	2.27662530947757	2.84857253030948	2.33824259548548	2.40518298790244	2.69882336332541	C2orf15
9271	TC0200016556.hg.1	3.4608103152627	3.33826655999099	3.59220151479557	3.07300307581714	3.4608103152627	3.35337978683839	3.59661745962048	3.45481773815584	2.82708098611294	3.42169389608541	3.84925623186189	3.39400283885879	3.92471740652337	3.4627029307076	3.92862818493095	3.04215745407797	3.68824660089156	3.58807916132067	2.93243970155191	3.21697572679524	3.38082955146663	3.37829414045966	3.26941291916692	3.19806196631536	3.42412624969575	2.86347000648166	3.15755480672357	3.47728357294103	3.24165265386645	3.15812907708389	2.75819559342085	3.20460233378542	3.5747741529557	3.69906448876096	3.36044048149811	3.8905729959486	3.94258062979558	4.4817737842828	3.22098973709411	3.83411925302096	3.80442300161754	3.05050204285466	2.95892158996326	3.22349651635589	3.10184645638073	2.92637626477996	3.00800499196158	SLC4A10
9286	TC0200016581.hg.1	7.85726991957505	6.86342841294084	7.34335501407484	7.79846937571655	7.85726991957505	6.88819597071175	7.10177458971065	6.70767805161509	6.07237695817099	7.40240078484713	6.3302206431808	4.85724696980216	5.10079302458441	5.47531427697114	5.38704476387312	5.94960835041383	5.15226877104697	5.7921898663546	4.97999450984332	5.74840810104214	5.83588129039811	5.15355925073215	5.56409962720492	6.65059751079021	6.09934269540273	5.43670068692224	6.17267271993545	5.72563287947511	5.48595514527283	5.8118023094897	6.17256664190704	6.36235936188789	5.61773583870984	5.92237022101746	5.2183191750116	5.48845085868074	6.3250582997227	5.63969513790371	5.65666193567123	6.03081732569091	5.97426770541837	5.80000331900003	5.64332887009709	5.62261254466209	6.24270574052051	5.72038223069244	6.61924202463021	C2orf88
9293	TC0200016589.hg.1	4.09051060182131	4.7405664975542	4.4506573800198	4.83586233877773	4.09051060182131	4.98075414979974	4.97806325425587	5.21499927067378	4.61894407687142	4.25316264953935	4.4996733413147	4.36094415868059	4.51873132967453	4.66788217181115	4.20787511647626	4.51368833618773	3.84920411915111	3.99359605955041	4.35059822310096	4.46623824701131	4.50923124514543	4.69574465052647	4.57070120400188	4.67789972999237	4.29289243684101	4.7916269899129	4.55599137540552	4.47425469703332	4.3695684250832	4.0760772967808	4.17745104480938	5.19531519440399	4.97493030279905	3.91481428403433	4.62209042389057	4.79631261333343	4.71867271145567	4.0970978534965	4.64739039216781	4.17299535234339	4.51817192334667	4.73491553011663	4.69099275904188	4.55709060864481	4.20252728689593	4.79883957697974	4.9067376294332	C2orf69
9314	TC0200016637.hg.1	3.5718881175057	3.86193319582975	4.8235993989732	3.30401444471257	3.5718881175057	4.40848223388211	3.31926238977539	4.18334117342914	4.01028238069293	4.30182034181024	4.53104877329087	5.28614008183843	4.21340319330031	4.0139808576527	4.11872952222621	3.82265232584386	3.99726062881643	3.65003707528593	4.31685764337995	4.46235271045284	4.62113794641689	4.65905413939416	4.86350591599209	5.03582541329813	4.191239332119	5.65931483028163	4.6475281466133	4.65710636525436	5.45401315967003	5.02050845420349	4.98714055172611	5.1478461740067	4.45038656581412	3.52687490265307	5.21242383261422	5.440480585369	4.01951107489237	4.23485740272699	4.11131069972451	5.3242543164984	4.83060714293541	4.40773556530941	5.13196774357791	3.71608402384495	5.41491414279355	4.30907585981765	4.62591697817306	SMC6
9341	TC0200016683.hg.1	4.931249446534	5.00185603214794	5.01312802972441	4.69544552111017	4.931249446534	5.20867620586192	4.34079436850226	4.7960346445344	4.3750472279591	5.25977939140865	5.05116605457145	5.70646937708539	5.42788762038873	5.96343342014643	5.50495191830421	5.54888871850976	5.75318568327679	5.96193578952984	5.55250137128685	5.44114413367515	5.51244268518191	5.53218145859919	5.67203382907585	5.01089994668481	5.60068002261139	5.71798316768079	5.89315759225866	5.53323919712323	5.19183391036331	5.80634683775019	5.70106623138992	5.22390795376474	5.05398814453076	4.15075779548149	5.73852308703148	4.80709848374996	4.98723011218352	5.19353279608714	5.50648915130276	5.50293360800888	5.7712155984193	5.37985681905255	6.03270412292877	5.62201111474701	5.3756817901362	5.51908375174163	5.21529392813181	C2orf42
9346	TC0200016689.hg.1	3.2199627030321	2.34787800053246	2.82186454445474	2.69247098038329	3.2199627030321	2.89147318776393	2.95148836207559	2.1881395901613	3.38832998927768	2.97727772266783	2.93794348290819	2.49861378534541	3.05206484803577	2.41654595733712	2.8718994842796	3.44152605996487	2.89618672754757	3.78121980085368	3.38444795715327	2.96399077260073	3.0420503702604	3.30010527798113	3.72428436098126	2.53502834840488	3.04972806286961	2.90326439304687	3.65598687605772	3.49860985841701	3.81611258650659	3.22452704213937	2.99717462124029	2.87214839211338	2.64910217017611	3.62038229727688	3.60953222028829	2.70232543897932	3.57083501642156	2.78265179254754	2.94241561524581	3.63080441425326	3.06040006500466	2.76629478868722	3.22862377655025	3.68154866236905	2.85138818877381	4.13082342017596	3.0079227944665	SLC4A5
9378	TC0200016747.hg.1	2.89467424734156	2.4871601394864	3.58305425650478	2.26911597226444	2.89467424734156	2.66760276506974	2.95359511161182	2.59536044975576	3.33837007508999	3.16195905820811	3.63712065223646	2.96901675003725	3.51966612476467	3.02503932703265	2.60397623722893	2.91155386536652	2.64438769764123	2.77537882790773	3.61585611453306	3.74889987146214	3.56293704107877	3.53659727648879	3.84214876111618	4.16675899328242	2.87769311699655	4.40114353915793	4.07151731470463	3.54464805555994	3.43119357667279	3.0316929860469	4.79052918322515	4.38602351080584	3.66470166491539	2.64141614287413	3.97074859604121	4.55045002209405	2.57321629388151	4.47284251645118	3.60853294806742	5.38079145949013	3.27279021131556	4.13607248510699	3.36142836122311	3.69904558621192	3.51106748278658	3.50311423748072	3.93418667164573	TTC21B
9392	TC0200016773.hg.1	5.68823751501657	5.35145782468189	5.21711230532343	5.76662439166317	5.68801591590493	5.35944433471427	6.12993529989366	5.81636954883819	5.45238105330266	5.41883103297833	5.33754259994764	5.385482472114	5.4426316265489	5.59308548102857	5.35985948520905	5.60771485406126	5.63305932252299	5.72538767850618	5.5561303636749	5.51221312475256	5.57946937948702	5.69605195533243	5.47100127118423	4.84767914962572	5.59825222596424	5.49578243293665	5.30936448934235	5.38281254324768	5.22195337202102	5.55592424803279	4.96385408837611	5.21145921557969	5.85528660640977	6.00210504854888	4.76386623130336	5.26142679420261	5.64455595757615	4.49889504598104	5.59392045905882	5.54039039133392	5.2487214015153	5.4675881803757	5.33944924233729	5.3870664641906	5.71458253293062	5.17749045190436	5.37142092774216	SLC23A3
9426	TC0300006596.hg.1	5.59417306140869	5.15737036074884	4.80760386264363	5.19349599357166	5.59417306140869	4.8760644179718	4.78999124488834	5.310766820118	4.80735098259692	4.28813975409464	5.11105714010461	4.4618775202287	4.70955465651265	5.03383113827404	4.54247399982194	4.44461427809472	4.94953012766685	4.7575514932182	4.04478005353127	5.01136615862243	4.58326582802401	4.86473001161244	4.24995197576767	4.5406670020802	4.43532180098495	4.36363675321363	4.42270597004523	4.67336634943992	4.42806634990726	4.35965751190008	4.4214524467195	4.54401589688506	4.94776110215373	5.3423269425973	4.7042698931974	5.10520585980543	4.97420695169643	3.97718559496995	4.45601649183116	4.6520227599443	5.08678357215188	4.48764210143902	4.54628838745931	4.66946609879751	4.602270273135	4.54398494907962	4.45510505287218	SLC6A11
9427	TC0300006599.hg.1	6.46650708619844	6.51873617655217	6.26053493508353	6.68211433541458	6.46650708619844	6.82974807260796	7.07130820563583	6.56299321781175	6.34315751323178	6.53920516237748	6.67650925735486	7.0548848471674	6.9724182827104	7.02983898919484	7.07541851163992	7.36344926035458	6.52044251771628	7.02471489987299	6.58901007581754	6.82432306788054	6.4913386659345	6.82232815553716	6.37112994499704	6.02408544653593	6.75329496401788	6.2241443673906	6.50891747033767	6.30904518120185	6.60537026859929	7.14191479076072	6.6393375005538	6.68198052778195	7.0788572788843	6.66166525039096	6.46899050477522	6.3862970574567	7.08151083833282	6.92012692378888	6.95029482133254	6.35455361572474	6.64774525102712	6.62746919645342	6.73395792639814	6.63156609382472	6.56187208539121	6.4118994519258	6.5659007622934	SLC6A1
9437	TC0300006677.hg.1	9.62444263704785	9.81045964805021	9.52265878624813	9.83865228744525	9.62444263704785	9.3661387659173	9.45635304966085	9.46024880593889	9.28943153103018	9.31315936046646	9.1382271375447	8.3408784605388	9.12444512296108	9.03790649411007	8.7580120087425	8.89539339626407	8.90104918186444	9.19092340529967	8.95852082237342	9.32407081617642	9.0881457824565	8.33627959454096	8.14485784064215	8.91601349772727	9.31330769927458	9.00886876499927	9.16756405986278	8.88433069722921	9.33451896355411	8.20633128215337	9.34409346398348	9.67703279661877	8.94795230748818	9.24229905310822	9.81143258631082	9.37552925837884	9.29497541066606	9.20671072612366	9.20751726304745	9.43998678355501	9.69109157963723	9.13732658413114	9.7538208237104	9.57556126671885	9.54716170002462	9.40863824166816	9.19087869284414	SLC6A6
9439	TC0300006688.hg.1	3.08138035545271	2.11623247315027	2.51134599608352	2.85391622679985	3.08138035545271	2.67075878128012	2.83529875140832	2.54638508948188	2.76982893620642	3.69564559750704	2.88169099590632	2.51827627380591	2.73017203427474	3.07359634839339	3.59571127179163	2.76867629432179	3.23044646742824	2.83921589879728	2.7105828029188	2.3265664700308	2.54463160114455	2.53770258822104	2.84135105002569	2.84034791566175	3.21067455212307	2.55658722177802	2.87971740717843	2.71611611949701	3.08107103586626	2.85246120652211	3.07951241690189	2.28940961960902	1.96570029916352	3.42668961154383	2.25714471983091	2.67041653829097	2.69400143860629	3.33866423532574	2.72061147402961	2.69010946485619	3.05847545953305	2.38874593059229	2.51307475349797	2.57839602969631	2.75958186944481	2.81178653431116	2.30850830096331	C3orf20
9441	TC0300006694.hg.1	7.80406104099734	7.4359526515765	8.02290096915391	7.92202070549341	7.80406104099734	7.29604447676266	6.6852906438868	7.52874847190597	7.59577194366814	7.94900947001621	7.49215090619081	8.4030559727963	8.53897903038339	8.61162602779619	8.46752698575563	8.31300403420604	8.50240890006447	8.35119564293536	8.33596243151244	8.91334034904614	8.79972851527418	8.50461914809937	8.91153543350724	8.23497876265506	8.77439379652874	8.6454156667253	9.10908608051998	8.85606850700852	8.93361476365901	8.88732995897905	9.18098230620953	9.35206739476291	8.5877302119182	8.4567941791474	8.65428104779566	8.93513378210237	8.3476128943723	8.2877308036828	8.91040706671056	8.21439747140669	9.15650658356046	8.94916641704369	9.28123559011943	9.13736018725918	8.95990823781383	9.18124601417086	9.23401351222323	NR2C2
9459	TC0300006873.hg.1	2.83976380449161	2.39594826055957	2.23982532403815	2.93517567232948	2.83976380449161	2.23575203163415	4.0062423480684	2.46520295216152	2.96307368822717	2.86252670469768	2.62516731966671	2.60639753667962	2.6115038849127	2.42552459657539	2.59565508922783	1.95483797591581	2.19619099164656	2.27011746695582	2.15734585474378	2.14245921503995	2.48694610728266	2.28465553406946	2.30328465349512	1.97031252739699	2.15384402084699	2.52097302127488	2.67878474732223	2.14993892635752	2.58099687242397	2.32194809230608	2.57161296102065	2.5959720334972	2.67444899024866	2.53565436829295	3.20395082920633	2.07532632596089	3.60272120716764	3.59050102940685	2.3844861784922	2.60184269650195	2.84499805818597	2.66021246663278	2.81925429328995	2.46907863761333	1.95372100758171	2.27609536193336	2.08468805163838	LRRC3B
9491	TC0300007073.hg.1	4.15059042952772	4.21447310103687	3.74424460334911	4.50094438126157	4.15059042952772	4.17677783470344	3.59800042667412	3.7753109574976	3.86183123202189	4.46389319003494	3.88184919566567	3.48851527663158	4.59368727753198	3.47576092944094	4.4733765143959	4.23908020841534	3.76872213802517	3.75005282682993	4.02099657595078	3.61932291300773	3.99075094722095	4.09085387733838	3.7253972266517	3.87218490841329	3.94790505174545	3.58077692359702	3.81794591248551	3.49096009224787	3.71112271651772	3.81613428447511	3.04105929170874	4.09674403901327	3.9025993267202	3.71129382951469	3.46104797258057	3.90061051601008	4.16733866330291	4.06828281640812	3.95630760090547	3.64061615924535	3.92904867698605	3.80325857958748	3.70401797960813	4.01729018227734	3.14072396645616	3.77687653860991	3.67097950716722	SLC22A13
9492	TC0300007074.hg.1	3.73150903548136	3.72832165295943	3.54603217097579	3.96902123546335	3.73150903548136	3.90721361607326	3.72444104585483	3.93577034473028	3.32349334197061	3.42680436625927	3.07900126770926	3.88209977296984	3.24778988121118	3.23066866003915	3.8942120809584	4.0622319333141	3.97798899185466	3.56570041464628	3.03696027973384	2.93860348965696	3.4365738943071	3.7890530979178	3.33949057087907	3.5797962974855	3.50162563033936	3.16451434937817	3.7420683359125	3.46521540031798	3.77997518608698	3.67756859031115	3.21514302696964	3.51365898548751	3.99196898108465	3.92492228329261	3.4786283670095	3.68378588600028	4.24239246263872	2.80472561830921	2.93876778763901	4.20009252768751	3.62096179127572	2.61989681995585	3.1459392632607	3.76099352075146	3.12877195760322	3.38723175810174	3.08870015824905	SLC22A14
9496	TC0300007086.hg.1	4.88342445828129	4.90348212640109	4.90663628429582	4.58871398009587	4.88342445828129	4.56656849351909	4.70465113059968	4.91069563234941	4.47286581009507	4.41300904691332	5.15966431705011	5.2159041238367	4.54931095390944	4.95984799849655	5.07066900208125	5.13985395429604	5.30174335874687	5.08919425125001	4.57224215074564	4.61467290123474	4.99245099764249	4.85309827853441	4.65979708235363	5.78845398991524	4.44821451404664	4.43009865785531	4.96515960247795	5.35573426034106	4.11831295790347	5.06954254937489	4.48078193570295	4.90990943001603	4.37252093369337	4.04139494037456	4.65598041949979	4.5078244170338	4.72505207826707	4.78014080534966	5.05495808862465	4.83445675599919	4.60724617787735	5.0240808490862	4.64095961565535	5.06320973569585	4.71867576335407	4.88914508375915	4.72606046089329	TTC21A
9499	TC0300007100.hg.1	5.82804203682598	5.22604505299932	6.54846039952692	5.45207672589156	5.82804203682598	6.39421467608618	6.08414477823294	5.56572847406325	5.86391972080425	6.30820991364806	6.55821850562274	7.21674233776586	6.70624952284975	7.51292671875491	6.97581263147028	6.71302099844345	7.00320012432914	6.87121031921538	7.37492611277007	7.13721778260459	7.00736821670072	7.09348927812154	7.28876251424198	6.52968925095252	6.52128564911187	7.68678681705595	7.61435430810494	7.55585335265578	7.91811875850146	8.17362636637699	7.36600630053406	7.10404028319631	7.39922697199487	7.0087786063837	7.00930727571422	6.67839410126172	7.2715234825694	7.1533606449854	7.51010957948702	7.30038449434502	6.90810371875744	7.85368057172388	6.9667623160343	7.45320508873614	7.28043497541703	6.96090975200572	7.20723987751314	SLC25A38
9552	TC0300007367.hg.1	5.27950426661367	5.26004254103418	5.53544257210594	5.97540840235825	5.27975569418364	5.24294596148374	4.57657512323209	4.62146533964646	5.20035871411262	4.80569192493022	4.81341253415835	4.58999096174622	4.79101205065981	5.06888770773705	5.21836451662429	5.30118672035606	5.08002637709578	5.2014453972274	5.19267668197	4.93132187564149	5.35298237808863	5.12783914181346	4.70779545383769	4.7058360140439	5.01280321963181	5.1610198316101	5.16107197921735	4.46926001976878	4.65873343259211	5.07115428292805	4.28101292546442	4.56485830027805	5.2150460981407	4.98824664747335	4.49929794267851	4.9039122492224	4.95224768282273	5.33248761937171	5.07399933988779	4.7557944934729	5.12964529407095	5.37500136880936	4.60970340956342	5.04433525192032	4.68120723901514	5.15330208976738	4.77158733677376	KLHDC8B
9563	TC0300007409.hg.1	5.55572410427174	6.06291869269844	5.70739831039858	5.95994193630983	5.55572410427174	5.33804491277947	5.67651613117287	5.79662367141188	5.65234278289119	5.49079098529323	5.6691758740417	5.17218411291787	5.2663415030866	5.91940498031842	5.78685530170884	5.30942546722191	5.74612063749603	5.94838179412912	5.27720214594976	5.72549422013621	5.00026112305739	5.38329115956998	5.27515292869078	5.44887963997671	5.42549940791079	4.84565749422722	5.19569210017788	5.10237911639655	5.21755446106357	5.46933053830262	5.26390605862733	5.12884263743095	5.40446135303177	5.82797785604683	4.76667856113858	5.09325890800514	5.80598664180786	5.76124638082407	5.14576816984544	4.71997136571449	5.23991207546013	5.19039881642983	5.25277316531204	5.34168304055632	5.42988339440584	5.84810545492478	5.48611598269828	SLC38A3
9595	TC0300007557.hg.1	3.75761054801807	3.13137911077608	3.64388184839838	2.61057663401494	3.75761054801807	3.59238110897212	3.45074895521819	2.39988549089879	3.20723471729612	2.87489365378821	3.44396203903499	3.48740722613681	3.01443178181955	3.28689618465809	3.07238428378979	3.51873405310987	2.87344232094456	3.0808841142749	3.8158939999568	3.24812801075198	2.8384621699866	3.32965457543042	3.70557405845407	4.43166998620887	2.93838732573634	3.93592699165971	3.26800302935673	3.5493533693179	3.64992805285509	4.00071552449485	3.99438700517078	3.89138159799581	2.83897024581441	2.29356770562859	4.18752114385153	4.68318691201702	3.66922550799334	3.12231793177696	2.54027877348949	4.5308177183548	3.37583376798828	3.5704564634682	3.54536081302705	2.70865275464912	4.11072092649822	3.39268410444089	3.31237219000216	CCDC66
9606	TC0300007657.hg.1	2.15382098567751	2.35922081370382	2.26003512603409	2.18942169496587	2.15382098567751	2.96112153085109	2.94582416124377	2.08441923656524	2.27565614726499	3.37134084054694	2.27096530785104	2.05930127724276	2.14460609972406	2.12160414574084	3.10831731799015	2.6543154244965	2.36004868439274	2.59528138169481	2.77031061495205	2.1484114555702	2.64868075326927	2.32270713803927	2.21140985045185	2.8974743124327	2.50082046984249	2.54256434036426	2.55145632094337	1.86778066110675	2.51858247432588	2.09824036436907	3.15394525648961	1.88660472958689	2.43624356062186	2.81735754396893	2.30906133370977	2.48251129583354	3.63738267724568	2.93422934541989	2.07646146779868	2.42633655287964	3.48411574739205	2.33625292679641	2.47079848635954	2.41414583778658	2.57942904112463	2.23883072647622	2.75751064346595	C3orf14
9611	TC0300007711.hg.1	6.05199624666016	5.87792808468217	6.01225614930646	5.95397956241191	6.05193975574364	5.85477328518983	4.94080020044873	5.95780890713631	6.00139133148703	5.92343315455955	6.38192472332695	6.26107850435578	5.74486575878498	5.71480957919105	5.75688311256048	5.57990164057601	6.36043811770204	5.26417143605999	6.01194035203266	6.15792415529338	6.02664739878817	6.05204629054119	6.48390486634672	6.64254391728847	5.83519146152985	6.65085640128174	5.99585974842951	6.28754950516126	6.07394055136458	6.43791882280548	6.08339015094757	5.76096050156841	5.94469059682217	5.54603665377841	5.98344463419583	5.98512671822683	5.95005698308185	6.11854936287809	6.10099620137315	6.35848714072324	5.73260262475094	5.93356153859778	6.13847895016927	6.19109168633238	6.08665461672431	5.4012969860347	6.25509392471652	SLC25A26
9624	TC0300008018.hg.1	5.34890855436501	5.41614314176014	6.05251993527637	4.90148108127968	5.34878909726146	5.78887476988707	4.34543735813364	5.57463167977423	5.6993700796261	5.7719206000484	5.68625318657992	5.52447120910667	5.12636518629681	5.3247688168662	4.39220145580549	5.695083216133	5.3389436242688	4.97219727654856	5.57250706077053	5.45429255945923	5.92463319822268	5.57786757578412	5.92965107913868	6.28006401735413	5.53132519462125	6.28803054451132	5.42452000500241	5.8743927442179	5.8112700273524	5.80110763815039	5.6316898981582	5.6372785841604	5.96662798326294	4.15825486690091	6.19923455552518	6.11291368406454	5.03847312321302	5.2636088124587	5.51126294848368	6.09995230447497	5.23191590725536	5.41610757552381	5.28601560714105	5.25337723769567	5.19113795672017	5.48195666105919	6.04238361577546	C3orf38
9633	TC0300008094.hg.1	2.79450476249556	2.76607609015663	3.41760699645114	2.97898789996951	2.79450476249556	2.9247714892517	4.52226104436684	3.3997888680173	2.64770268631525	2.76115356572029	3.35529908932318	2.95390599758129	2.91439667430724	3.15716773359326	3.14864031752839	4.05930527404893	2.99163170264297	2.92866490308321	2.90540133272968	3.31589012030515	3.02366816084706	2.8761999765137	3.09345612063969	3.20899865785556	2.97424459894566	2.66341535133444	2.90415788546216	3.29157634461747	2.72492656242047	2.84886184352061	2.42904547292842	2.8415217391055	2.9224778053472	2.88607853759801	2.59263136428479	2.94381533019725	3.27038609546665	3.18097903148205	2.89253693175272	3.64327000131468	3.26871654982281	3.17778419919393	3.05081973998804	3.10582628091433	3.26231751365808	2.80987856384317	2.7184150726065	OR5AC2
9661	TC0300008268.hg.1	3.55511069803545	2.83140091790754	2.9304070825575	3.60137922548281	3.55511069803545	3.53207115335965	2.99708327911345	3.07224572964976	3.71594646965387	2.8137960821087	3.08672561376717	3.20626890951114	3.17995483746647	2.76589155037061	4.02961866049368	3.27089399490793	3.12492990054277	2.79566121013643	3.68296081300723	2.33982727671821	2.2267260950889	2.52016429381864	2.78103813035075	2.7549143429329	2.70448801050535	3.2205424577228	2.40430019255453	2.49190106341786	3.43504550668078	2.25251381127825	3.60782176938666	2.7357214286902	2.34903483735577	3.92855375279335	2.98640935775924	2.3421935369309	3.56372357671527	2.76368006391473	2.42882778826763	3.66304754185274	3.4316900520505	2.39299119688843	2.58582634293205	2.71024782345544	2.68481494830147	2.46636439127294	2.63693626678847	CCDC54
9675	TC0300008336.hg.1	4.0031261594218	3.51177665934691	3.83156025634113	4.15965227296592	4.0031261594218	3.70298470566407	3.79202170573707	3.77702326546516	4.07616716400822	3.318017754969	3.57919299582274	3.8942741067862	3.38417458897783	3.6329954671733	3.85095968207356	3.4798668786547	3.73782161195013	3.69758633825764	3.25703824252573	3.48450183044672	3.51121694107052	3.91966055387023	3.75956053998776	3.28460406975199	3.85563443318541	3.86618772792526	3.54576514010532	3.77267013039405	4.04428701716057	3.79169693271002	4.25708909585771	3.94601316978862	3.8389479125865	4.08866382315108	3.63211653494389	3.49540985045372	4.62057938685497	4.89911986966127	3.84565301064897	3.65499953981682	3.83818179189878	3.75654715783064	3.94751818390064	4.14951073086884	3.45947864288724	3.9543814779329	3.80994966916774	C3orf52
9676	TC0300008346.hg.1	5.45911268279855	6.12894607879718	6.33312826480529	5.40736306610696	5.45911268279855	5.07857502789695	4.10685220507115	5.34141257983701	4.94864268065623	6.33052611291854	5.56517955195704	5.88249575296994	5.55852011767982	6.06407871660531	6.06359160609349	6.25244189454366	6.23573938893132	5.76425088303792	5.8550056578972	6.54310124495037	6.86887075323403	6.61217691984951	6.57620259517128	6.90752101620651	6.83838246127437	7.13290509041126	6.95735585762022	6.87346695231221	6.70029123066539	6.32216023168187	7.21875084561337	6.7250933610836	6.71621606148638	5.12621923060443	6.17875239958454	7.21371253126354	6.40291363651433	6.05823588321525	6.29348020840591	7.10946574990013	5.62783163573113	6.87905327857305	6.64919155394293	6.54336072902284	6.49871122462119	6.49876386403059	6.95630296274972	SLC35A5
9682	TC0300008375.hg.1	5.63106679975623	5.24121618619832	5.27063981506858	5.26073032318444	5.63093522055429	5.92130343879406	4.62765145839678	5.45543455894606	5.22577853338276	4.52228795132162	4.90575930798878	5.03693465864778	5.14940959786125	5.50206949417484	5.64779775699809	4.77166490328075	5.07987211581973	4.64017953100244	5.62223392259921	5.44738477754648	5.60065361674024	5.59281949980814	5.60046965543518	5.47153298885051	5.5495508561723	5.04814747928672	5.28531043759482	4.9826693079404	5.10121694294694	5.28748077417796	6.05480310396288	5.72307859770719	5.51194833374071	5.8472458403162	4.87683780493464	6.08281219175983	6.759246726319	6.18701390455915	5.40573829891266	6.01668629451569	5.85576894703811	5.4426237416959	5.00773194941266	4.68136812351026	5.10605384048263	5.44324377500209	5.38363356103946	ZDHHC23
9718	TC0300008695.hg.1	2.34090355636874	2.23732574937378	2.52073188000572	2.257844009427	2.34090355636874	2.76563368223345	3.25064902701665	2.60252020126362	2.41546122054078	2.55005493789007	2.30303596534994	2.649466903048	3.38404785706289	2.53888556439517	2.56684158261693	2.25072558016625	2.8195847913219	2.87504489407545	2.4921410059931	2.42097318493618	2.68989809616963	2.49667270870659	2.25060687913145	2.61725589018524	2.40213068247181	2.61662907891429	2.33910716879297	2.67430776508596	2.48134490384191	2.31643621785233	2.6342937050185	1.96338322123393	2.49425890826187	3.03082834706918	2.71515883390638	2.74584433258954	2.6561577255948	2.97793380053653	2.58824636742484	3.14169564421369	3.65356358496988	2.26979466784764	2.37478592817325	2.54342483879011	2.96138574131766	2.7680448501975	2.75469796556615	C3orf56
9723	TC0300008713.hg.1	6.024193409726	6.3534557512908	5.9216801943447	5.67195025071785	6.024193409726	6.46736647481763	5.22575004719114	6.88277589797621	6.09818517577526	6.51336040813259	6.36021888564158	6.45451333281186	6.13679771236317	6.67206328144936	6.69013098528269	6.35870164644918	6.15254023872971	6.30602902767639	6.16694189757957	6.44777057950391	6.6555786648471	6.30057045300666	6.50726943442443	6.02587024333757	6.98137890574143	6.35239579025148	6.73578728878342	6.7501217352298	6.20531466997021	6.63553654236744	6.76762966300485	6.47202273537176	6.61044396619006	5.80376008657678	6.57429824254819	6.3763060934214	6.75354595544134	6.12034945633708	6.35762674991982	6.6346443172034	5.83354943887696	6.387358939327	6.82471161025271	6.49779163694641	6.77289841859962	6.68321774837851	6.62179889623147	SEC61A1
9751	TC0300008919.hg.1	5.17257565816626	5.21814917349259	5.40406819201805	5.32201079640476	5.1739557765321	5.86293161041927	5.67178196942093	5.263162472874	5.4121659815842	5.49666713534862	5.45965605250327	5.57802935741917	5.41242631209618	5.44803176691502	5.78601985916313	5.8467174537338	5.67300180208732	5.5128043620415	5.89203238589904	5.78669694546046	5.49762542890466	5.76934984585187	5.54947171856975	5.41982839979909	5.69498156195646	4.85037710335015	5.44769456412169	5.5972270098477	5.62738282121217	5.51925084534885	5.71194870106685	5.77352385159064	6.02130912300324	5.78711709651456	5.4753162689822	5.88700973564181	4.84509869977371	5.94359334767993	5.46643412124529	5.33032800691927	5.68388016906771	5.09123415513464	5.15137382209773	5.25450959273606	5.52190629261032	5.43706323772494	5.31091095734779	SLC35G2
9762	TC0300008989.hg.1	6.24604668328352	6.05176013792109	6.09707454669193	5.94714858903451	6.24604668328352	6.59193085641148	5.18816637745119	6.85223077145437	6.58676991996747	6.16082761278674	7.08227707336335	5.88981929037781	5.6288636037989	5.47438393528314	5.35806349413757	5.19926476547174	5.57541674508127	4.16949521594025	5.50547610630391	6.03537162192142	5.6203605261792	5.8025908406074	6.28654011595769	6.54663107357452	5.7088082256697	6.27802113789408	5.83226258070427	6.15539861358776	5.86368978176669	6.0464800750326	6.18108569718364	5.66881555464188	5.79422325832733	4.87755950925833	5.95208204855939	6.12660644426387	4.8875633064179	5.33379925843514	5.58910607670495	6.21848021365635	5.62808623826415	5.79845919208461	6.09067569447507	5.83555746662711	5.57574782346145	5.82226147534306	5.75633381445216	SLC25A36
9799	TC0300009302.hg.1	3.94835898737233	4.10689138505333	4.12610075978825	4.63507328726843	3.94835898737233	3.80796764740914	4.46214040278617	3.94714991662339	4.08261829535643	3.79237646072669	4.67937327538076	4.29811259057237	4.01711234085381	4.23014727031265	4.52992075214638	4.19505281121646	4.20703620256384	4.61052879747624	5.01123596768277	4.05351006961471	4.12770915522888	4.04167613429523	3.41155417360381	3.7488512958842	4.26345696373876	3.98172397771173	3.77041217338543	4.56461159547896	3.99396246368173	3.73502521855217	3.48637661306298	3.08695585162301	3.91396581338363	3.91521308571813	4.19330999537381	3.87489433373609	4.25584038751112	4.17047666988267	3.89917725462019	3.2952189802284	3.69446694799003	3.97290000197027	4.02819695383021	4.246345737976	4.26775310448249	4.09798685803052	4.20114076113779	SLC66A1L
9807	TC0300009334.hg.1	4.01080398131939	3.85331064802981	3.51294502293155	3.99882120690176	4.01080398131939	4.28411341366294	4.1393893333091	4.39837845235539	3.84559399827049	4.07119039644622	3.66530118796327	3.89056450603836	3.62153045511407	4.00583657506475	4.19341634477007	4.16027027632501	3.87431348176303	3.77752892487047	3.99053944593884	3.95003030546872	3.92182613239025	3.81811839382784	3.40429924937269	3.66566513098342	3.63388909240457	3.75220415618129	3.85894656529939	3.58895291362599	3.7868466520417	4.40938738406787	3.61927942302592	3.63172469156625	3.87795108598703	4.29943927457082	3.05748114945571	4.04069825820108	4.2801530368932	3.94102931287983	4.06225030107885	3.55772094115619	3.93203821060681	3.48455307848209	3.71541150420964	4.09190425189499	3.80570997254634	3.66759856026266	3.92074677412051	C3orf80
9817	TC0300009458.hg.1	7.84820220425784	8.12217738260389	7.82929181821285	7.56092380123553	7.84820220425784	7.82416279370381	7.24985858320468	8.46371807890131	7.82759037278476	7.96086820619633	7.63573632355388	7.0280852486167	6.2064228502591	6.46906249880086	5.94509491451312	6.3714155994512	6.04578810163476	6.54300396565805	6.27098421155546	6.61315616838775	6.11607792961456	6.71359616067506	6.73012617908486	7.92713651834244	5.89619415793662	7.07455133296316	6.61027072293342	6.95137981976011	6.78776409913518	6.70788933084986	7.40112758565618	7.08937807255548	6.57923740577102	6.40745442691918	7.24495850649921	7.5451722470965	7.05259621835691	7.09773017663099	6.22206275452408	7.77624859085688	6.82103443699298	6.55419414306723	7.55362001789721	7.10466569657274	7.13893975869646	7.40294031019978	6.86236924395799	SEC62
9823	TC0300009500.hg.1	9.83176053852211	10.0806288041506	10.1396059341398	9.85226933225263	9.83176053852211	9.55271487412736	9.18177944121277	9.72969269569885	9.19542152085528	9.92742464780266	9.69825614535264	9.49957175971902	9.82825222314553	9.32191603584066	9.5519437978056	9.80453989701491	10.1547511298422	9.92679390535205	9.81133748655568	10.2844867558667	10.2905464039209	9.70049893467555	9.95573353002315	9.90708700815817	10.4791094449394	9.84469030753569	10.3332754367157	9.96760028392733	10.2040334599986	9.76987342348507	10.0440181163469	10.166162252504	9.48851110605564	9.81066464417881	10.3207386989227	10.2735749218507	9.17408332611346	9.25141090225008	10.2055611535742	9.96716199734354	10.1536068479874	10.2309188328557	10.7446241824297	10.0691608660698	10.288764180128	10.6144096849268	10.3355504087433	FNDC3B
9881	TC0300009866.hg.1	5.57596461974387	5.25835921050239	5.75257819080317	6.08384303254203	5.57596461974387	5.70084889369261	6.79760524731241	5.66208516651838	5.94324105292538	5.93241568811835	6.34345247319561	5.55233229631094	6.48228214008506	6.16461136884538	5.96795114465174	5.75335391192985	5.72370331559048	5.98328367115028	6.24802191255838	5.93674074676372	6.21668384887863	5.81773252376716	6.66692660026097	5.81019471693039	5.24004357483912	6.23519236349361	5.77723477499244	6.36796591105368	5.67082592950493	6.21439761671585	6.29490572632983	6.46109886692536	6.33067955468107	5.9079282226993	6.28002392978701	6.5209863030489	5.60616145544025	6.83248896496839	5.56561453881112	6.27040314591034	6.44900493953218	5.72863397416486	6.0703034012495	6.10246337299713	6.29197421591243	6.41331177867051	5.93319589638832	CCDC50
9882	TC0300009869.hg.1	4.33802035216752	4.34281148221225	4.79348890163906	5.07386581207904	4.33865824861036	4.63609865936684	4.80053447196423	4.42699606517894	4.39594709296215	4.82115973832626	4.28385852322313	4.23642377980447	4.85194354560275	5.73022883995735	4.77715657309361	4.77147461380255	4.93877042886131	4.98139396519296	4.42828915626491	4.61607112067019	4.60330009378836	4.58950396876805	4.1436693828112	4.70734396878073	4.83757564504452	4.76507603849	4.79684595210153	4.54001544812549	4.46427315892872	4.82651137592882	4.31423029573824	4.67352530304778	4.81515787731307	5.08774445269512	4.34899530840412	4.17341262337215	4.50620048840822	4.81695071906562	4.55713200044497	4.94278292911732	3.9970617863288	4.30256922651687	4.75747351488034	4.39499440197018	4.3292380546138	5.18277521437148	4.60539663528383	PYDC2
9888	TC0300009974.hg.1	4.17655880329292	3.78370905833461	4.44797452448117	4.27856669425875	4.17655880329292	4.32627274432469	5.14943531386746	3.79784437486229	4.0962718938614	5.30790700950152	4.88063970550431	4.77664660324361	4.31396944436579	3.94222560164152	4.52663120777971	4.50499527027321	3.83173527998321	4.39945838889851	4.48350621132613	4.3482102936652	4.43269961120738	4.35673728426486	4.57763068228325	4.28495006501828	4.56958961696797	4.14664071906036	4.55058477204342	4.6045343802463	3.96376877054141	4.69372273682095	4.82919919148812	4.1277726858491	3.80756629377523	4.44210670643665	4.0691425546699	4.57909780736345	4.7848862024451	3.78626493559549	3.891243662038	3.77186582281077	4.19769773064658	4.17110985019051	4.57358535424383	4.81781133001673	4.24273950677709	4.53250021640151	4.20229065672553	MUC20
9946	TC0300010561.hg.1	5.77419989676018	5.04635082394227	6.35144621827604	5.39706868777062	5.77558001512601	4.87304425983434	4.71582137633392	5.13837986415295	6.07250557853373	6.32496082279498	6.20685877429381	6.93568388360576	6.98448687215389	6.80227456996575	6.19676931659064	6.38621600779889	6.46778469795673	6.231154542409	7.05792872323497	7.06768770765063	6.87693923929655	7.23975375614473	7.8668540108802	7.39457852497995	6.43507843325035	7.56338334179582	7.54453528664524	7.49859262440656	7.23991303797924	7.41736245064935	7.56136862799509	7.2072496072166	7.20359292392958	6.06623120551662	6.82954756973796	7.75213072888773	6.63886008021702	6.48561333600626	7.0624774302521	7.11869608263188	6.98684368714507	7.37032048652399	7.14996573903206	7.2408604356474	7.3614514180925	6.67834339693444	7.15702620129231	SLC4A7
9973	TC0300010775.hg.1	7.03633848150561	8.52056701413517	9.51015397683605	6.9232475569201	7.03633848150561	5.94772687540082	6.76121354713278	7.10472908992303	7.75091527050962	8.44159331059795	7.76249478139111	11.0773718564718	10.7834315522299	10.7415804861957	10.9671914741592	10.7652618374739	11.2219752064354	10.3255416487215	10.8087962672154	11.0509861629787	10.8719612549481	10.6444763020747	10.8613557178033	10.2005922451732	10.465455480113	10.5714747197173	10.5152643203478	10.5001212514375	10.2848825597815	10.0220630428389	11.2509621073112	10.7513007035849	10.0364046689482	9.59699659256409	9.44865426674432	10.5831130053276	10.3282868259222	10.1106560436971	10.0103029346637	10.2142496998838	10.4633409283391	10.5200891907632	10.1145814195491	10.1313822224225	10.2070966743324	10.9770661699612	10.5854074063926	CX3CR1
9977	TC0300010845.hg.1	5.91328932591262	5.5266065414857	5.50092864113059	5.79238362763479	5.91328932591262	5.38319545829773	5.92301238710125	6.13816080861437	5.33675217443719	5.35059444797118	5.41915077133258	6.3088333668349	5.88975641831754	5.94852120702715	6.0901254721871	5.8379112877161	5.72175100626672	6.17447067295538	5.75627423511742	5.62060803175186	5.68266265686941	6.06884555908653	5.77487569377958	5.58604545728821	5.98575915051	5.79775852168825	5.89179362707201	6.03592156488124	5.75382279203588	5.9185912690768	6.1849521577472	5.49294991743835	5.92967518101128	5.6849384264251	5.57697027052206	5.64699381696271	6.42466865189508	6.25048351865717	5.67615129481646	6.20820050392959	6.16284782425517	6.28039987070262	5.21995166795403	5.75028823664678	5.72970729901797	5.2812591658558	5.6870052266567	SEC22C
9984	TC0300010908.hg.1	8.23450657201603	8.96157556933867	7.98484409092915	8.48065634401041	8.23450657201603	8.86485136459324	8.34496454818204	9.54712924418181	8.34857790129501	8.46419216349511	7.64278223392531	8.18480683924893	8.03238253146592	8.10455140240917	7.62827223545232	7.97876633005724	7.86814609757608	7.9237636553984	8.23797878805854	8.2100252477848	8.33554265197758	8.14547386448647	8.4273418722069	8.24320554569227	8.3969742835925	8.62942662993668	8.55230585058654	8.48141822926736	8.60132203773557	8.43441277615404	8.15546656960419	8.26086973119482	8.40048932495824	8.15549413523567	7.95305471159118	8.32843710820422	8.00122345993639	8.35507664892179	8.28447390224012	8.17065127595664	8.15586419214033	8.41793108154441	8.61656874764593	8.76901734808401	8.6316410228393	8.65999625614051	8.58622246401909	ZDHHC3
9987	TC0300010930.hg.1	5.37194355246503	4.98571138434503	5.54333325800285	5.5432337360704	5.37194355246503	5.27268699383291	5.42339198782935	5.28262947572825	5.9079870416907	5.11503252972622	5.31732903548865	5.13160411505845	4.95023993819953	5.13760901544561	5.34805488236174	4.74565973293171	5.24254273085701	5.15155484214891	5.5521784646327	5.45035149671214	5.39877972745259	5.5601111694511	5.22326942952139	4.83121625086471	5.30631954521056	5.1445784645557	5.23396064225161	4.61995865064147	5.21819169738634	5.60643224336261	4.95809497414686	4.93682700833828	5.20689061492565	5.54253453949604	5.20926923231187	5.20492079633481	4.77840265879179	5.0473702250355	5.46318063171073	5.47847899671871	5.36093200353095	5.29342722022394	4.64535354403682	5.1381985295318	5.44106490442278	5.10774122123059	5.12262799209638	SLC6A20
9990	TC0300010937.hg.1	5.89594056889916	6.38818607253885	5.57304259719206	5.92209240650794	5.89594056889916	4.89796728283667	6.02304541582281	6.22011353508008	5.71124508861006	5.77628527856029	5.72533572729096	5.93155577693248	5.35540721525988	5.29835190478659	5.81678901393763	5.6180723310205	5.82715786367894	5.80231664921956	5.78371542763158	5.64890143553003	5.97825335440656	5.90144942132154	5.36638040275234	5.57049996463033	5.84723469105495	5.50805947235398	5.74874989938839	5.78371943248117	5.7528170936156	5.69780640264838	5.32735659175339	6.03565932400863	6.23151039383925	6.71764235084614	5.52512867303699	5.96160817648359	6.1388857150793	5.3870648033143	6.32746654898273	5.99019874180299	5.98968301554886	5.86365699550399	5.8650014720987	5.61483941614567	5.65899944451234	5.63325945657382	5.75334394135492	XCR1
9991	TC0300010943.hg.1	7.19893630797631	8.22533142941056	8.95461389008651	7.34093677351732	7.19893630797631	5.78623731104981	6.84627371256255	8.52907997926492	7.41342798840894	7.95535937948184	8.49721323882317	7.75837635075067	7.62694062710344	7.57895314452735	8.79129127058888	9.02982490395847	9.26049620185772	8.84235388105301	8.08105623755726	9.18212847978526	9.16569505194056	7.91992801298827	8.40231108846855	9.9218805007596	9.37223508128946	8.12730561726117	8.44991890434919	7.84376570916239	8.49012239109096	7.69403235088815	7.70782656434363	8.03448735457475	7.78742173950815	7.72026669415697	8.24836325106183	8.51078998914238	7.84413465278218	7.95530547738806	7.89883323545279	8.98074579654105	8.32420734680422	8.31288407081471	8.67799461784847	8.36237216222397	8.19391445042059	9.19340665345887	8.97307950938211	CCR1
9993	TC0300010952.hg.1	3.71853218777001	3.66373318007118	3.36659113333955	3.63617744521863	3.71878774002417	3.77820128373693	4.81294354138066	3.56846181532578	3.4543703217877	3.26337961598934	3.80252737474518	3.23273179577276	3.86070512964042	4.15333413402217	4.35930767699931	3.97032445059956	3.49502982227098	3.609071204728	4.14676267022491	3.8587488748468	3.8355923139948	3.76357991759525	3.29427737554609	3.77600691470585	4.02704746288434	3.31262706602397	3.45314443375464	3.42884147854975	3.54023395563067	3.96091467074315	3.47541957194868	4.30672295337947	4.17891109496969	3.77587915486181	3.35651968817067	3.62957585606408	4.55798216841263	3.61562271472177	3.56779360109046	3.62395960860236	4.18515134853604	3.79725105070585	3.88055588274407	3.68208651313885	3.44150605118672	3.56296032342881	3.42880536271538	LRRC2
10007	TC0300011009.hg.1	3.62513517181238	3.03782436027728	3.05772406873758	3.28876078273993	3.62513517181238	3.24654744593288	4.00213125345717	3.25933393568261	3.03497832888064	3.20577223480035	3.28752401727063	2.77085077282053	3.42956846730154	2.94023718053656	3.0303420925948	3.29687912981498	3.58434223224615	3.39116170708533	3.61601822795108	3.44701213305573	3.04123571467692	2.7723570519315	2.7642903110901	3.07644532755695	3.17122966656281	2.7777610677788	3.67252260140071	3.61238014666026	3.16459579020957	3.24283452065049	2.56928684830801	2.99032527523869	2.97298073490216	3.92366732443471	2.8005986780485	2.97147588918854	2.77844049463561	4.33128951228206	3.27383990359984	2.55906865459922	3.43809276802273	3.25029141019818	3.18019618492667	3.16292320184038	3.14649275836893	3.26863006746258	2.90489734873761	CDC25A
10018	TC0300011038.hg.1	5.41577667371774	5.92735185076776	5.80181599796943	5.58764676976101	5.41577667371774	5.20528133060969	5.01538938814939	5.21373536557457	5.79569793005778	5.69767967099364	4.92154214883197	5.66772932978766	5.39788314106032	5.862033864082	5.28888914479387	5.8091653083816	5.93669422468006	5.45223094355549	5.52500276738659	5.64009780886952	5.82090472945825	5.55154384348772	5.93259091851523	5.33414160540563	5.41675212413701	5.83148221880885	5.81694569328118	5.9982722905691	5.24201380773441	5.58370739337158	5.36181326272223	5.54569339749727	6.11984554642263	5.23418070821903	4.98068127002153	5.35319829150086	5.72273875860349	6.01984475838425	5.74917064398977	6.27286710368828	5.24814640503684	5.22641941999085	5.90056937873217	5.46454168100466	5.70207318612578	5.6692160487957	5.69318542824683	SLC25A20
10029	TC0300011054.hg.1	4.77543385662532	4.76846876540887	4.87625371638786	4.87419261974615	4.77543385662532	4.27862205064621	5.34518114844822	4.87544701077653	4.60083624799477	3.84301150710867	4.32892278234828	5.27100996409341	5.35854892724176	5.33961514752038	5.0360520914561	5.62483275651147	5.49983257307468	5.53965493222516	5.40113655354897	5.47439054143707	5.50348137775204	5.49383222808942	5.57370063527438	4.8052501013154	5.71044405530318	5.69581960549519	5.73314723253756	5.57906530299345	5.08489655722403	5.16014675611635	5.62107679173392	5.37563871648769	5.4543213578924	5.17070122725561	5.31567090137153	5.36494820214358	4.98192351247888	5.85439388615494	5.68777881690796	5.46135294553127	5.47204397044422	5.44940019516352	5.58434176689287	5.78780561188731	5.25985788638348	5.45150369095845	5.48820250635418	CCDC71
10030	TC0300011055.hg.1	3.82340580308683	4.05716598180729	3.68251689889304	3.80725328445836	3.82340580308683	3.96029531356216	4.292976319977	4.03424592661061	3.9414959584303	3.72264247268637	3.79299755609909	3.83746392334194	3.96301700476349	4.36379024484034	4.16334757203193	3.87455126150054	3.94149977864039	4.5751329871789	3.82641782134117	3.6965607457972	4.18081408240121	4.10261636478562	3.95306724519028	3.90548460551893	4.2427574975871	3.82590042069237	3.75749918101549	3.84262979052457	3.44574308935878	3.65502917782544	3.602393495566	3.67363881880594	3.95076667024391	4.45721277284005	3.38010726084661	3.58472192059908	4.92030834511222	3.90364719168729	4.1846525514101	3.57728485722758	3.70330770761748	3.45597666459191	3.76526039952263	4.13421076036992	3.5705537891437	4.42142754793959	3.82370550081903	C3orf84
10050	TC0300011119.hg.1	4.66457123553826	4.64142607999423	4.50989786354228	4.78593283274959	4.66457123553826	4.05195521526274	5.45966521143669	4.05846282709346	4.49824514634109	4.0758371904959	4.42633184765278	4.54353055196888	4.44974373557963	5.24332392438403	5.11957824187047	4.57889753588754	4.64502923320187	4.56772115325364	5.0310706153397	4.72580716929469	4.16859053415708	4.75448103250424	4.06646756410474	4.3905842849265	4.30029330056015	4.4718358600918	4.29082192200413	4.36047968087479	4.15874403042705	4.32215975273013	3.71772396122242	4.6956073837418	4.79263623550656	5.7119761194373	4.32199228688195	3.95482387386377	3.76644369408917	4.91956014611623	4.25694478822731	4.10955268319366	4.01005317508607	4.60455282805756	3.89570281240828	4.80484358219019	4.42948542225659	4.31280970108191	4.67888420760591	C3orf18
10064	TC0300011173.hg.1	5.49037801322131	5.32920246940724	5.12034374336568	5.16275433748097	5.49037801322131	5.34304588719074	5.8985233948196	5.16774208321059	5.37805157475803	5.34386469873853	5.25891496619233	5.41671306351186	4.65789097896195	5.68365637268109	5.66954139711459	5.73296421183057	5.49984032298156	5.90625515987411	5.13906000079506	5.40174137127998	5.54346687686895	5.97231536782141	5.15825314730106	4.88696387597335	5.8804303261606	4.93752223952189	4.92907629713919	5.3475402670802	5.0936611452476	4.64504168549878	4.86458856917042	4.93195247027385	5.63833166774689	5.13971220210622	5.06466773780452	4.82566062766725	5.19227793833248	5.28544276071754	5.01158877929907	4.51666979353711	4.62576104627476	5.39545785652659	5.15621418138714	5.17385923654947	5.22973248701768	5.3976150310804	5.08733566588222	NT5DC2
10076	TC0300011251.hg.1	4.00936669528649	4.16792555571444	4.57960206648992	4.51107165321193	4.00936669528649	4.82462039647111	3.91678521573936	4.09697032854041	3.69931833131649	4.06603348560113	4.26253297880099	4.7600910383966	4.57551332149937	4.24477356169398	4.08817190249482	3.9274628081463	4.13464590546175	4.03087213070442	4.19743705918188	4.46817307809567	3.7394268957255	3.8520984297255	4.07639135980137	4.07537023939877	4.2361553572296	3.83661887079602	3.86700832910418	4.28784574197626	4.5186971329932	4.09726468954741	3.60371672789275	4.07238772148624	4.1297032791898	3.94638114045183	4.75818029189843	3.95359686140253	3.40435059824745	5.20677424890324	3.88587140954519	4.72751840616897	4.55931743315757	4.25808387303729	4.07363994940463	4.10890483834486	4.21392337859063	3.8289701401022	4.05300486108544	ERC2
10093	TC0300011378.hg.1	6.95248147451244	7.53038803619435	7.45432804681885	6.20418652856204	6.95248147451244	6.87181774540614	6.57997197427493	7.36031134761384	7.35285869731711	7.09853358748329	7.28682568624054	6.01633227930212	5.59511560281156	5.83041128077923	5.51727628228562	6.11783581964744	6.3315892737774	5.58561675916935	6.58278613351802	6.675154906113	6.03144384850854	6.52369651293448	6.58667140749869	7.49157368051506	6.09425011075401	6.79655386829537	6.1475653774178	5.53655323414491	5.88449739342251	5.91208598408927	6.88548048891134	6.47471679050787	5.87884661901596	5.37012586139265	5.51464124570142	7.05088446354224	5.4370195335929	5.66634606647727	5.75781257215918	7.02601190944334	5.29255683843903	5.57130902445522	5.8247318843099	6.02984320737794	6.47340589087955	5.70609546914356	6.47583956093312	THOC7
10146	TC0300011989.hg.1	3.29700285238892	3.06397161757802	2.72171266101331	2.87143383662552	3.29700285238892	2.88111953142484	3.17869767792023	3.11599421739375	3.21520566415001	2.77044295386506	2.70566147998548	2.97185340520199	2.16234656358545	3.13745218384813	2.0627597403806	2.34371703911697	2.88558728723479	2.36144218735989	2.82295149385984	2.21593854609527	2.57911715903432	2.76082392848208	2.26379190174953	2.37779675043627	2.62887667685057	2.79283239797437	3.48088605533684	3.62039611497382	2.64231459612996	2.94452482436808	2.74125876388285	2.72307299389966	2.97334895551568	2.73213508179048	2.4068651471468	3.17533639257851	2.48250703617739	4.2604910170017	3.21783962892319	3.00111651713516	3.01197169311245	2.43248067872725	2.23955301666299	2.82733875882106	2.7733674218996	2.64141812914	2.9378242055403	SLC9C1
10168	TC0300012143.hg.1	4.95856386940519	5.20400432354489	5.00641304802577	5.26864146864048	4.95920176584802	5.12741574820066	5.07484913722472	4.934731083283	5.4048773728969	5.43818384412393	4.95579318292086	5.74941441796822	5.14120695118549	5.28972707650507	4.98129349933715	4.70134927069626	5.32837328243915	5.16887600228413	5.38305493158469	5.74228812228562	5.91141574015333	6.09437306961184	6.18434243631927	5.68874083498561	5.38494434422377	6.07158800704723	5.87920991390195	6.24869559291028	5.52866619660027	5.80636897636697	6.01545371014221	5.75208409634088	5.62577429362323	5.65555513416267	5.65612545192198	5.86614532600586	5.09181285315844	5.23759979098093	5.93815450242304	5.27255811209202	5.60351660192758	5.3588879784933	5.80692909016057	5.82326239883225	5.70993700755178	6.17004357508194	6.08481436275404	LRRC58
10203	TC0300012283.hg.1	3.83049079111267	4.0874693663222	3.83402939023586	4.46862654732748	3.83049079111267	4.39692097520971	4.93010183431576	4.13713186285251	3.91945591457653	3.52553078763162	4.76588395341801	4.32704385494188	4.42572940535755	3.98202685042842	4.34304670836151	4.01145438362571	3.88321133236969	3.77680971367053	4.59115463479824	4.55844607579932	4.1065695332582	4.05134188299929	3.68274580239665	4.23530936123575	4.43499094403384	4.01170393492374	4.28825063717158	4.4113247746669	4.33986212338858	4.11286143052128	3.68181209811299	3.72209030454215	4.76508859829165	4.19594511478401	4.2978064391812	4.35087663621866	4.73195898835152	4.7767984954312	4.5746131409483	3.19662920122596	4.53679319330185	4.3935392583667	3.70499879562949	4.08318588456084	4.25806301129582	4.27085430538211	3.8627388484155	C3orf22
10225	TC0300012483.hg.1	5.87732253168089	5.23018091212129	5.24153158814798	5.70031299232459	5.87732253168089	5.86286711660854	5.50167454936032	5.28930705782308	5.27529245134659	5.29405563752889	5.72307954109155	5.61095766976753	5.2705499967374	5.51470577276265	5.79545300653643	4.89885209828521	5.7385466668043	5.88001164384782	5.45481869462255	5.17987889887989	5.55037035046585	5.4943351795913	5.30541507418845	5.35567889178033	5.2905150370279	5.08886419145719	5.34374359637878	5.2772760567792	5.22030609172566	5.26871612086096	4.804868758807	4.75881500199172	5.45590730951299	5.9150816327197	5.30051343006819	4.9625489560645	5.79034392954249	6.35140331729536	5.33428188079117	5.07823705293207	5.57570280169122	4.8322144809027	5.02385796027132	5.3774969867356	5.14935545377272	5.96591892100239	4.97985784261489	C3orf36
10252	TC0300012686.hg.1	6.05174022783595	6.11855568184814	6.60017616632947	6.00699071874938	6.05181654538757	5.22446036798044	5.22937026313938	5.54857574912031	5.28766197793938	5.85919615816187	5.7920808389646	6.53151499314576	6.04063842105104	6.03691835358451	6.05003728674266	5.93125863579035	5.5554035609191	5.16220893712165	6.43273644886866	6.62432114562496	6.43291923232011	6.29417511292607	6.82730456155975	6.6158250502025	6.28278319016096	6.91010367152117	6.35505647913974	6.60742089635364	6.60105491354033	6.69129889017868	7.03065215455386	6.58880922885645	6.15516859319712	6.20785503256497	6.30851244269277	7.25246637538351	5.91291838316576	6.91129137123627	6.41721195676217	7.20006970074675	6.61885772193688	6.57118175627749	6.35907982971684	5.78044288009271	6.52420719978208	6.31704177474354	6.75229273527205	SLC9A9
10255	TC0300012728.hg.1	7.59234875770986	8.67436909510946	9.46410715354182	7.41481001980206	7.59234875770986	7.86856415300107	6.79154752072161	8.47361125584475	7.00816221425658	8.3722944475687	8.72440042087404	8.13057457960095	7.40453748916381	6.06664117535326	8.38764322930407	8.68610063316954	9.36918295451816	8.5835907314739	8.64517059232108	8.89977754183589	8.97924133531646	6.73278710985403	7.74484709478112	9.15616500130436	8.71338326210605	7.09825791538675	7.72953048284905	6.9335995799526	6.57819410349714	6.28677628040988	7.14258829930403	7.33252387099751	6.65374866393798	6.60791798792891	7.92562073764307	8.08654447283386	6.91612707985625	5.86052782594693	7.69300421690467	8.33392714132848	7.19965290395934	7.86603137350996	7.62685006488099	6.91823198845795	7.35498312905323	7.23469073397022	8.15371800948024	PLSCR1
10278	TC0300012880.hg.1	1.91329506403468	2.38571871411098	2.32519146508273	2.41525679198603	1.91329506403468	2.57683045323091	1.94739165723625	2.52960817336407	2.75345969850782	2.4586199391946	2.98769877369289	1.84780014498353	2.58179978596545	2.17381092000955	1.85771874408316	2.10703015992337	2.31577842333225	2.01888696919412	1.70588662632691	2.42253982533594	2.02316484171519	2.25318528435305	2.14460450226799	2.56816033918661	2.0780665388364	2.30815540370675	2.24405554415941	1.91763073867454	1.92195513322799	1.9413682574936	1.97849025422277	1.93147837107435	1.72554326411496	2.75860765008619	2.35717874131096	1.9887400644892	2.94826907018812	2.89334506442408	2.25456633224765	3.85637415835296	2.20953867629892	2.09405436327346	2.34011125180779	1.63957845543972	2.68455625839571	1.84980988672181	1.9774439470578	C3orf33
10279	TC0300012881.hg.1	5.64408588434012	5.01222503347454	5.654198845851	5.41336516154108	5.64408588434012	3.89212301956986	4.44346599683076	5.30171667994045	5.26172982831478	5.01555495389486	5.31987134947879	5.69099668379742	5.54169007090797	5.24718188216786	5.11331606937902	5.40919611909992	5.2691466356089	4.89504016449038	5.09709337814751	5.97002359592186	5.86034062346098	5.68192230349096	6.60298942937527	5.86626648240563	5.71860694784112	6.418343858762	6.11729795455086	6.18219120760283	5.87673503086571	5.81401516401297	6.33030124891038	6.17458190148607	5.3632994247528	5.0482762907298	6.07766652276769	6.35931949772165	5.16436893653699	4.19840721667658	5.44543732457414	5.58221797531091	5.60423208730709	5.57469424775	5.87483203830307	5.46438209289002	5.89976402915066	5.82739196069086	6.13284346256595	SLC33A1
10298	TC0300013083.hg.1	3.74740766752043	3.31856122389959	2.99823652389149	3.31342352782964	3.74740766752043	4.58934271335455	3.80630983582221	3.8064958324189	3.38523305897035	3.55424293201235	3.60099203018235	3.35137751890155	3.85621697303996	3.91684932433472	3.6358332446084	3.74382230576213	3.43598784375652	3.40533553606289	3.71527679447009	3.2206532107857	3.13984421170642	4.04038403146632	3.10942147123035	3.407782809931	3.60466151747954	3.2586831928052	3.58606051802532	3.16723568660978	3.68311573684028	3.26277821043379	2.82151765783924	3.23141318152979	3.29977993689754	3.6595378351537	3.96932793332683	3.1258818076528	3.21935221486999	3.03569512199985	3.13603548286524	3.08962572140337	3.32682612501529	3.57658382826115	3.32090636807202	3.26263685573405	2.97749347059137	3.82879057131374	4.30317984786074	LRRC34
10299	TC0300013084.hg.1	2.93715484893489	2.89568220188984	3.05779475494741	3.2233399706686	2.93853496730073	3.33307324596041	2.62825230758001	3.093361605152	2.37126438774463	3.35700303930116	2.65323731249028	2.00141769374452	2.92634271035763	3.54671636778323	3.26838937976921	3.05946843616972	3.36334789221775	2.75897933466413	2.4962695973977	2.81908355851016	2.84925787156305	2.50521024957842	2.57417802719211	2.74885276069463	3.51831585871062	2.93913195713449	2.63220641440715	3.10286368385573	3.68528540372505	2.70678138034092	3.0735045157486	3.06834248784779	3.81550853432487	4.24204734358829	2.83504215041899	3.1500065744941	4.90136967667976	3.7048338988364	3.45680905978029	3.02830432005847	4.08170852581518	3.19399337968263	2.52860648255198	2.82609492991834	3.04902691573386	2.66865760377709	2.24079678541919	LRRC31
10300	TC0300013090.hg.1	8.53822125354506	9.16536862962655	9.3785970114567	8.5385425129553	8.53822125354506	8.43851820025349	7.27260228273267	8.59493968455827	8.60308126113566	8.91981140961959	8.87491890399996	9.55436087016075	9.43432338446326	9.28570370360498	9.34206074379969	9.23213662553726	9.5066057645852	9.20077270977105	9.38281248622013	9.68200097904295	9.60965209371003	9.71047651590325	9.74698260848556	9.93065085626545	9.4161176053712	9.51409125990356	9.63504207989092	9.95539786001861	9.52176793800352	9.5705603945707	9.85738314087619	9.98532557349837	9.44445350714434	9.41928349517243	8.91568103966208	10.1472920946457	9.15264756943357	9.45939004723285	9.43947902010509	9.69353640886781	9.662900723571	9.47912882896523	9.56608567272283	9.68994066526917	9.37272139073565	9.70810053218623	9.55022137713854	PHC3
10301	TC0300013095.hg.1	4.26345659051693	3.36018666648544	3.75109342215348	4.70777924239806	4.26345659051693	3.11880344647279	3.78927590105238	3.66502235775079	3.72410553168207	3.98365446201842	3.41208991433414	3.69060887747328	3.60531511926581	4.09656683849329	2.99969841432127	3.82517827080371	3.55661979615531	3.59718907488402	3.12150582817183	3.02890497787135	3.95926193408349	4.31857741586452	3.72901633291546	3.58659006129475	3.58522493916273	3.40570265151153	3.60812783322001	3.53740616701891	3.56598607145629	3.15543347587879	2.66418569451936	3.378782399428	4.41850571511135	4.26164552864867	3.34429360596622	3.30827965202619	4.30877685789536	4.86883064552148	3.31794019058605	3.19181393258487	4.0202480285014	3.33940869960797	3.85199125969591	4.0753669980276	4.2825275509889	3.28484011123146	3.78563145213801	SLC7A14
10304	TC0300013107.hg.1	2.70701695704055	2.97505246404336	3.14569181916349	3.15545825108016	2.70701695704055	3.00597648552492	2.79333856322944	2.97193624474614	3.16190629516204	3.45563644459599	2.61282882878179	2.47065257468331	2.7158745747482	2.54351601865812	2.40536223722181	2.57049163803673	2.93881733207149	2.55207282610634	3.12358963409155	2.75893709086918	2.90784524254754	2.82208040303032	2.8088099815608	2.50114211266697	3.01926736478436	2.33240286077778	2.80398407790083	2.42053164835361	2.63089241635667	3.25805285634926	2.30726223311189	2.35433158101904	2.76336558261598	2.96943577444537	2.6163024824093	3.1725386093791	3.45620490077843	3.633126788947	3.21479300149984	3.55069232500512	2.31392266071036	2.72260155681789	2.55220551823179	2.77033683303116	2.89299400435235	2.68831804878862	2.26864143871425	SLC2A2
10329	TC0300013360.hg.1	4.64347827848736	4.13848083717534	4.96959795457984	4.61023271506556	4.64347827848736	4.57740485410139	5.06679622778108	4.50811768255583	4.24837280587942	3.84062590925473	4.05209950458726	4.40498535433466	4.07191060953394	4.59091157970889	4.67036178503898	4.12239333419305	4.51325134222086	4.56114424235518	4.54535608930282	4.39580781647638	3.99106656762938	3.92347508051987	3.85927337166956	3.9160640720221	4.42441744026545	4.33470136412128	4.26853663425557	4.38261109079408	4.86388888254352	4.4143502422445	4.4242257058476	4.62279670262106	4.95061320950613	4.9769576095078	4.89693510494741	5.02533386150384	4.76003326627548	4.54928550112579	4.63433012340948	4.40930975100822	4.37934050160316	4.13414023509895	4.88306533903021	4.92010758506101	4.86651465011614	4.67993793483625	3.94639009942966	ABCC5
10335	TC0300013405.hg.1	5.88662968079344	5.9877548670723	5.57705161458781	6.11768651629909	5.88658782373364	5.93825160416861	6.43625223648859	5.93390559880985	5.96856594346221	5.87581376357983	5.44877211113988	5.98317606752295	6.05200243959724	6.10410841959723	6.3400415176143	6.40086627620752	6.24678723320595	6.40557376540445	5.46971941562115	6.06336328399503	5.84875919212769	6.37980529272639	5.63583704352369	5.73393580228159	5.99653384310975	5.28393832330582	5.39802174377864	5.63436707146109	5.6554356075072	5.66974530889781	5.65686566146662	5.70780728190302	6.24776102098191	6.37733929060456	6.16167830683788	5.76918154006185	5.74671278319647	5.5066734126541	6.00448226110122	5.06781753654894	5.81553488386001	5.84908908064232	5.60703267808343	5.2131071966623	5.48657795846979	5.77483398424689	5.22486457432856	C3orf70
10343	TC0300013461.hg.1	4.78158276417223	4.53423236388258	4.74884744538102	5.26722636834742	4.78158276417223	4.43608716253284	5.17464595080443	4.4454271786384	4.83574662176823	4.60189111419921	4.38243848181126	4.8101322251954	4.46885380314511	3.89587437836689	4.95696431201941	3.96941194335661	5.02702749303635	4.85521390791647	4.59025501901302	4.45798568053131	4.78587928858909	4.82102829839018	4.65629468946441	4.87601730188794	4.78103227315239	4.50345803726322	4.64498502893673	4.74326670096171	4.30709136009455	4.22942288753382	4.3597386763315	4.31603816713752	5.07880886669182	5.38543018736164	3.94333345377823	4.76040463866358	4.28592784034856	4.14664693949994	4.27641935702841	3.9854949749266	5.3335665429575	4.44452454551568	4.91908137780662	5.0289422909589	4.08167319197673	4.52718325977025	4.71789347983461	MASP1
10406	TC0300013822.hg.1	5.12625151359511	4.50018705820458	5.02512258697055	4.65023980457156	5.12613205649157	4.88595039115306	4.81589985468184	4.9956869299418	5.34756633195733	5.39800377811031	5.08453369645635	4.95101317522105	4.84175372365821	5.1416462936007	4.72699355838251	4.92917245285127	4.56687893790825	5.5658467899008	4.87570644738775	5.09394526999328	4.93239905990678	5.38419412966061	5.29029505759254	5.3184922620467	4.78871165314639	5.41752772336398	5.0956147556037	5.31255683977751	5.33941590482281	5.05524678776633	5.27665024235217	5.5031482979446	5.12823952512086	4.17473463938066	5.41175915629762	5.71040553962182	5.4582231789086	5.24540936830218	5.17028770045116	5.46152587167005	5.0923879106876	5.10141057989091	5.80614237669093	4.99745472788416	4.69030583812349	5.3333341832342	5.0545861811242	EXOSC7
10407	TC0300013823.hg.1	5.04053554632956	5.30859636907583	5.32196636217189	5.42621563489788	5.04053554632956	4.27703600379908	5.42694531660153	5.49070975814641	4.80318709045009	5.24990636214199	5.05139755926828	4.26495255481881	4.82260826711254	5.06150306668214	5.13400238214377	5.16900606161902	5.19282376637991	5.44039023140136	4.67083713467618	4.70864707410653	5.05275656795421	5.01907148580941	4.8117424238072	4.8956452181769	5.01642350677311	4.31305367623423	4.47462818035431	5.03672505393717	4.68118929801993	5.0249377271279	4.6807624577175	4.6438151237014	5.30451337133899	4.98910714040978	4.35960799080449	4.83496693181611	4.44301954369966	4.72189403689772	5.13483768527385	4.81465460683242	4.47985385234465	4.60991513451261	4.20081704462897	5.3120226636012	4.72863534566354	4.71298846626719	4.78445734582198	CLEC3B
10440	TC0300013865.hg.1	5.374445447014	5.25368703374281	5.38868525977622	5.14726121078577	5.374445447014	5.54230734456115	5.46177518089302	5.24655907348218	5.76095523470235	5.08218871688935	5.34312799671373	6.23587262769003	5.68520776895121	6.12206714182785	5.85068917009233	5.84329624588463	5.7475855567019	5.64212896585547	5.74169876227319	6.02369603815549	6.19289167550595	6.22134718928498	6.58016186453999	6.06899976669771	5.88823772033304	6.5748377735017	6.24041332725056	6.34763284486181	6.35261372125475	6.51979468552845	7.13970179968289	6.28874717334559	6.33096537362207	5.63195482769854	5.91177868752327	6.69067394470085	6.1785429113338	6.0643817396132	6.03830178579488	6.61729298838921	5.89387834096199	5.96633328093623	6.03945918976216	6.2175365866739	5.94486261384748	5.90732484272353	6.32355395763505	SEC22A
10453	TC0300013888.hg.1	7.99582052350544	7.92343072078599	7.43448904913674	7.9490637583236	7.99582052350544	7.92622863656154	7.80846690809598	8.61642512401521	8.05278535458713	7.91413970604173	8.45636772198299	6.95832277072668	7.30285436552484	7.41100435685941	7.24864061106416	6.98092059923803	7.13292723577377	7.16341567983546	7.38618037478895	7.18597960377381	7.55417958242327	7.17721415904952	7.48339907742649	7.64252295567263	7.37602914297945	7.54661877802651	7.77935161682978	7.9221989672376	7.75799813943938	7.90236170119368	7.89121076032381	7.72085834874041	7.51910135382921	7.13731394891691	7.45719860514265	7.39285777043953	7.16606114610043	6.81287316028272	7.5285368267535	7.10563926733056	7.70463170152536	7.17957828741016	7.70813245023956	7.90885134679747	7.58715097510623	7.65103797442032	7.91786063646051	TSC22D2
10464	TC0300013918.hg.1	4.76574806180809	5.63913347915541	4.84370696146997	5.10773043684071	4.76574806180809	5.82521350107325	5.49539600713512	7.99093965125146	4.27226703713531	5.26464220921061	4.74875912311823	4.48269545864322	5.16856589887719	4.85927803176719	4.87279293226043	4.63031073860445	5.06081918845832	4.86876531404807	4.13063811635036	4.09679250992924	5.24371857660524	4.85860978102534	4.64832543596559	4.59077920335232	4.72333950494973	4.70706626926114	4.35695576419464	4.58056013322265	4.78320851061746	4.65284043549322	4.60972548802122	4.82419083575264	4.58271006965987	4.63594112012546	4.57338675439203	4.85286886342631	4.54104393082059	4.91666451144719	5.00415308519321	4.38665024994673	3.12660343038633	4.85437193842565	4.33579316421027	4.43531009088151	4.327163829904	4.63293747395536	4.72385223308797	SLC51A
10475	TC0300013934.hg.1	7.62340932202955	7.58831378674315	7.5052939548137	7.43874084477836	7.62340932202955	7.50250744493781	6.68199052675083	7.62544120034277	7.18310064843427	7.42900044225164	7.48813976793494	5.85542086688044	5.99039442990741	6.47701054837095	5.58539526632272	6.23778710083913	5.49339203905243	5.64516718347653	5.71930530970691	6.11029867761293	5.96848787887563	5.97805327785535	6.6493965243787	7.21640940236537	5.56481025567408	6.97417882382736	6.11824822457831	6.37367650622543	7.33258519625297	6.62286012802414	7.18372422095081	6.93075457305822	6.12479439439747	7.3308146669535	6.34763405178078	6.83518213859988	6.88770893651272	6.5609429092083	6.66315937768986	7.28690357044717	6.79058760045854	7.18739373149976	6.66821364249169	6.61361465012509	6.88678450139409	6.44737710361269	6.47784634826287	EMC3
10496	TC0300013968.hg.1	4.28611792032753	3.92230576671118	4.18920836226463	4.45054181746599	4.28675581677037	4.91645255533047	4.465366246704	4.61910756436288	4.19034735898171	4.23039482320643	5.06840177199322	4.71880278674733	4.57548865318176	3.66091883832731	4.93123167769885	4.96070446157447	4.15406879977873	5.10298909588056	4.76526322577209	4.27764665990168	4.48607503113573	4.33940442717559	3.89831467539381	4.14657679363772	4.38442493871169	3.84280709245324	3.8547382853899	3.72641085136078	4.25925056159464	4.1067134561783	4.24180167097319	4.03276611023083	4.48773383523708	5.03214284272279	4.15158389523515	4.63129116390557	4.61523011529255	5.18705400648547	3.8894577963638	4.0446558779679	3.90628657296048	4.1185877829348	3.82839476284195	4.26560103860308	3.9307877369862	4.09819939956729	3.86628167056067	CCDC51
10500	TC0300013972.hg.1	5.834368084496	5.64834931698557	4.96024202379485	5.49954012837848	5.834368084496	5.53185938342118	5.59222959522391	5.62026895519163	5.32835353760237	5.44721580252348	5.14747260238412	6.07739347468774	5.83433471005994	5.9265843700312	5.95761205999159	5.36604097022899	5.50892228609028	5.77431076955547	5.87052767235638	5.48248049147988	5.28179054441643	5.29033746896622	5.89881621714345	5.44841409309777	5.84142258066847	5.29393466513935	5.69074435691417	5.56801043620918	5.42562819911532	5.39816819345342	5.67045471598159	5.39476398079984	5.40706992604373	5.66151924299385	5.66384403787836	5.57716745310207	6.19658515505699	5.50216849334896	5.81139349120387	4.78585819910087	5.48965528807942	5.58879940096309	6.0599574477736	5.64233974437181	5.68246966008887	5.70777401713707	5.46178107828493	SLC26A6
10505	TC0300013977.hg.1	6.86500717892312	6.33599828003585	7.07545753292348	6.81486546275246	6.86500717892312	6.42283536326275	5.36784521998058	6.07383644169846	6.37630410971146	6.73757875865649	6.17854127293686	4.55007937962634	6.10820612290196	5.65773918177748	4.98326026154584	5.71517396464527	6.07682674800869	6.18082471935921	5.97555304672102	6.33756577823247	6.51673283834678	5.83890261873765	6.16578022459134	6.24610107605135	7.00151496834806	6.37782315304819	6.46723709760838	6.53848837044359	6.79678842949821	5.5310406371205	5.94897467156852	6.26757334454735	4.81790241780887	6.06625466702567	6.60218632018363	6.45703489789215	5.85993057678944	5.85158744315242	6.59921111704148	6.36950626427246	6.78299891632971	5.96723441053516	7.44629307191248	6.51184860894561	7.12501773909654	6.70373452065556	6.61962287984884	C3orf62
10513	TC0300013985.hg.1	6.53862588812383	6.42342308083439	6.38452650570082	6.60514894071129	6.53862588812383	6.28590357988186	6.58157053399582	6.41953175103574	6.12902842158159	6.42902175747926	6.2390473389638	6.5142467401818	6.51206708076387	6.29098152629065	6.33326377675991	6.31595964525671	6.44024271344295	6.43132674447087	5.95655289327281	6.28493312874431	6.31188161604293	6.60606545356444	6.0132522879736	5.93861943074241	6.55035989368107	6.08565772235327	6.02759886823344	5.91875137283675	6.38723146213313	6.02923061995599	5.66122230694863	5.62517748427336	6.12053338398466	5.98574866670748	5.9776194432851	5.91087841999195	6.08851045425157	5.70775700180287	6.19244864739398	5.8366355685546	5.77798166213917	6.18605365671451	6.35204416079928	5.94360618538296	5.99073700304654	6.4579337755882	6.03633777384625	TUSC2
10530	TC0300014032.hg.1	5.30505453232955	5.01691043074264	5.47840485342351	4.98140386961307	5.30505453232955	4.52212677233538	5.57615686740725	4.5423793279897	4.75751542218973	5.02253969860727	4.76770449196226	5.83631681615245	5.32604256284288	4.52228512269839	5.66794134039272	4.97941978052378	5.5051147434769	5.58275195783222	5.39601072539043	5.22369699453466	5.59902861696665	5.56757036243779	5.47279796063127	5.32753938989314	5.11565997611306	5.20082531465858	5.25545401630784	5.15968789627093	4.89016888918649	5.12483232458295	5.38270853332131	5.33034244707455	5.47146692538877	5.37986981463304	5.85347555617191	5.67724983056685	5.28944984995464	5.69005548534734	5.71735554984084	5.71399424550655	5.81366792759825	5.72958652431858	5.20684777463677	4.88075706026574	5.69316113661081	5.51958764793845	5.51002373171399	POPDC2
10558	TC0300014078.hg.1	2.64055151373518	3.05206209423959	2.96353538002034	2.88886894382758	2.64055151373518	3.16476739786312	4.16127668384719	2.77674180786681	3.01799550532682	2.74417720477603	3.48652698987642	2.59151767176727	3.48713382223502	3.64056166589904	3.87164651942033	2.90833971245418	2.58415238098392	3.12991316609622	3.77383482063622	2.98462254850428	2.82007600422445	2.96608632338399	2.61767538206679	2.77043083939155	2.8719655172202	2.88264521597101	3.12837177923033	3.02069164594804	2.90957448238407	2.73582609546521	3.22274724840222	2.54307534022186	2.65844847430237	2.46565652138242	3.23617104495664	3.14668908381113	3.102689087016	3.14513840068571	3.06031908343433	3.40322682602841	3.01526525902939	2.63368626016441	2.64737777373754	3.14922754914773	3.33383247512117	2.70144914077877	3.28449931540822	CCDC39
10585	TC0400006538.hg.1	6.80516991740442	6.96329987161705	6.94611363035286	7.17953569117703	6.80516991740442	6.38508037713553	6.44576384076471	6.15083355784341	6.76131498072059	6.37263937752283	6.14178374616914	6.49191243193664	6.6216415907534	7.00158383442802	6.23242503562015	6.81924934859337	6.17976130500056	6.7074363007177	6.76640306657449	6.44988690862611	6.35055534358154	5.8587836501007	6.20270022130837	5.97913721523842	6.72466778429522	6.30437333261262	6.55249108872849	6.53515172177234	6.1154377930175	6.21681639528577	6.54735481917851	6.86578834740625	6.52369755875571	6.75451829215208	7.16673559071631	7.05372425584657	6.67151176842015	7.09916195274574	6.91063192340828	6.62888969353776	7.13339073307507	6.90436391802832	6.87980538390957	6.43932886684874	6.85583883699143	7.15260493189988	6.5751115979068	TACC3
10608	TC0400006699.hg.1	4.94634840954056	5.32235396483925	5.35816669297777	5.57152702819464	4.94634840954056	5.59236638338994	5.33220768322555	5.49268151614665	5.46731650177457	5.67163548190668	5.36270707910044	5.15060303845166	5.25055408889266	5.52068723442873	5.33816271530277	5.52972303337454	5.47769162846479	5.52716576024378	5.29459420868875	5.29535036037162	4.97196444816597	5.56226173129717	5.06647898330814	5.46066728581578	5.25612410561205	5.16351494905899	5.61347844469857	4.68699280724967	5.2044540274192	4.8558682911968	5.27835606073987	5.04477905743674	4.9112668494497	5.55954201419116	5.29998346304735	4.6267981154556	5.51923985124147	5.20534738658541	5.7887920243605	5.49309261777741	5.48231241834871	5.46960378882989	5.5484045682523	5.34570624257232	4.93020045597653	5.28263309294288	5.27442371686637	BLOC1S4
10614	TC0400006731.hg.1	4.69179151983139	4.63431513949304	4.77514365145322	4.95282958616751	4.69173139519759	4.78737058080766	5.7761024990554	5.47211227690261	4.9074846963943	4.95855340137079	4.61483852789431	5.15485047139197	5.1041181892656	4.83449030077154	5.00481342461092	4.83607151983329	5.02893756796144	4.88514720491007	4.90867091171343	4.64032940947244	5.01792767844935	4.9765045262489	4.32345024562938	4.97781750347757	4.55709987795914	4.50032191293145	4.710482541511	4.70077961866987	5.11419601799497	4.54961051308479	4.44163319915742	4.97442228094838	5.08545929936411	4.80441774030459	3.80959326227082	4.42586992990561	4.82755721734349	5.16957945901101	5.07453563693369	4.73631385873753	5.15697692107421	4.71150942925717	4.2768468256701	4.57787676356801	4.67911042136353	4.61583800829476	4.59606377068559	LOC389199
10709	TC0400006938.hg.1	4.7981806631171	4.82464823595272	4.35774744261424	4.63986467765972	4.7981806631171	5.11532687261319	4.83548716955377	4.78353655642318	4.75827937403635	4.57775921662513	4.60280131029724	4.90733355478107	4.87325568469461	4.46049848321715	4.39679224938994	4.62484587883867	4.9334337773331	5.16550015544491	4.3482162972001	4.31147924758611	4.58383095976658	4.68701375882044	4.32889615907945	4.02629803443986	4.68356091651155	4.06092346018637	3.90469593640315	4.30697834591231	3.97966063015645	4.10197674928904	3.7385574567187	3.90598325289483	4.71042748875366	4.05058015244138	4.23202839547747	3.83723073246793	4.68109472464742	4.84012006909644	4.34350804733899	4.15319679649044	4.42285053408565	4.14661972335804	4.32541180699615	3.81317777112941	4.35014455501886	4.48493061494663	4.11457377694764	CC2D2A
10725	TC0400007104.hg.1	4.53835062848964	4.65348576907419	4.57251226964889	4.36171743455589	4.53835062848964	4.96850505646392	4.21106793619018	4.78647112939958	4.66766248266443	4.58686850954992	4.3729095741784	4.75091543011789	4.95438212581892	3.82205283390472	4.9035774505233	3.6411795363776	4.79357739935713	4.17421673947613	4.91477502253695	4.77839317321005	4.47913570153162	4.34301084353656	4.51932854965328	4.22404969658723	5.0345318107726	4.19821958010168	4.26428244855371	4.32570366178595	4.18678774153798	4.67029813317651	4.90165803525489	4.35776131189912	5.19220779850908	5.39984375808868	4.44810696147707	5.30300096715073	4.40317685646548	4.78307171240457	4.39267913669251	4.93447790321347	4.70012765002434	4.44289742769765	4.03079670987016	4.29141395323165	4.76188627180432	4.57486956460835	4.67314043692593	SLC34A2
10751	TC0400007361.hg.1	6.28744429331044	6.61525131345114	7.12217156427897	5.91035398572552	6.28744429331044	6.04493500621701	5.75265816307856	6.81683429694377	6.78495333988652	7.02316216836064	6.89812073436084	6.02069630018436	5.65204703207466	6.05184025383372	5.68437771669334	6.25842733463532	6.44397448340443	5.52604425937156	6.60606973912366	6.6362436493072	6.77847019976089	6.95821783452417	7.62280208352568	7.65894651590662	6.91258180949368	7.58994833616661	6.8016045175027	6.92928599773424	6.80344274985437	6.61237033401483	7.31198221976192	7.08018809076458	6.90277381705583	4.13329204874472	6.93343993735431	8.06895095847173	6.59528420177005	6.43395201209059	6.33882811288365	7.42133562957532	6.49305470967415	6.43767542345755	6.8911096495627	6.54826787347059	6.73109516563584	7.12434181410794	7.03611149985615	SLC30A9
10753	TC0400007379.hg.1	3.72088226121812	3.41978374950404	3.51187096212161	4.13988083959553	3.72088226121812	3.75184662220035	3.43657142146813	4.38831274722755	3.83353639102194	4.13413165375803	3.80600644865499	3.85177008283742	3.77145978007999	3.79216211600725	4.28456352312589	4.06753629237382	4.02988878674763	4.14153212794605	2.77466856223682	3.40440768613788	3.80194989493589	3.90091012653556	3.75430602522779	3.39437196037418	3.47468125886836	3.95910543799944	3.82381397044108	4.11960935710653	3.32162757845375	3.87253368037142	3.32614002131011	3.51082136031611	3.3146243953374	3.74430712219155	3.88821189921008	4.39909848474501	3.76511725133411	4.41831857539851	3.58537831981472	3.54492289350625	3.25104544014456	3.55336455238462	3.59768692979887	3.77421502490336	3.55154821283619	4.10354080794786	3.9928324514192	GRXCR1
10792	TC0400007782.hg.1	2.37733448125948	2.11540451714829	2.33301804067259	2.88208292094265	2.37733448125948	3.71835812005408	3.34850454707993	2.94953469076538	2.27595617684185	3.2478718568995	3.01865996019287	2.50031136036567	2.71477287424243	2.78544594578331	2.4279751701019	3.32688563371993	2.71163630802283	2.90370784326912	2.48344295448437	2.76375292919029	2.24259444745374	1.93552313125872	2.27609710412415	2.07738082537457	2.44274345509274	2.46407490764197	1.98792840597227	1.95831027353793	3.01302614601811	2.31027103787466	2.12649205739184	2.68080769217685	2.91378313309909	3.14490075364275	3.45175416899397	1.83526870979427	4.01769880723336	2.6226036844622	2.82901017268409	3.16418962929359	2.37882736553109	2.62697781932136	2.45780240142672	1.86691639887058	1.87074739753276	1.88853531551056	2.20712346049998	MUC7
10798	TC0400007799.hg.1	3.46079193409104	2.93974243032887	3.27402100564621	3.1952034239267	3.46079193409104	3.09944026207533	3.53615485800026	3.41725731062123	3.95478770606202	3.20954051726341	3.4930340441025	4.44003063513932	3.80595371879244	4.31439340207939	3.86708637325017	3.21860354680219	4.10043078612616	3.7276762192374	4.45251643334876	4.07319326091023	3.63076643712897	4.53318795000095	3.91398191923241	3.77698080732823	4.17867750394336	4.51675716253341	4.16114579957333	3.58755499190166	4.54952129629519	4.35335485275594	4.80145485375702	3.91615896994829	4.39624808959031	3.99696024061797	4.09310382118033	4.30914844052709	4.10006665391764	4.38128150133839	4.18990641186219	3.65263316825445	4.02856772564017	3.81820548780769	4.02317644175254	4.35161289071192	3.64695092015888	4.15112198222495	3.99540074109891	SLC4A4
10846	TC0400008105.hg.1	7.06411896197814	6.91853578094199	8.05208720826577	6.99257140131181	7.06411896197814	6.7671765841456	7.45111709998012	7.46555059469588	6.80408126843167	7.38247070058878	7.78205170962676	8.36712182426854	7.77948871525175	7.33172551940906	8.51810056588481	8.19336813491592	8.83265992000604	8.57768668640922	8.06571681062204	8.2899207638479	8.70703858366176	7.76015085033949	7.87000711983135	8.18841989391973	8.08396529768985	7.13485516755523	7.75373254224423	7.79612448105051	7.69488652992585	6.87801978027792	7.30823084740319	7.54665365360744	7.47320360679654	6.70702245517077	7.16278075030499	7.14429483365814	7.81249585519046	7.27008516119225	7.30331438592512	7.56803592719879	7.44095887465249	7.1673876886365	7.19497083608004	7.20227469058595	7.15977137985779	7.39529839782186	7.25254586330388	HERC6
10847	TC0400008106.hg.1	5.98334489724563	5.49975984046124	9.12539306624044	5.57331364757934	5.98334489724563	5.34055587185377	5.19460337784265	6.4448720091037	5.70771678916586	7.9976931565763	8.84578048815642	7.14079391960717	5.00942829857377	4.56962137966535	7.68685304301708	8.27486170980141	9.03666058831885	7.5666572716138	8.05736013421832	8.29318776411949	9.04638093827665	5.35752760309063	7.33528764017987	9.82140717300372	8.05885718875008	6.32955792827069	6.96530370491393	6.43338392982896	5.77981215429111	4.6942880560821	5.64216584292317	5.44306023982331	5.67468638252964	5.86814387179577	5.93217480976822	7.51091158132998	6.74283284745565	6.22310284060179	6.69799820059709	7.06550316892389	5.29502480325414	6.23009715793951	5.88835199835152	6.28706904000035	5.8024042290643	5.25750189556044	7.51799204076712	HERC5
10876	TC0400008376.hg.1	7.0066616710438	6.68982271022125	7.04068938990437	6.83378762319851	7.0066616710438	7.03088005815191	6.73599574076619	7.15725024908619	7.05493551822293	6.76894319947587	7.29740759927517	6.98447603148754	7.07584676321999	7.02060984758778	6.83681078787579	7.11461822341162	6.60952439006581	6.62178517464533	7.24510183537645	7.25345307431683	7.24315611424399	7.38374484737562	7.52263615684419	7.11952195709574	7.19225920685248	7.34591347245926	7.41384503826276	7.30736764927957	7.23570940469364	7.33347071134401	7.78229972696402	7.73592031976279	7.0329663857637	6.9569760139568	7.51906819539746	7.24505234253472	7.34812521355323	6.97579018493867	7.26600099756922	7.19012190138666	7.45350894693362	7.33294912050891	7.60401260264725	7.53297944651308	7.56859446355277	7.40592718642295	7.725871137671	SEC24B
10897	TC0400008604.hg.1	6.58934432646814	6.59310513396378	7.31827666360858	6.0251907416722	6.58934432646814	7.41151474310043	5.82743460402699	6.82069443082498	6.92488897119409	7.24771678586928	7.58902826306331	6.74278689846927	6.28375025744189	6.78332188516751	6.60114500667149	6.41331638621169	6.38436054144523	5.64342065765394	6.44451117536769	6.58924730194504	6.96577863070416	7.0312055989029	7.22140586367366	8.20909870884271	6.12967705039563	7.13623762714927	6.94769090099642	6.85226331429981	6.44478100027244	6.83180747547905	7.39289107015652	6.66201679076343	6.41449915917842	5.67497072341412	6.71111365940046	7.48215185656232	6.42033483630844	6.17622108059733	6.14102541763507	7.23459291952943	6.16491111549494	6.69100358325954	6.47783431471978	6.24248402882886	6.52427685092461	6.33113517079445	6.48228037052084	EXOSC9
10907	TC0400008662.hg.1	2.5107303463923	2.62694340044906	2.78810480562979	2.24174695417779	2.5107303463923	2.95191175682581	4.25656208230858	3.22219656824063	2.58011978233584	2.90113899755192	2.3324218881853	3.38091552734961	2.6025297256267	3.00915018267143	2.63482524883443	2.62288944338375	2.71975931795742	2.35903765674622	2.84335025578803	2.69732571921274	2.76036198640918	2.48447158232877	2.36637289501137	2.71039367257793	2.48328041742005	2.36071671302865	2.2526297454098	2.42582472130527	2.4141429478184	2.29474018150763	2.96236163382403	2.55019178916632	2.52162610209782	3.17034804479096	2.87858344985526	3.01639772449346	2.17359778437551	2.93203369167036	2.22716705040032	2.83611198515999	2.54234921867635	2.5740008705132	2.74117981583413	2.55324918632178	2.15013722376006	3.14313352954215	2.75502766164609	SLC25A31
10985	TC0400009450.hg.1	4.19532206141021	3.9431148586139	4.07116456802588	3.85063035623704	4.19532206141021	4.07615610580374	4.89294701091835	4.18279631674913	3.8783786553702	3.90587936654258	3.68994372680893	3.10343987268934	4.00863208209503	3.61738469967907	3.15453552787603	4.25560214293941	3.77435517168824	3.71241723803299	4.49901276879145	4.04267187711181	4.08096308289173	3.84568038846922	4.02828302672829	4.50730222864178	3.96678160890919	3.88698206442259	3.88423343156126	4.34244463057815	3.96046238026013	4.40346271691978	3.326920682997	4.29789540304396	3.68835318056079	4.0700650789023	4.103312467945	3.908145192212	3.65486660062479	4.24684996070468	3.97730155371547	3.73358310443223	3.91037473568954	3.91207795727784	4.53551590243426	3.70520596200733	3.55735540021028	4.12042008960669	4.51133239618028	WWC2
10992	TC0400009518.hg.1	4.89323896810252	4.51452743275182	5.43501490694501	4.64115875055517	4.89323896810252	5.38616691288283	5.3935438391541	4.95671017888667	5.14495794279707	5.18044329747622	5.02041489638523	5.20648510140976	5.46331090292632	5.55005072091186	5.55404717255246	5.38508666682128	5.42116727996633	5.39213909771511	4.96725068032145	5.6734141666445	5.73391923022561	6.0286136214181	5.36214484520915	5.55675424253157	5.21390413185372	5.2660901525949	5.62659836126392	5.53686381517214	5.66770695129348	5.14617668826879	5.74337817332816	5.3030252958416	4.85079044812232	5.0159784144542	5.00962198827852	5.3861763104379	4.66555331173749	5.04166646678053	5.72497143555105	5.10770152616011	5.54242563274597	5.15222137209653	4.96675638185397	5.15852496480757	5.28326000017773	4.7708489239696	5.32056513692321	SLC25A4
11016	TC0400009714.hg.1	6.45752559007658	6.56891732733322	6.30863794060529	6.97110191908377	6.45752559007658	6.30135403060744	7.02641747623505	7.01398020133218	6.84817313671559	6.25182635524148	6.16181152614543	6.4619514737117	6.07752033454928	5.76720619745908	6.89300877318529	6.46976645956569	6.4905207379635	6.71762675375008	5.88559832480965	6.48714756741939	6.35465721949269	6.53657296424324	5.99536610182675	6.4357689820758	6.7472856545912	5.82392822070848	6.29461208798648	6.30087080655729	6.24171402920342	6.60578984673823	5.79784468737384	5.99761430444913	6.598973107503	6.92298987554804	6.40215936646066	6.52278469367218	6.20109918031281	6.3259762122932	6.35468294943394	5.65627913675452	6.08587024217522	6.41473218666333	6.23076240589118	5.88436680579988	5.99014131257115	5.92803885457003	6.33589648147249	SLC26A1
11040	TC0400009891.hg.1	3.2288351030307	2.90027263917251	3.20831033517805	3.28821509222873	3.2288351030307	3.73375305244349	3.27279450233086	3.58598375774836	3.18002107444668	2.43388833557652	3.61281733491739	2.96745485389803	3.23104236517339	3.16337643154297	3.6367217366926	2.88978753136137	3.2013478050525	3.65460035431355	3.71808323007533	3.6370892272807	3.76408276061456	3.58850303148211	3.29039070448868	3.39198348540155	3.71943276891095	3.57964384133811	3.13120949667969	3.17305485602561	3.06760755541783	2.82365029328903	3.37944819821703	3.50503565377386	3.14989801390891	3.79666144361091	2.97943212222307	2.92636849812911	2.92220357389548	2.77120667360183	3.5728328816139	3.25425449906317	3.73844903687334	2.99623423161176	2.87972876834492	3.37169239556078	3.70020729691027	3.71013973485398	2.95698819296999	EVC2
11046	TC0400009935.hg.1	3.87841786212983	4.0741492987849	3.93776156915797	4.01655607777949	3.87841786212983	4.13764682732187	3.77051513659884	4.49962814148999	3.33559902224409	3.80454634484593	4.0062694442594	3.47764637551163	3.46819208389635	2.80390576818127	3.52589240456681	3.94941652774093	3.76389379775	3.56721729763939	3.46503551932359	3.76777312689253	3.43212546172547	3.32689558871608	3.513632459325	3.98825433814628	3.72736372043143	3.5018865106645	3.20352059784232	3.17658003300896	3.16832263364565	3.41728352842635	3.64990296429201	3.08009975541479	3.5635895129432	3.6651640677345	3.60260737538426	3.86313598056177	3.58350226900145	2.52835609064067	3.34731120862958	3.24024539472313	3.75666500733521	3.59073549602031	4.01511625197166	3.56319719275814	3.06072462584031	3.71436417726311	4.18288191104794	CCDC96
11053	TC0400010024.hg.1	4.91749266704405	5.02835813209231	4.83239562348956	4.24574023772798	4.91749266704405	4.43612944837869	5.06292882968461	4.76226267718162	4.50425440018431	4.50159249307625	5.09546982160304	5.22504623152646	4.88442770640631	4.90113852842913	4.63911075012393	4.95228372018529	4.74617168286927	4.48508693322584	4.25313637042887	5.15880745677836	4.7572675106846	4.82908561318167	4.67668459682341	4.55207412883518	5.33551403385609	4.43312380061969	4.86577948327762	4.66056385766317	4.70926596839663	4.38165871027465	5.13132386383452	4.540251928691	4.1858011750209	4.99794855953333	5.23997441614137	5.03275386592298	4.70690263286878	5.06356947186394	5.44387695745878	4.50099971758086	4.93192122121813	5.00917804465868	5.10847645296431	4.92414472776794	4.94007529399216	5.14040391927362	5.13301475868095	SLC2A9
11108	TC0400010681.hg.1	3.21792964674688	3.38968357706517	3.41105446518277	3.17574612920737	3.21792964674688	4.05946727650755	3.71824233148963	3.89692628887252	3.45320468026305	3.5443864815394	3.60521491940286	3.10322927976633	3.09177648305873	3.25366798299991	3.69720527886789	3.92032307924272	3.1826790642368	3.54622352439506	3.3493140762219	3.61301383217046	3.59064795604554	3.13875739571968	3.43038429829779	2.93177603566869	3.60489664129727	3.20942580549055	3.12059284818986	3.34434100795523	3.41522515256142	3.45167949866998	3.40425823645572	3.43109695310507	3.40234961648009	3.08265254481247	4.07592970813758	3.63823895184436	3.70770481288417	3.27204272886024	3.36571430070607	3.87999524630404	3.55586835044823	3.60801465622445	3.61402133988291	3.53675838513299	3.23793681434433	3.18768581730536	3.00124903786395	LRRC66
11112	TC0400010699.hg.1	6.64956317421942	5.2860711486774	6.01961139066865	6.54356191791946	6.64956317421942	5.92136684543002	6.03508140056169	5.98688655653255	6.05578079783009	5.91842087069854	6.10987106236356	7.03127417454227	7.00162977358192	6.49718291980114	6.62190609838739	6.54735696159069	6.52614099833825	6.59865029259955	6.91672780251694	6.61481727021573	6.78557855783945	6.87510336454328	7.02098131295212	6.56586210317705	6.45496816012635	7.02934578398968	7.28135798677886	7.5977159809124	6.59381980473482	6.99656609802782	7.1607811260757	7.25733800206535	6.42362127351869	6.51474004103035	6.61499596581862	6.86996231144844	6.42965368018668	7.05434448328896	6.94027640355717	6.84050194252742	7.06482354309994	6.74251570542564	7.0379170296037	7.15116727548905	6.79538682242482	7.13686574768153	6.93888716413491	SCFD2
11114	TC0400010715.hg.1	6.59712719515584	6.65985516751443	7.32144510299811	6.42559635787847	6.59712719515584	6.74611342451311	6.02587323781797	6.65638810168251	5.90180787164738	6.68666001475551	6.45103662494134	5.86549970076216	5.60348016170727	5.53618131415871	5.48826692920032	5.55128867395472	5.97281722107395	5.89315789294497	6.22366278107106	6.37302451951379	6.24952854237455	6.04015991027589	6.31140216172762	6.77471149078904	6.87349567859378	6.08165395065671	6.5995207962571	5.79563335930158	6.49893790005174	5.86746522826587	5.66114583908205	6.33467021424299	5.31302320545282	4.5149339470151	6.51010499353438	6.55058730256675	4.91251188776088	5.6823140807419	6.17230357639462	5.92046099248368	5.51139572798291	5.90698133507734	6.8490539400546	6.47379328570999	6.41369744769035	6.96288178745805	6.31754651941703	CHIC2
11198	TC0400011359.hg.1	2.58427924479854	2.36646279764571	2.34412260605463	2.59385314429986	2.58427924479854	2.39614579854003	3.04491840299989	3.08080719090068	2.98659646995761	2.6689392480506	2.81816841599175	3.03672689770298	2.87054106986244	2.31664940670041	2.6038175990777	2.74944512420327	2.59055892395418	2.92404073536128	2.51572590060112	2.35943502426621	2.30926549655843	2.4752636438471	2.23465993854141	2.62211327908346	3.04704020984254	2.79895630245987	2.49225272563796	2.45506544489241	2.76929902596822	2.51441547520925	2.43834490081224	2.20046527676958	2.8540154398066	3.38287386491583	3.07061104045779	3.08215043717774	2.37986272708817	4.12106229344903	2.24154439276866	2.33858504266736	3.28179109894187	2.56537674386058	2.35356834222155	2.19029274331297	2.94100907697395	2.57175851472222	2.60746276668871	UNC5C
11217	TC0400011473.hg.1	2.61182299022636	2.89133359613984	2.85890874056843	2.47741102238325	2.61182299022636	2.15837483376821	2.55845482156906	3.3339157930168	2.56937975337561	3.20408504896209	3.95505718971375	3.20897783256386	2.57074051570896	3.28744396842454	3.17379313541995	3.57726637852613	2.30294359813607	3.16647757514819	3.55459589119938	3.35329040501463	2.6098376877765	2.86632760182775	2.32052443885246	3.15002739300385	2.67434357129788	2.70205907063412	2.80377562686846	3.31248940307279	3.0684719425825	2.46334713214095	2.69138680406139	3.33648524678574	2.63316976945366	3.45512142123139	3.63226415154346	3.03925326149686	3.24187558889017	3.80794382603769	2.08971065745886	3.41944079601618	2.90393512110106	3.00695889827991	2.36895675202753	3.48096429340757	2.54344660912832	2.2337964240668	3.18296169966572	SLC9B1
11233	TC0400011580.hg.1	3.83275818694865	4.05164131863871	3.94743637447127	4.06858613396624	3.83275818694865	3.84521570748765	4.68785258872301	4.37766057566172	4.32973671183273	3.82137890898986	4.33736764105031	4.02426184853762	3.84200924971181	4.24899817755646	3.55537814941438	3.80739921606854	4.09538450298831	3.82818000200329	3.81059822132394	3.5330498683307	3.50595503894738	3.92433789313429	3.89553999731992	3.60590624743882	3.70726912377614	3.54169539818235	3.44416324146969	3.4646292480211	3.58907629765299	3.93694440581479	3.45735898912439	3.38055514911522	4.19757515999916	3.65341842558464	4.20394675998489	3.49406090408311	4.09846988153786	4.3673623506422	3.39660011305363	3.89083151699483	4.52118718253825	3.57561565792575	3.38850506571794	3.57211367315252	3.19928739420216	4.04056532699601	3.68249659700373	CFI
11244	TC0400011695.hg.1	7.16808059539192	7.52842992476854	7.3597272867504	7.10614655579633	7.16808059539192	6.58288437068186	6.22998811037933	6.81424534880451	7.02720308443254	7.07360391301622	6.97580077160913	7.55044035259335	7.82190696400637	7.88500178479888	7.58381502522588	7.68095378588905	7.67091684976393	7.68599061970874	7.33208279369024	8.00912331030281	8.10582370020274	7.59432756365555	7.80324451488028	7.65366554567092	7.89150394880931	7.45833903070202	8.01218927534844	7.86520001486938	7.76649588650052	7.57100472648373	8.12037103507886	8.35376075213716	7.43804867878054	7.85566714468357	7.873475595575	8.16101426088322	7.65072213369614	7.56196604395504	7.87987882655278	7.73744975617704	7.89741282186506	7.84170824127374	8.0668723114524	7.78952886973791	7.73292754546759	8.02557441349856	8.27107398668042	SEC24D
11257	TC0400011750.hg.1	3.06059908768758	2.59398041772646	2.99982373439283	3.04802668833303	3.06059908768758	2.7878471857648	3.17745017524699	2.93456250378886	2.81196746730126	4.18636505697839	3.6420655888597	2.93089888418314	3.79318382377073	4.20143331701103	2.9399155673442	3.19754480271369	4.13017806600169	4.22248529191822	3.92371884340947	2.94903802727704	3.68115570484326	3.09035058122894	2.9736192126151	3.2063844944257	3.05954076306918	3.24615287275476	2.98726824551442	3.40147102284433	3.76370560516936	3.33185841706543	3.21966036786948	3.25560411476922	3.33516993407334	3.15401306549478	3.15802827422224	3.33227995505326	3.28726989556587	5.08685049140836	2.99108859526713	3.08086638438315	3.20310756052702	3.2213452982336	3.63199615560899	4.10521679819767	3.50643105136212	3.06535807287306	2.48153603275939	TRPC3
11262	TC0400011823.hg.1	6.3643082308052	6.3377706354254	6.6086597997804	5.52096168402449	6.36437843932652	6.72485418190592	5.70667064648055	6.19384441363812	7.08955956166116	7.04693154018459	7.33040003754256	6.59098474912575	6.13503538491258	6.25891628410332	6.409540127402	6.49368351566212	6.32313347469369	6.14414740820227	6.67242531424276	6.83740762520481	6.9530662132362	6.93408350913721	7.21892877694116	7.3072650989671	6.65007716149174	7.0956287090119	7.05747917223633	7.45170130228846	6.96446328361941	7.23905172789256	6.87834351154034	6.95295401225037	6.69933894403622	4.70631838318391	6.76126234168052	7.06271356016476	6.60286214517863	6.24991817890859	6.2509711886179	6.18566538433454	6.39366811996977	6.56200892989688	7.2450157249861	7.24002226781158	6.81387500097245	6.99625442094827	7.26475426871286	PGRMC2
11265	TC0400011920.hg.1	4.85835994175619	4.38193964101982	4.8040033896987	5.03943761301008	4.85835994175619	5.02413827148763	4.29597215210853	5.12807418994976	4.67390919683961	4.72131512068257	5.73198410778326	4.07134009649022	4.8530824714218	4.35431135765206	5.17833882559946	4.51971727675127	4.79492691197395	4.88174600077055	4.58891682381342	4.39709327080129	4.54741837537745	4.55155570820555	4.54742570452366	4.15662186094866	4.79576301073588	4.58972689294482	4.59275505658076	4.56806454295121	4.43386957976759	4.68301801169306	4.86859360048594	4.71526116657256	4.23084167294457	5.39084232799507	5.10763881552523	5.16457648928266	4.59790761357432	4.42414347390792	4.82823848383382	4.61142979934868	5.16072736661388	4.23723803179379	4.33648802169154	4.93340012268963	4.7581785875641	4.81207446908161	4.42879524092884	SLC7A11
11283	TC0400012060.hg.1	3.03291543367529	3.10132685449956	3.19622184214817	3.16137421992664	3.03291543367529	2.65990117068897	3.58892065619677	2.95667503638785	3.30577347728935	2.88158216941394	3.0653497348452	2.96815517477167	2.7256251720132	2.31962108617803	3.38231536270402	3.4719478032639	3.43857343117918	3.0819727160773	3.02154613170343	3.33483054907106	2.79832053753478	2.74537509350439	2.84260690006617	2.95481344647987	3.16527365424311	2.58027567424219	2.30079118543692	2.44221169710413	2.92308000233205	3.16365387682132	2.71984131930518	2.69079571569803	2.75571821615224	4.17076911289755	2.85769285962687	2.43629453028584	2.52053642651382	3.19262877369137	2.89355370030921	2.28927216070056	3.57417400212989	2.50074193605884	2.57062076028149	3.41483364320573	2.94101025866554	2.7811225953062	2.97613890250588	TTC29
11285	TC0400012078.hg.1	3.4954848005429	3.4518935477021	4.38754662075387	3.70363812641527	3.4954848005429	4.89833728215902	3.97795288722673	4.11046694581627	4.46571065006159	4.7963288145999	5.26997030741093	4.69433061628296	4.62006839700385	4.55851430873166	5.32331870504563	5.25929284523804	3.79772454297021	4.48208768032608	5.04209300228664	5.26349942458392	5.05630482734516	5.16869251590211	5.60120210647362	6.00695365537681	4.92718009786994	5.93979723456679	6.237675745161	5.92619484573056	5.46082116389391	5.89732582504192	5.41396769714049	5.45987015578247	4.85372933370004	4.40097245102834	5.35415196113943	5.62975849437508	5.24830982271731	5.75514242609644	4.9738975397994	5.31730441049503	5.76232579644436	5.24960604127784	6.26080085130816	5.96543514699113	5.4081016731915	5.71389302538263	6.07473653334702	NR3C2
11298	TC0400012212.hg.1	2.30246240114093	2.06390504004001	2.02188173987627	2.04669515636136	2.30246240114093	2.76179894849817	2.02008922897357	2.09028828455349	2.60690408608901	3.07081043083852	3.15508528736185	1.83235443540155	2.05405323372558	2.17277976267646	2.26751305130605	2.2793698909824	2.64122502393621	2.08211466360859	2.55210693202912	1.77298302245238	2.03505533957351	2.34660958994962	2.14928223770186	1.70261954550946	1.8226331803148	2.38988393394889	1.87370735960309	1.77277952766143	1.58785925448819	1.9167568981877	2.28656027635996	1.93293718512565	2.46155287382551	2.98027211394678	2.39563064546332	1.9655281388031	2.10028646341829	2.39371416767864	1.90216509461214	2.44345543890368	2.1863322531642	1.86579408427366	1.94770246258023	2.19192074261138	2.04826962150879	2.01112888451438	1.96862450913498	ASIC5
11333	TC0400012557.hg.1	2.98801151581543	3.41846730036792	3.50880432456378	3.09204046363399	2.98801151581543	2.83646712458447	3.60638378467202	3.68486805964221	3.66118421127422	2.9571082160006	3.51616327394272	3.12030778730333	2.80356664829281	3.36620242359087	2.57110209920943	2.46836444407767	3.46310544443863	3.29267651228737	3.12941825261388	3.20339872077107	2.99070581206393	3.21163696868146	3.22331493805858	2.91125213959982	2.99456804528571	2.70860410900973	2.6260925494726	3.19349722986546	3.08861955603494	2.97395144763174	3.48402333795703	3.91492873217192	3.24301190385358	3.21943140256243	3.42457621170074	3.19472527123526	3.24297528158174	3.48397088811859	2.78218451445204	2.38600805638376	2.41073157103314	3.54435479594323	2.82032398420884	3.00163595662103	3.17550592295489	2.70553230921077	3.01980099811849	WWC2-AS2
11389	TC0400012826.hg.1	8.29606752038593	8.15190022407676	8.43895531582552	8.1665076947247	8.29601266196809	7.84322174247025	7.18069631549673	7.48470095544273	7.80021998223597	7.91239642359718	7.98127009572332	7.40495429907075	7.82783798915997	7.7589188623244	7.71417050155728	7.56319799517486	7.63641527018543	7.61375867010036	8.16408404611381	8.03747542152433	8.25520420483307	7.82991099468334	8.19041547483044	8.00394529177554	8.26259119021698	8.16217435497289	8.46463005741868	8.33777751377886	8.28856756729042	8.33242541829399	8.58305493703611	8.47468182185586	8.00265129426281	8.29311486620412	8.15649604908806	8.5105500288882	8.1337175155147	7.89475864872853	8.35408023091337	8.6915260859825	8.53328432735823	8.17511402487726	8.48829840263662	8.60074505336193	8.48592564428259	8.75046295289213	8.28546608476118	HERC3
11431	TC0400012940.hg.1	7.31115679681466	7.40893942998331	7.65810444136443	6.52552541974196	7.31115679681466	6.92488514867012	6.14585944898109	6.75045488069031	7.63299528357628	7.33187780123891	7.88048410971507	7.43008570492227	7.01518381909563	7.03858623534504	6.32261086517448	7.22584801295512	6.86201436842324	6.68211522524354	6.33024623198981	7.53735224049565	7.13878274116761	7.03585972650737	7.74803388741076	7.93206982808763	6.93386184583808	7.25165601005481	7.62596985329223	7.50347326390854	7.24099781487825	7.30244539007045	7.91393823445957	7.66904448074698	6.02888059736168	6.17046115610398	6.6908398656783	7.45065533562724	6.29561500740911	5.89979679772932	7.31310930442289	7.30813607292554	6.8236192942642	7.46875369254296	7.54863901364624	7.14141883701113	7.44620970796523	7.71030145634156	7.74707862623368	SEC31A
11439	TC0400012949.hg.1	6.48116050319731	5.93043291339411	6.12944403976265	6.35317331761241	6.48116050319731	6.16351806084981	5.24601563864061	8.06991554262223	5.4885196437579	6.12855749341838	5.5347817971411	5.62168089538979	4.98497897684542	5.42046980078671	4.56146027525258	5.63639196197176	5.32746956467089	5.18242730887266	5.33370695964283	5.6635858088122	4.8057974824361	5.45126616393741	5.73519272429995	5.75202763699755	5.90486431534971	5.87281489458819	5.88330577991962	5.97029423327718	5.32050140830383	5.60240312230277	5.62787797101604	5.3811559050334	5.10035607449979	4.64836100587318	5.70651566058495	5.69794029713291	5.42359423325903	5.62509467798734	4.98094513881335	6.11370013311469	5.31038722044652	5.57618094060541	5.26172601352968	4.87537966225231	5.36374456720415	4.51655790353321	5.26756205487036	SLC39A8
11441	TC0400012951.hg.1	4.39131802116586	4.66710693317961	4.92737383833218	5.05641102497863	4.3919559176087	5.19506740794964	4.8950339120698	5.00538826537151	5.12703382954867	4.77834594082687	4.2496624881947	5.17705212980644	4.52760428738921	4.69679850709237	3.96368088915432	4.61975611385867	5.10651533896062	4.71144016991631	4.61488115811129	4.6698353690168	4.30900479231612	4.44703750955054	5.00241892874258	4.75387405241202	4.55723713704306	4.62998481964158	4.50029616578796	5.03947002968797	5.16663426409862	4.97217879915322	5.59305551140676	4.84950832576599	4.9895067832451	5.01167195148942	4.86686913146197	4.65957432459296	4.53875579144197	5.82212216312711	5.03486074778612	5.36009356708646	4.92268630757483	4.69292768982719	4.44138192216994	4.50213138255449	4.2186064677344	4.33789598849439	3.98843256549612	SLC9B2
11468	TC0500006493.hg.1	4.86133330339952	4.73945246428674	4.67562054803853	5.02050995527673	4.86133330339952	5.54532591258361	5.08978715382195	4.43849067281862	4.2964219233116	4.85601289487985	4.24573078267961	4.66834930783437	4.48148111629315	4.118751279293	5.07359753015437	4.58211865419889	4.61955183742733	4.31305514099961	5.12982212450716	4.69804062160936	4.65780758256845	4.84738955923758	4.05428640724489	4.19381097197779	4.76552448395015	4.46903991365843	4.34811527730766	4.11551375040929	4.80854045869615	4.55315397738589	4.13775593701877	3.85760315081467	4.94118069157929	4.72511815209829	4.57701301167055	3.75237781483859	4.20922877964548	4.24659145608268	4.93896195409552	4.04881425598343	4.34702140470424	4.66938157623937	4.17949111148394	4.35274074408723	4.12198618180264	4.53056457676252	4.09753005086873	SLC6A19
11469	TC0500006494.hg.1	4.97566852344715	4.88734463080344	5.07631215483962	5.16267890731158	4.97566852344715	5.40636303417516	5.16322641283604	4.83808800609918	4.82102607945087	4.85602187826629	4.95592713348648	5.00303474403257	5.34223476620822	4.77712617421868	5.50089917281508	5.39752404332065	5.05896123615288	4.92777718589977	4.6753484342188	4.66682122776162	4.93492847146507	4.99608090361984	4.66707463443946	4.66693164153576	5.35818633716718	4.59803912947877	4.57638121792854	4.71385941916754	4.86994550039172	5.02576147024729	4.71829113394164	4.84449171937305	4.94420849174666	5.33534089491595	5.74687249955518	4.6938710415474	4.78839262078072	4.50381594682873	5.46576325949751	4.07010378064288	4.72944730419501	5.09771962604813	4.99433763475769	5.25330791608553	5.25669609214349	5.17913334187919	4.70461306346596	SLC6A18
11492	TC0500007048.hg.1	5.52693721104486	5.79659712553385	6.12115851713358	5.41577636670649	5.52693721104486	5.48773238702157	5.53233186118416	5.66022993853336	5.33493860984703	5.648903849768	5.32563620222146	6.25438544270838	6.37837405468703	6.67086175880592	5.90343769389296	6.0454353149765	5.97890880746461	5.96644158533727	6.32796127585302	6.09819805289974	6.34504949683201	5.91249069151519	6.34305261459515	6.10435107968932	5.72013370803487	6.17446168317745	5.83161572419387	5.97262597447138	5.87262611422729	5.66769634405992	6.24202893380233	5.94894072191252	6.21696533564261	6.35330005470086	5.67878720445275	6.27071454370908	6.28076141091531	5.92164934358018	6.40515259113941	5.97505366848277	5.91743962288912	6.36419784242891	5.75933639678721	6.00817355049352	5.95713747215386	6.32571194270782	6.27604779613673	C5orf22
11500	TC0500007120.hg.1	2.30834776012726	2.39118979692393	2.53216745927046	3.05680008645005	2.30834776012726	2.86130282015632	3.36848354909199	2.49012492395811	3.78986360368174	2.54587691802353	3.12917817927848	2.50039882327555	3.04415646323591	2.67596620227102	3.22774409028309	2.14758674311258	2.70637376146201	2.55997071859216	2.08786305243333	2.89068062654465	2.08226745845868	2.66889287328435	2.33224514040895	2.52148979631383	2.88459833142741	2.46941441947901	2.09697112148854	2.20890404086106	2.28592481677037	2.74709539692771	2.7496153449819	2.50585735312897	3.1906831528975	2.58936695911951	2.16606573716834	2.36458651690871	2.84829194139592	3.11391465489065	2.88621368041056	2.92578399508693	2.97567816383229	2.3340471792499	2.73024545076072	2.20142172720163	2.62922774842001	2.53709995776303	2.53107514860582	TTC23L
11502	TC0500007123.hg.1	4.91274982793501	5.08189303956978	4.97915055775362	4.23319303881124	4.91274982793501	5.00482543641323	4.54672694046374	5.71983827071722	5.33655894161374	4.3181957692185	5.37360276773128	4.45148929133957	4.07110891696154	4.34286656142226	4.31618032307825	4.8335147541258	4.16993861451684	4.38732218236461	4.25262969549883	4.80268906607753	4.14188454139127	4.81804541024371	4.56354249317971	5.58155806057262	4.23383977409901	4.82351858697335	4.50572069188435	5.17633637116433	4.34968814909924	4.67874003275024	4.71341358299869	4.68941883903153	4.42556286536215	3.945357689614	5.05418856275922	5.24020231158242	5.05864331353487	4.35206372914699	4.21750557714567	5.45379533424661	4.00576232133984	4.34100628720198	4.58558086819409	4.46973212070786	4.82413351830374	3.88005011257409	4.90862423480534	DNAJC21
11516	TC0500007238.hg.1	3.30783058214038	3.25331560367556	3.29032328132942	2.77891799044938	3.30846847858322	3.3000110697395	2.89175721320197	3.0637738038586	3.63408015939318	3.45471960455278	3.27248151837394	3.07291454421396	4.24195922580389	4.0474297182048	3.9132908351379	4.03870566442243	3.60173973410265	4.36033029062605	3.52513646358405	2.91938322904182	3.28402487475696	3.39464902279867	3.16559975312516	3.46780577619165	3.42662211535776	3.40594684218653	2.80900699163179	3.47943258791343	3.21714768761786	3.84130862287979	2.56539933397741	2.92995633877934	4.2241794707026	4.85846647809095	3.5350772846464	2.83227800089876	4.68820172058818	4.15067962390026	3.21858347038851	4.15460211871832	4.33251354897716	3.09466425819159	2.92335227096436	2.93224637089708	2.86331678475698	3.25862359724211	3.05566879546117	C7
11553	TC0500007591.hg.1	5.54300214074109	5.61816888334654	6.13021968082028	5.11232269826588	5.54300214074109	5.79209953469254	5.20618543021659	6.22112193145306	6.01831861674081	6.2366626365242	6.40411818249368	5.67289503724836	4.86752617819215	5.22371081749667	5.24810725724132	4.81631754027529	5.070885239036	4.61833478599071	4.94161061278575	5.79089413080449	5.37966236413753	5.65833443171733	5.93370264067558	6.93313103612513	5.11921195284818	6.25282948820938	5.84073881659928	5.51612765847719	5.73490417563447	5.54145854323132	6.26798289381308	5.9236004660721	4.8234392091581	4.93250285698297	5.52843811521754	6.79109140825748	5.7948613876186	4.57160784389678	5.10883480917394	6.24615347174769	5.35146841007144	5.78747005377394	5.82043430170099	6.09642889787237	5.84763326768256	5.21107769310354	5.77444255034344	CWC27
11561	TC0500007663.hg.1	6.74805712332565	6.68438862424104	7.29542180577451	6.85184450114823	6.74805712332565	7.18563032686463	7.27672284997304	7.10205749771089	7.17342031547976	7.06276963820798	6.8978665061086	7.34999037835143	7.31552498752343	7.41541034189399	7.52311893485036	7.35567223162291	7.22128969918912	7.55805037039961	6.97228907227547	7.01691516680399	7.21358719238705	7.08890793851501	7.39940644744712	7.10377390707055	7.34987729583645	6.96718519675203	7.02593742003079	7.18480296180314	6.89019465581875	6.86270739741248	7.08378618406812	7.18001910807466	7.18312742730276	6.44696759585746	7.22594260074544	7.28013359653031	7.01822262262186	6.80057925498601	6.87914299085711	6.8684603146906	7.15318064740517	6.85725902378868	6.90990374387484	6.81213760426639	7.0531632430568	6.7562272576276	7.03808470335535	SLC30A5
11585	TC0500007729.hg.1	4.61518418116814	4.57893949861364	5.24369250711899	4.7990142833986	4.61518418116814	5.05384566495631	3.22401360885129	3.70442097888602	4.3755281133748	4.85328120369349	5.35816744785811	5.74634855484777	5.18222110279592	5.56504971845956	5.74670613863639	5.69019478473832	5.77802875844863	5.28208832673665	5.69530614777021	5.98149181979089	5.91625381081179	5.84387124658005	6.03448276931652	5.76309526394391	5.39841995344488	6.13321718402292	6.33217109655866	6.42775094030762	5.40337666099836	5.93862448958049	6.2655922676218	5.69513777630136	5.22484192495649	5.16068958918913	5.23718783779437	5.98681027086083	5.28592271564025	5.37117163556785	5.6567074503292	5.70678355151676	5.89092205961289	5.8400884774943	6.01012629625016	5.91162096009099	5.86258124372628	5.80537515729461	6.13760943600267	MCCC2
11620	TC0500007935.hg.1	5.44005395056826	5.38437822903999	5.27760748223027	4.90375752857215	5.44015432875408	4.91783355026205	5.49447183445921	5.57648755101554	5.44619306639971	5.32604966701755	5.50470245179539	5.60288264687189	5.15219367948384	5.79222510600873	4.52796056998396	5.56302201346931	5.37860075167368	4.99920482342229	5.45514032566232	5.70520281736186	5.51217732689217	5.62641995580814	5.59142522181573	5.79838653111733	5.03128512457795	6.10291853268412	5.43559927874582	5.5460106103418	5.65235858433727	5.66567866929547	5.85393445810899	5.41153430404475	5.62339241713071	4.30224336736456	5.89165675926698	6.37561351783949	5.64424206752795	5.16879928560809	5.67446135432073	6.09301011170223	5.4319888847772	5.9778762663026	5.23070540179349	5.47141910572783	5.71060620333632	5.47524684278494	5.41718763913132	ZCCHC9
11645	TC0500008304.hg.1	6.7207984604078	7.04799810992695	7.12268844376082	6.35550164606717	6.7207984604078	6.14387729783626	6.94352910993693	7.40327639829297	7.01827966705541	7.33350765086236	6.97752618662478	7.50544794181506	7.44281612647723	7.62299342247551	6.94937244733067	7.30874719793572	7.4712889630777	6.90271081575388	7.74068235605209	7.64538818950459	7.71267680591703	7.81636834878657	8.06569771617987	7.3375716518612	7.41352709281334	7.97331894472272	7.56512624640184	7.90884503336947	7.76636735492125	7.52516147235562	8.00528173259944	7.51961109607805	7.70574301074608	6.60390804860331	7.82222448331329	8.17105128819694	6.49383102176027	7.20486163705379	7.38314841265407	7.76003190902596	7.51102283907578	7.3210953395334	7.39471671921236	7.10856943149038	7.74884371761326	7.60015327447422	7.53756836313646	SLC25A46
11651	TC0500008349.hg.1	5.33697406204632	4.94094917764803	5.55886659398734	5.24957336856062	5.33697406204632	5.14649953190502	4.5730566424712	5.41381641019651	5.42219119966034	5.51451180129758	5.44318970882629	5.5694019757121	5.67367119175427	5.60415656338254	5.17706913528575	5.59511289126825	5.69808311275714	4.84742191172105	5.83610137368176	5.65954650377246	5.93399625839816	5.69022671708666	6.09006443364646	5.93382380822127	5.69298519029652	6.29739028127625	5.79598604826137	6.14670948086199	5.5893497249322	5.55492707099764	6.58484693382285	6.01121894670407	5.38668136567855	4.79919243607788	6.3434443314727	6.45331289007663	5.3499820725478	6.22337993025512	5.46011673988165	6.27531894706326	5.5849830152964	5.8345065311882	6.01611062364503	5.36355886246273	5.77797700269273	5.69756894584934	6.36222708658907	YTHDC2
11680	TC0500008627.hg.1	6.91149061746444	7.35800953465801	6.83506193830538	6.66946128373442	6.91149061746444	6.30071452410776	5.16862057161538	6.26477062285934	5.92604611825003	6.64476945967182	6.24469841881739	4.95456524107743	6.2066512029921	5.92965454561297	5.1772953903277	6.08415684014986	6.2100776741637	6.08008500147559	6.25026682482585	6.03460842600211	6.22288260429165	4.93331671020782	5.97572540978273	5.81029229206883	7.10494807716468	5.90727204325014	6.86520820305933	6.18301146778289	6.96338042512098	6.26704243957176	6.18798031039895	6.53284439115042	5.65450420879952	6.84681824053288	7.03968188906446	6.5865450994254	6.09003866647247	5.81442922057621	6.25509739148255	6.77964064565232	5.99930041689756	6.74823905107087	7.6336694055638	6.32253902190793	7.25374252646913	6.8278605171408	6.29904404035071	SLC22A4
11681	TC0500008632.hg.1	2.90958227117295	3.60104733869168	3.72053397060877	3.42498799766541	2.90958227117295	3.27562375647077	2.90520059102832	3.78326376061223	4.12078224564018	3.73786419744391	4.78881048612493	4.61384909221295	4.69286946691826	4.7054083136695	4.35973546449633	3.61486673625815	4.15129359659427	4.85338545043496	5.21124800060153	4.86433172151393	5.41103916687704	4.13765511378324	5.19467667751306	4.1885662536803	5.06358107190877	5.23273585381451	5.42410596863139	5.23651602347583	5.21223990141441	5.13092009421875	4.37078578015025	4.80021021082435	4.47776237711674	4.28663645303895	4.96654422196232	4.42333519150525	4.7072978320189	4.8680895218641	4.47899900552445	4.74955729899886	4.55017453521175	4.58848546097598	5.33688309442741	5.78218120297197	5.12763509731639	5.73762912562283	4.67388449238922	SLC22A5
11695	TC0500008700.hg.1	7.46031697725785	7.67701794854379	7.33307197177074	6.76081288747287	7.46031697725785	7.41446291611104	6.21334309761712	8.44120822628595	7.02163744824257	7.47913919194441	7.75527781524879	7.18456440499069	6.98042526386137	6.61869910283415	6.46947484719896	6.92123364168096	6.58992304840154	6.70625188913332	6.55769605258102	7.07294244947197	7.15292864296964	7.26774780599872	7.33904970064659	7.18855918292425	7.16852384963533	7.15972417402908	7.47390196434748	7.35146047677071	7.04680026783832	6.88575992340045	7.55558515519418	7.44765528432165	6.81848534471325	5.82884417482684	6.52336079875871	7.40696029795481	6.17917405193731	6.3070520740045	6.55480817349609	7.15900037507526	6.96341528702914	6.97739458743221	6.903462693204	6.93913058269771	6.96448021291076	7.15268374043217	7.45145313432135	SEC24A
11699	TC0500008730.hg.1	5.1310218859812	4.72727858520159	4.940019834793	5.20734900021891	5.1310218859812	5.4381833099654	4.83646885900414	4.52070131352353	5.34110344892824	4.51939732893625	5.1883923555354	4.63243148263353	5.16531394966915	5.14347117183986	5.01657629184895	4.4300678254824	5.36514872525833	5.13091454871141	4.47238888913054	4.81538727726596	5.33551745916516	5.65026691253653	4.92839474999927	5.20834745440994	5.20754883852113	4.84535614482642	5.27426844947179	4.6083367908875	4.91496814630391	5.51276541210837	5.00945414676579	4.94475609049948	5.30058292474808	5.32123065322642	5.01014518590978	5.30448419683598	5.26324507360627	4.77439139123676	5.13518838607901	5.59675791679786	4.65920051806996	5.20514704476245	4.92848737150853	4.95594033306872	5.19257301172003	5.01266738687593	5.10829865303014	SLC25A48
11715	TC0500008835.hg.1	6.11675972560932	5.9319437942717	6.23565741674091	6.39354498105912	6.11675972560932	6.51169806403487	6.34857992678104	6.04604458771214	6.42711723531208	5.99498080941086	6.43731625518211	6.19300705224598	6.62885368603783	6.26347128926329	6.29790689307872	6.15412930444969	6.39371774602593	6.49578330448445	6.19031992516613	6.45597791394581	6.37863741123411	6.42151049266922	6.15748963480015	6.07636275888503	6.23150531901001	6.05482951553349	6.32254148159474	6.24852525193096	6.06261427921219	6.53870190091476	6.025518015281	5.928734648005	6.50762960113474	6.04980392574792	6.21221876676389	5.60810427825695	5.8538070849562	6.51849151391983	6.37428424105283	6.07005633866917	6.27643985096473	6.07979653161683	6.30677418889194	6.37655571182964	6.22028069195891	6.5159056700383	5.90638988707285	CXXC5
11720	TC0500008852.hg.1	4.21991606242178	4.21427301978686	4.39604556715768	3.93810919566003	4.21991606242178	4.06646935495275	5.08178091935133	4.76429829237802	4.06888198594143	4.82357545394441	4.25064522062778	4.35302259878528	3.70100048569912	4.1297547133108	3.71368553627075	3.81973455137383	4.42974563607586	4.03884353157846	3.88493722034286	4.38030890204114	3.90633339976978	4.20723687044191	4.03350985560308	4.11980448854003	4.22783398514433	4.01068504775615	3.76012085619569	3.78974678027461	3.92571957977761	4.30361748782385	3.79100569993123	4.01744394126245	5.10980301566519	4.8952743139261	3.13278963999567	4.30943974303356	3.62790492972801	3.66169736572034	4.0274037743567	4.05653485863999	4.55909861136915	3.80435660510344	3.53392176822758	4.08159112713448	3.49905083136036	4.07406280744285	4.21226116136947	SLC4A9
11724	TC0500008855.hg.1	6.28421170243112	6.95110226019865	6.70489547097565	6.30038004096763	6.28409320627507	5.91935058932373	5.55223324519529	6.08560863000284	6.42797925212906	6.33617083795074	6.38790413034284	7.68037858065594	7.41720260461121	7.08428956655617	7.40698613931409	7.22502548244978	7.56251447547808	7.11085573912779	7.45176652720616	7.39530621814722	7.29092130398322	6.90355974998072	7.40423888068238	6.99921274773794	7.2412136165811	7.01261215994321	7.58990524322616	7.64078923765505	7.10589412215255	7.38686185792421	7.33150531297575	7.07281518166361	7.020897654379	7.11765483926048	6.79012834174485	7.07266422457318	5.98955764140184	6.52108059421325	7.00641002810337	6.71486367236792	6.97369303054966	7.23058920538773	7.27191214797909	7.33649940553514	6.88381434829978	7.22729053060132	7.12666719491005	SLC35A4
11731	TC0500008871.hg.1	5.60938083802707	5.70152681682401	5.2621963897492	5.88138329348526	5.60938083802707	5.55578695302041	5.07903271328237	5.43530662736314	5.34864902776673	5.58428227070377	5.83348603493823	5.48451073736501	5.73062402756031	5.22863635130375	5.62500481506077	5.60712825579568	5.65914731256643	5.78712084694903	5.26373208661907	5.60808668379052	5.40481655507901	5.45213867176201	5.36877338097204	5.44409334703005	5.65934480050235	5.14740732896919	5.28491946047987	5.55035509061222	5.64818931735831	5.79698071771265	5.65687560605551	5.36589499362695	5.86942304082958	6.358551316573	5.59127150363567	5.66060762972459	5.07885032749318	5.3199530615464	6.03065545836948	5.24167634345484	5.60491514423546	5.46680960122793	5.11247322101758	5.58059838517866	5.52684551404719	5.43137911772737	5.33798628994093	PCDHAC2
11750	TC0500008890.hg.1	3.85449648121609	4.42305842476365	3.77708988744856	3.97985853007831	3.85449648121609	3.54575080547112	4.62191338427841	4.48903313717758	3.74196388883498	4.43521584563115	4.15668942657422	3.82337221630348	3.80834145016818	4.07142198550434	4.07973870586905	3.37822249754334	4.47665160458782	3.38887615001131	4.18018570836603	4.49419082511574	4.54794279496999	4.03572868109414	3.87558943699554	3.77388858856103	4.23261949279812	3.81727039437976	3.94551727416949	4.1182434286946	3.93766123594163	3.88869377738099	3.41028804099562	3.4419328062703	3.85623172173479	4.14707174790322	3.40909283768815	3.98947677354361	3.66355925317862	3.968223282121	3.71524289018667	3.75592387889559	3.63662603463907	4.39517805689582	4.14239276677362	4.03824237183975	4.1011713970165	4.08960485038339	3.56507899404514	PCDHGC3
11771	TC0500008890.hg.1	3.85449648121609	4.42305842476365	3.77708988744856	3.97985853007831	3.85449648121609	3.54575080547112	4.62191338427841	4.48903313717758	3.74196388883498	4.43521584563115	4.15668942657422	3.82337221630348	3.80834145016818	4.07142198550434	4.07973870586905	3.37822249754334	4.47665160458782	3.38887615001131	4.18018570836603	4.49419082511574	4.54794279496999	4.03572868109414	3.87558943699554	3.77388858856103	4.23261949279812	3.81727039437976	3.94551727416949	4.1182434286946	3.93766123594163	3.88869377738099	3.41028804099562	3.4419328062703	3.85623172173479	4.14707174790322	3.40909283768815	3.98947677354361	3.66355925317862	3.968223282121	3.71524289018667	3.75592387889559	3.63662603463907	4.39517805689582	4.14239276677362	4.03824237183975	4.1011713970165	4.08960485038339	3.56507899404514	PCDHGC5
11798	TC0500009076.hg.1	3.30211229280831	3.42940526417169	3.54495838064398	3.55341653390763	3.30211229280831	3.50634891058772	3.43848520034515	4.03953081747836	3.06430591315219	4.06349450556667	4.09361231601754	4.56163435087836	4.83098424275458	4.53342579629954	4.48207293065309	4.41023333988622	4.40900801879205	4.37895874003384	4.39003573813603	4.57599227661109	4.33444399350329	4.84681299507203	4.97290515225223	4.19039839330466	4.74907951743922	4.43217926149186	4.37522671735642	4.7492704439559	4.59916270589635	4.52955099322585	5.06172976768914	4.42091142917233	3.95387483857349	4.57822840590978	4.48998049151993	4.89438013839776	3.43945900518284	4.74902017971813	3.47203355055722	4.78187603770108	3.34005640109359	4.56938761302043	4.60411108951152	4.93578301101566	4.55460031100563	4.65716549552271	4.90914759357434	SLC26A2
11801	TC0500009085.hg.1	5.00378754398966	5.08532292784515	4.68612304971815	5.46740568687015	5.00378754398966	5.20600731532783	5.40442794376963	5.2579058765983	4.92522911273461	4.86185770418303	4.8540496080494	4.58723982945935	5.29781120812	4.91756860153118	5.66163513619637	5.37811214621892	5.11521616566415	5.06463225227521	4.85257000814906	4.79803101777233	5.11961103404406	5.07165236855341	4.79958184086901	5.20289926205654	5.38999672200587	4.87878964798065	4.4909973558348	5.05882594712116	5.11658651058174	4.75661859319249	4.80886133006356	5.22553028568417	5.54658307050746	6.19009485852978	5.08288560741937	4.99483275168877	5.08149308836633	5.95669770659144	5.3409127166994	5.19414287172848	5.44248233005479	5.44079180593287	4.99037096544919	5.29513700775964	5.04478214210614	5.1834001850445	4.5573022626509	SLC6A7
11812	TC0500009123.hg.1	6.62135817483744	6.83429924197893	6.4211847358771	6.71680587729967	6.62131631777763	6.31765337804798	5.75993845208984	6.61409435465348	5.90461167778783	6.71711508612609	5.18151742834033	6.16920505560066	6.23045343020738	6.21515287588825	6.25646669650132	6.4272775441786	6.13725685086033	6.24730318659669	6.15936572698166	6.42054658553623	6.28592747243881	5.82451164573448	6.25338530608556	5.96800021856038	7.17948225297399	5.93472166403147	6.38852939315645	6.5772589853499	6.62791789465526	5.96332724931998	6.43928370594865	6.63238079260621	5.95858415493236	7.32796647225191	6.90025056932654	6.63055127680759	5.71704497281819	6.6201288283264	6.75540920467453	6.30489332098762	6.60406858844981	6.50844957613331	7.12000656099996	6.53373790527512	6.72753631024953	6.82781220344118	6.52658335914613	SLC36A1
11825	TC0500009221.hg.1	3.47180614645079	3.95956557546813	3.94540292496123	3.69104345496863	3.47180614645079	4.53017466230933	4.59173035465301	3.93889317552565	3.45732106336616	4.19807968488829	4.29223913960282	4.63367373296883	4.39269077117333	3.90501855157019	4.85066967043782	3.96157115179127	3.94025132301434	4.29869624028017	4.08519432517608	3.78445348792344	3.68264613975278	4.48482896380722	3.72184880784084	3.60429124995991	3.83482316227692	4.23754827885835	3.97732212678741	4.5452649400459	3.85951112939222	4.16659458670073	3.4765128324868	3.87411611268126	4.34590087282456	4.90942211578133	4.17354083338045	3.68876435578002	3.5034896100847	4.1821253383286	3.72614247069278	3.29653589329753	3.87469783997565	4.15308822265152	3.68018257842429	3.97660146252279	3.63261410839046	3.79746808652558	4.10929291071167	C5orf52
11847	TC0500009392.hg.1	3.25041345919808	3.47920141972992	3.08145080893855	3.7134447428019	3.25179357756392	3.00985767300543	3.49303238679656	3.79212712392267	3.37550500485785	2.91729626632967	3.73662783544898	3.42024846441123	3.34763327885406	2.86114370692642	2.38203476302797	2.95187282835097	3.23543141102272	3.44017214909983	4.19481745665585	3.12595145522031	3.09485218585777	3.0103050400854	2.68929117273271	3.22557650032442	2.80637592688542	3.22415850192181	3.05679439543167	2.74625010803734	2.92448106404066	2.78445012339675	2.99271834272593	2.69856501596602	3.34665391235117	3.61810312575773	2.87223608937446	3.23769110756251	2.88215850111162	3.35727080402441	3.03999787168509	2.57719195174311	3.41062475690847	2.73621491592208	3.0388749195328	2.63616031164343	3.32666691763472	3.29047742501504	2.78750512796396	C5orf58
11866	TC0500009524.hg.1	2.11053578051611	2.25832431096118	1.99181344632227	1.9954743692976	2.11053578051611	2.21394354866674	2.0591754900562	2.29887082575682	1.95693073235771	2.05814671679914	1.99370916647807	2.44618415482996	2.35843189880066	2.25974122022089	2.02543404166124	1.89846911053057	2.31623059079094	2.14526839670801	2.83702687738101	2.39116295372893	1.89674674885113	1.77683207199701	1.97970948031721	1.75657208609325	2.09551178755724	2.07471538440272	2.08606614264393	1.98563936929266	1.80199334599661	1.99618372694399	2.05859596141356	1.9727112144582	2.44545784383791	2.09482116768504	2.0737274678621	2.27262865756308	2.57246645439708	2.90462472206853	1.78267975111345	2.52261525871517	2.20777981294527	2.40328859528792	2.22209894061458	2.09050983274778	2.17258766202207	1.97858631992082	1.9586421655089	C5orf47
11878	TC0500009603.hg.1	5.19139262443205	5.41174423152927	5.0973638730051	5.50500772203251	5.19126104523011	5.20900586487749	5.04836611690897	5.46976000210506	5.74646080683972	5.52405263858101	5.23913663780396	5.37646811428727	5.57166986323296	5.41119307312995	5.6618374305269	5.54869026133891	5.53829098781067	5.93630968076516	5.08181178993472	4.85888607909221	5.30408405764812	5.52659229750629	5.02426869238261	5.11111093726277	5.2268480962974	5.29609316884343	5.09225700830965	4.69182599594059	5.53190080706756	4.67645434680114	4.53246671182635	4.99006171732079	5.48950086979576	5.30839223051575	4.66251469197241	5.2162093286702	5.49320661294192	5.70862939703772	5.17931195316975	5.04563015857058	5.28330174239121	4.9664660403876	5.10974320645673	5.198818543019	5.18914431669282	4.63699134905627	4.78140481854638	UNC5A
11884	TC0500009621.hg.1	6.22125908450194	5.81426265126207	5.82814243084376	6.3445720427601	6.22125908450194	6.28800437054996	6.70083370432147	5.95023248175725	5.94966855678533	5.8843584622728	6.23131383198956	5.98570758650376	5.71931152955338	5.92328028353533	6.16677668269803	5.94329322275106	6.08507338998017	5.36121917794014	5.48267111066374	6.05168191932701	6.03588827642288	6.41419188781257	5.60465210371491	6.03632218011793	5.6723158182375	5.88993679235834	5.98188267632406	5.68246432380123	6.16043602802422	6.05576193624995	5.84319492373016	5.9821637241785	5.7962678223287	5.83559626760054	5.61617533512647	5.45357533572072	5.6891866593279	6.28215864786496	6.0432239740253	6.16831439465865	5.72856722576085	6.13437430316545	5.91530597316332	6.1388267509693	5.97820656676256	5.97012167680826	6.1632809457603	SLC34A1
11913	TC0500009801.hg.1	4.30518211523689	4.34457033297789	4.01997765168022	4.37418668081486	4.30518211523689	4.45941158226928	4.85790105230207	4.12638155470743	4.7024202680847	3.57217073334641	3.98422088061328	4.3637602673524	4.51361989592725	4.57883417702162	4.16524705024743	4.54140251897642	5.03047331314499	4.91232529692684	4.42676840505446	4.43171861111774	4.75716386209685	4.59158022613711	4.010379267356	4.1982778612381	4.30648834166735	4.15152887846102	3.92021826585744	4.55203465810561	4.16884418169327	4.42866394339188	3.97994418961464	4.224325000332	4.63930390026379	4.31236404249287	3.92652138138326	4.10876098243475	4.9666061349869	3.70447123276223	4.32171986487984	3.50193878667095	3.97929220282523	4.55044614354548	4.38834521990615	4.58179972447726	4.2014080059552	4.64549627224085	4.37479489078451	EXOC3-AS1
11915	TC0500009805.hg.1	3.5848367226911	3.01834247008953	2.73509105537209	3.15357311446464	3.5848367226911	2.99113959090217	4.53648525751872	3.7413977235101	3.51365494535013	2.99264052299893	3.84041844511932	3.45421062206665	2.63244899326286	3.25864606977797	3.4622893791086	3.50052365041315	2.8846058768861	3.28782299746429	2.80666576851785	2.9178063833912	2.92939857889352	3.33791885870884	2.48488478173688	2.61707323412461	3.15361438925781	3.04971625492449	2.63350711424227	3.16038303050979	3.09108626487183	2.93708753743785	2.77634646338429	3.47523794959914	3.78683125547226	3.83471565920331	2.70876610898456	3.9532654963041	3.2453031038742	2.76945862584748	3.34047486222415	3.01025602720799	3.28734235929607	2.8276639728509	2.46185331701504	3.12757422063502	3.44190630941049	2.50203745255974	3.21991697793521	SLC9A3
11923	TC0500009861.hg.1	5.82890678062187	5.77936172144114	5.45563528067766	6.01868394543796	5.82890678062187	5.26674629191957	6.50345152530271	5.72529995778333	5.3773598479005	5.95857547956424	5.32386369169811	5.46873414026755	5.52673009520387	5.10786957357931	5.53780029496705	5.79545876880687	5.4668555798878	5.55917609269608	5.96393597061923	5.27782293908354	5.14329626760428	5.38970339151322	5.27498752404809	5.62069696378519	5.58684773696011	4.85084253862912	5.13432891418364	5.28846688387231	5.36419175542156	5.02668063006913	4.83969131721947	5.16311751697755	5.86768890459589	5.97330686140256	5.16474906534316	5.19827467273297	5.59435746023411	5.31876469413774	5.86841172972733	5.40441340174009	5.27793363490777	5.36592653704525	5.23686286806961	5.5593366109321	5.42896477884993	5.30835903420126	5.52578784703196	SLC6A3
11932	TC0500010018.hg.1	4.96253116701226	5.2720889855085	4.49113888689535	4.92231518674186	4.96253116701226	5.1871012197626	5.36229830697969	5.24245721298006	5.08006224773737	4.7402009569677	4.80533644425055	4.97255649725135	5.3601997962144	4.66352124279588	5.27680253897704	5.09323368379986	5.13809035446578	4.99240322364791	5.04986642037039	4.73943900494389	4.75385722857432	5.13367479211842	4.61329947041563	4.68257782214179	5.02763210122505	4.1553268095857	4.82641037825506	4.98824382601611	4.71136396983093	4.48526014349073	4.23347220196699	4.00755452782904	4.71297455296067	5.0729729920772	4.31099285347189	4.35462831061862	4.19716186584922	4.49592235763235	4.69612563453025	4.6338507519579	5.44909032603371	4.76432943719531	4.89825552683614	4.92906126369386	4.72070456680642	5.18399580568322	4.7536685518193	C5orf49
11971	TC0500010579.hg.1	5.35161812931235	4.96752191544087	5.50850904683537	5.51142922641735	5.35161812931235	5.0786302511151	4.38991970604028	4.67716585095523	4.14038091339161	4.71489224340757	5.42109596822763	4.26862022096729	4.38657316092171	4.87041170088814	4.01655348407742	4.51418279117384	4.16399576940237	4.66011657921424	5.05008066870487	4.97129285235722	5.00993463079812	4.71781585152502	5.07198783374607	5.58715698806171	4.83352950508535	5.41116195864066	4.5350886022933	4.67258209226926	5.00379899483331	4.9577373009304	5.1545499435857	4.68343810448628	4.83211596530934	4.74528077687656	4.03746689007217	4.99275828158252	5.72902540765888	4.31968130481443	4.67966636200789	5.33488029812924	5.29349840388627	4.44539275673761	4.78834243758174	4.56614569695673	4.6136703788749	4.96412632166187	5.0500702221186	TTC33
11975	TC0500010592.hg.1	4.15840213016526	4.30502628602489	3.73093012740592	4.31761581401159	4.15840213016526	3.55719922008187	4.24632852209555	4.5016787760992	3.7075652808732	3.34721646178867	4.13099660742062	3.92644415075222	4.27752468119227	4.01341643409029	4.94494668814758	4.52603537577782	4.09487600466956	4.35893942192352	4.56044792736179	4.67008726707376	4.13756340483746	4.3725966407394	4.07277198457327	3.81847831944921	4.16997496594129	3.66207532984281	3.96446468193217	3.92688580421135	4.56826708436603	4.37060835232677	3.85973323512502	3.76664981350117	4.50087392318682	4.54052875177476	3.56693194118988	3.99049434638224	4.16216117296484	4.21964209181055	3.65920196369019	3.54031247823896	4.76445350475563	4.56879042815483	3.60489663769607	4.20507376563579	4.40999623785065	4.15978310140955	3.60233255026822	C6
11984	TC0500010641.hg.1	2.74543730263972	2.79442392469509	2.4470250829706	2.81240599276839	2.74543730263972	2.86089418222357	3.64400942754031	2.34525765092078	2.57570101767404	2.46349256245898	2.36411680225017	3.2375629848978	2.79333973548324	3.68242917837043	3.44877046792776	2.57344622627391	3.15378498215746	3.13274558938318	3.21758786989669	2.39116295372893	2.61324606437419	2.94091794633441	2.8213173183937	2.44612502943278	2.71950219084755	3.28328062584319	2.4914704466203	2.68573588328106	2.64035020455183	2.64011009804636	2.57547495047259	2.96160335707349	3.5720228412526	3.66054556927971	2.51344439102707	2.71835467605061	2.42105572421431	3.10795483237728	3.41559998090211	2.94272262308377	3.00533833662449	2.74433713752263	3.4485958954941	2.77357125649142	2.3094003220945	3.15888401094546	2.73291873205558	C5orf34
11992	TC0500010753.hg.1	5.13696210477658	4.48752770656729	4.87913983600218	5.05512165414961	5.13696210477658	4.69376427624396	5.12909959042359	4.51098546967053	4.75024879733854	4.92610432430426	4.95637655932892	4.58344998033884	4.81171995066687	4.67338662646106	4.98474778075777	4.43189477374219	4.88647267395494	4.7294453830742	4.70510883797276	4.79310994115933	4.68203220746185	4.70713182796558	4.42186188766331	4.70079768426686	4.59621019342657	4.54560615049039	4.61603780909946	4.80445733760097	4.64851793157824	5.05113119106622	4.73546929480175	4.50034447573731	4.11670299622091	5.2954417068867	5.22764167068758	4.45501406962669	4.36906700816326	5.37292498221788	4.72697972943429	4.33383830009051	4.648622952354	4.53225995328134	4.39376761272728	4.89323756693436	4.7626886358001	4.85201192233042	4.69848327104168	CDC20B
11998	TC0500010779.hg.1	4.13879745864508	4.02286879267242	4.88511833048467	4.26968083817687	4.13879745864508	3.71717104419619	4.01365783220213	5.10793747268737	4.13089875795834	4.40731106185974	4.1640161836137	4.60765073702435	4.65573215263839	4.50755676916023	4.14160623620342	4.85959322414914	5.00498131402816	4.15674526335456	5.51777895441171	5.40837425061362	5.36889008748701	5.26476657197738	5.32648080676613	5.31362521743071	4.82194695663937	5.91612936947142	5.01264639560451	5.18213585733659	5.15145294364266	4.98185968341641	6.40342333348665	5.56051750889756	4.21810355333999	4.83046903531638	5.48229821172455	5.63171100814329	4.66163413736775	5.3848595574683	4.79623361534984	5.81124797789688	5.14552846735762	4.96360290013266	4.77737290914617	4.4110772272637	4.79009806440162	5.28612948140048	5.19216984275503	SLC38A9
12001	TC0500010788.hg.1	7.70011524037132	7.5892863691087	8.03624722545779	7.36397589061831	7.69999578326778	7.54522650181404	6.53991353539763	7.76537501674373	6.85650367209774	7.56644475720905	7.83266995412454	7.13216385535961	6.65939896735116	6.98403017075217	6.79642698839173	7.40407773089029	6.95155146905302	6.5796873993714	7.07554468236028	7.24095815829481	7.24717050967468	7.19395204627889	7.48136429223153	7.46475342226379	7.42518792660325	8.00496360839176	7.53677903605335	7.98808823174062	7.47785641586527	8.08658956822878	7.9068685972199	8.08942648866597	7.2241936966432	7.28394961305957	7.66801214985336	7.61462839866112	7.08092896286984	7.37646206835438	7.60118223218788	7.8280748567592	7.81829223740642	7.37832605385973	7.57858984055529	7.5533434453924	7.56721871195493	7.15211334805845	7.89722082705615	IL6ST
12003	TC0500010806.hg.1	3.40183317316785	3.14822636113571	3.76611916973932	3.93744401290205	3.40183317316785	2.83807406513647	3.49357425787657	3.81633857431434	4.05031472891938	3.04550423485432	3.60217474294098	3.06195021873543	3.59776651707549	2.8447482692154	3.92909364395304	3.02604257570501	3.99069786400125	3.28526976593583	3.74848278123255	3.1890265209409	3.30971611714287	3.32477926184761	3.11394203590537	3.33493038298179	3.15761210077308	2.73342482948542	3.30602837364008	2.75205451890834	3.42915993928357	3.48808890040815	2.67751268730418	2.58066994964862	3.59701202852182	3.50380601517048	4.10716618172693	3.0920256166167	3.6068230015856	4.39178156283172	2.66120863633905	3.71931401829988	3.067258913536	3.09775658125361	3.7096769126501	3.85546965865124	3.39014672459629	2.74622462014099	3.45518403005393	C5orf67
12032	TC0500011173.hg.1	3.51316922922012	3.85217303466518	4.38180425781235	2.64842297049958	3.51316922922012	3.65492791007438	3.00335062071565	3.61755524426768	3.86515815946146	3.77457107330125	3.68071538068132	3.51277739336702	4.14434558714178	4.47543161397794	3.72218306087701	4.443542182372	3.8788988856083	3.7966407652583	4.37910839503726	4.86416120968051	4.36901272790025	4.85938858292933	5.34251060973343	5.01587433561907	4.66345661127856	5.63111829499413	4.91901280548223	3.90738340512762	5.14613809365745	4.29485522841319	5.14442519288793	4.86751505676721	3.81316608322898	3.73738198315227	4.5219003714009	6.12592383816525	3.51076680317529	5.32110914055686	4.22302822136455	5.92151008718413	4.15661699905136	4.62243874784734	4.62332257219508	4.12574768226162	4.4311211052881	5.03771177689642	4.88250562451161	POC5
12043	TC0500011260.hg.1	6.54024473200123	6.88226833185515	7.26437941674169	6.60692320704718	6.54024473200123	6.76258657565406	6.1685111381767	6.20489466857664	6.67918125770593	6.69492529456852	6.7442597239695	7.55634801549495	7.68742581108844	7.27860924063903	7.16886885892538	7.39187690170306	7.28070489405192	7.1554832982332	7.29961248130365	7.24825461981615	7.43251137402159	7.36339722422602	7.76843788502107	7.12953847605808	7.34605823890347	7.6638542002061	8.09825907667362	8.35453195998704	7.87830615602757	8.2775931236225	8.05596435047658	7.74245485876037	7.59721698767101	8.04105965618196	7.51285334582039	7.73647720576076	7.79059113994328	7.77825927331893	8.10027554203774	7.89759398091547	7.82269134184312	7.76057573169949	7.84074697255497	8.00035486178324	7.69278057016214	7.43231705956221	7.65573173462465	SERINC5
12060	TC0500011434.hg.1	6.16469226133633	5.75695266630729	5.62719630911389	5.54752108388557	6.16469226133633	6.29377572101466	6.70460228834588	6.03548183259793	6.2469071033554	5.72911416383052	6.20641718705126	6.23960303073081	6.44754623270758	5.54713620828431	6.33908458817214	6.18056715721149	6.23345182160343	6.40439126209265	6.31842683254441	6.48502165059729	6.06341761391031	6.38701421185236	5.77893261966464	5.85342987086025	6.1858365112298	6.30059310186441	6.26287363890281	6.11793974762649	6.38658059608125	6.31591499259034	6.23107978878162	6.31683402514925	6.30204513066421	6.3403332643344	6.43767844304028	6.46954556954233	6.26724618168613	6.22795203877078	6.42653259841584	5.73208513143308	6.17781425279826	6.44739993838478	6.23445869633211	6.12650321932062	6.33003331557607	6.31127900497909	6.13169233750327	MBLAC2
12062	TC0500011448.hg.1	7.75765356581128	7.90810907502772	8.62228276018049	7.7368044782534	7.75765356581128	7.92932599801298	5.95943986900938	8.88725741910848	8.32230081956964	7.5094372543608	8.18100307342383	7.99469227940082	8.14743101734634	7.40515048513566	8.00856683550989	8.66004828419699	8.70750594042085	7.97155360736598	8.76103179035409	8.87455827132269	8.59605526645343	8.15376944286647	8.12074407866941	8.90923076700634	9.23325211133012	8.78471154477623	8.117412302592	8.14439278306899	8.15464047485659	7.05585576278286	9.02679060109404	8.58521930763317	8.40782758838847	8.39993532986357	9.03364083603315	9.63764848844983	8.62591104439267	8.70572614196082	8.669931408322	8.97469335783578	8.19383050171318	8.36828035583579	9.00384756636347	8.40905728348568	8.37402242231638	8.6989132336961	8.53844590996788	ARRDC3
12068	TC0500011490.hg.1	4.44842848575963	4.5742925657778	5.16981171121968	3.78325793740207	4.44842848575963	5.02960481099348	3.84637053512381	4.14995709787006	4.89065138823864	5.69161122434336	5.48215652767737	5.28880794978879	4.52184754840229	5.36944528127674	4.55486559467648	4.70227898464308	5.07777945818183	4.14680312788766	5.45862597302778	5.81235336929649	5.70277034973843	5.37199294581088	6.23220875090961	6.43555940352397	5.2101798811365	6.69011185025566	5.76646884217717	5.84276685372446	5.45875617034415	5.28590909564397	6.01434485417836	5.7062320230246	5.15194661724585	4.6137638806494	6.1422989419464	6.63702831064432	5.63808442432558	5.82549235607069	4.57281641457496	6.6737873453853	4.95291704837018	5.45064950158642	5.3547165535385	4.5946111227672	5.69744915674199	5.39392889544372	5.79079846406136	SKIC3
12109	TC0500011943.hg.1	4.52802711267685	4.45687979380359	4.32992494195149	4.67423866977298	4.52802711267685	3.64471063386732	4.57943215229602	4.67159604101146	3.74869408816402	4.59748144672266	4.5401279523836	5.35754476202302	5.10582745264779	4.0469041530612	4.93955685444123	4.98778535583172	4.9556382553589	4.28599641258974	4.99794938600877	4.70843735423521	4.46657158595243	5.14518151152204	5.23114484048984	5.01523701126441	4.94883304962537	5.41653712146142	5.60480967307691	5.07034685354887	5.36318958691675	5.72999259525115	5.72232269486029	5.45865763038053	5.50068731013798	6.25924470947972	5.37616659527044	6.24076863486776	4.90429437814339	5.4563016722988	5.45992565546375	5.55811106019668	6.24394572353033	5.63880994813489	4.75452322120846	4.90158968850129	5.11553856590066	4.9230017035359	4.95575830688139	C5orf63
12120	TC0500012057.hg.1	7.33534878586616	7.99907217010491	7.6450510856885	7.79823247693665	7.33560021343613	7.36158598614496	7.27609872657952	7.5080108911756	7.37127929006802	7.50200843629681	7.4819802392851	8.37669153546347	7.81497380822037	8.14004586110506	8.30494928275516	8.25917756312968	8.46237219180445	7.99887057927954	8.38219261350769	8.50962461473493	7.80568595529117	7.88792614138726	7.77826600006083	7.45350459115146	7.72421190482557	7.49438094744034	7.73727644143241	7.97931910116323	7.7538681968388	7.65428141360713	8.03915319829765	7.8202055883933	8.41634289305835	7.9009764123266	8.00831196888468	7.92465364920471	7.24465505768931	8.10284873379932	8.04243764081962	7.6901965599576	8.27925201022725	8.39689064879547	7.60788140374318	7.80819906488309	7.52384161612636	7.86729393809444	7.84001697220449	C5orf15
12129	TC0500012111.hg.1	2.81840048438495	2.42474436324597	2.4422982067439	2.77523603007799	2.81840048438495	2.84272511515126	3.09858133226524	2.86087802457901	2.58537112570922	2.77997830750941	2.64003162892068	2.39613785178972	3.01951785311511	2.65093562520285	3.05444195341765	3.15227932358235	2.7360014196014	3.06123639380303	2.71487557703268	2.64836825100868	2.50755707066464	2.83291197818674	2.29412813637599	2.57569730849604	3.09397918062059	2.73053506815152	2.77142144517473	2.61471105924428	2.56490898132969	2.56326205223922	2.75585819344307	2.84367029244217	3.12051971998027	3.96799414480095	2.37565398655427	2.18027084022865	2.30651946945215	2.80075973979362	2.54775407963547	2.46913136110975	3.22943366813202	2.46210626332963	2.50185504653735	2.63458893543135	2.28184145201513	2.50249016401429	2.58615317120852	SLC25A48-AS1
12131	TC0500012127.hg.1	4.11076956091449	4.5058009149269	4.81675617103234	4.46016153378286	4.11076956091449	4.13681040466155	3.77458488733049	4.91346282553469	4.48999354802658	4.13389881890778	4.4459578124928	4.4650874726819	4.58096156021502	4.62120287877975	5.21386804477273	4.7939266953366	4.57282503382255	4.64407531358342	4.36719170165674	4.42203599165504	4.70216871516188	4.6464351117527	4.54850923071706	4.43895806683974	4.64092110916522	4.92917649790005	4.62389009084218	4.72650708369446	4.72921957891794	5.03337346363177	4.05817286367666	4.5242929835908	4.96298479859517	4.39735561570471	4.93162035846226	4.76875123376056	4.74999149127545	4.88971279019847	4.18955165226513	4.20493503376346	4.57457411855116	4.61256737602158	4.28017634320493	4.24312051638329	4.20510695049757	4.68294929810294	4.46261973781355	TRPC7
12139	TC0500012163.hg.1	4.75320325889795	4.54108173403212	5.19227906140574	4.99422690534581	4.75320325889795	5.31851472278268	4.00722065923017	5.16873789800965	5.02383338909804	4.66876132338017	5.08482657420211	6.14803990925429	5.54300609820309	5.94029765669285	5.97090238574906	5.62008282719935	6.05973194551295	5.21696685252719	5.51532313115345	5.6782613127344	5.83852969845545	6.03213816918073	6.17605020603572	5.45753082931826	5.49252274109129	5.82351740020445	5.96747791822116	5.91871182567259	5.91611280213898	6.04737557128314	5.50175069608794	5.80537333591469	5.75583345125676	5.40488752255608	5.58749501374095	5.61939545006163	5.02384560921071	5.76748845009144	5.81563507667408	5.8006335406886	5.38964498392537	5.84127115984256	5.56329692805554	6.15401460528278	5.77757577824612	5.42649567571385	5.68358876000721	CDC23
12141	TC0500012166.hg.1	4.38653076312522	3.88119999752853	4.46195503392383	3.49480617971728	4.38653076312522	3.23675952996839	4.18401478348046	3.76983644321103	3.68951314648389	4.08443979075299	3.9402519330837	4.05991250581217	4.43198855822752	4.06765126611574	3.4045373924194	3.56534416123189	3.5595158134529	4.14893698771038	3.87984879091813	3.73790253690065	3.59693283798857	4.03580041323013	3.38088495811078	3.47971463576097	3.72808547120762	3.78597318412275	3.58250201590321	3.69675985268489	3.27327726876559	3.37911259169788	2.79572234311402	3.53473545012775	3.85211177217984	3.18408597964995	3.62716866827792	3.27520852244713	3.92959164064018	5.24913445544549	3.23916692449359	3.45932594069802	2.98505461375153	3.38625392917255	3.11549448192745	3.04621844636981	3.21192549533661	3.28727097371355	3.61585123670396	CDC25C
12146	TC0500012204.hg.1	6.21392627194198	6.02783785488047	5.99554850960684	6.22254459045752	6.21392627194198	5.94533264302548	6.45027140010763	5.92481875744883	6.14087974020555	6.03838186780884	5.85042501579194	5.67382103945322	5.55225248563269	5.76854655924901	5.72560948590643	5.97019658475334	5.76571447960331	6.04921677451037	6.11924971637691	5.77569711699735	5.91724898816847	5.8673760529718	5.38425135277186	5.88494264367518	5.85738100335785	5.29887372578795	5.46019938951109	5.73575680469702	5.80743307521577	5.97214286515867	5.40163538746032	5.89456828785385	6.12180477652079	5.88951063064794	5.6667005672902	5.5512031093693	6.32434159653323	5.85508706848521	6.18785759919767	6.0710570854044	6.10070053318695	5.9775085787784	5.59303999968757	6.16910097304092	6.20716893708316	5.81487901832128	5.31926634839603	SLC23A1
12158	TC0500012272.hg.1	3.4670413442347	3.43172393859084	3.15096813482605	3.12973600457493	3.46842146260053	3.71734161110925	3.30991781225167	3.04026472554569	3.51784609973049	2.76525026399728	3.54777443398873	2.95980189307619	3.68176364825398	3.14239699595689	3.87731371427041	2.84340947838348	3.25387735093296	3.39600912138885	3.33942093598564	2.94015154276422	3.66098083821791	3.74271321009482	3.43416189338351	3.20972443706383	3.16827226991679	3.44014005972254	3.35226072040607	3.39559784941751	3.52506984494962	3.54638347029121	4.11732445423551	3.12979335100899	4.16619759537831	3.3286970849464	2.41144527645836	3.73099550322074	2.83909889304159	3.14292012518682	3.03864481881196	3.12757024785256	3.99539635489683	3.74751626134562	4.39901762654758	3.48679064572616	4.33999505504726	3.91924188100417	3.62615992572189	SLC25A2
12160	TC0500012282.hg.1	5.63497404966286	5.79890002627077	5.37230060574757	5.30775062283739	5.63497404966286	5.65146688291453	5.75875992552322	6.16142687942331	5.95098729647529	5.76438505793196	5.5455688494259	6.10745035580795	5.84540610818632	6.20258968262812	5.52870144230445	5.97297247766672	5.4174285843715	5.7532597434655	5.39455209649123	5.7422591779541	5.76224799852378	5.29156362304145	6.02617761661701	5.5888157078468	6.15910748244818	5.93068637644455	6.02261210284902	5.83472866348141	5.58795806032224	5.45535972004942	5.57573084721473	5.62687923682441	5.61855550811546	4.93135539417801	5.72438788422447	5.51771406843234	5.59546513922805	4.94223519118864	5.67303850846435	5.76792989877601	5.83711855591206	5.82307226244196	5.90620596014814	6.1124500963565	5.80741433477902	5.93220430890428	6.13799406465913	HDAC3
12177	TC0500012394.hg.1	4.05074343365274	3.36130281606024	3.88894632916681	3.95244839896736	4.05074343365274	4.06849639750457	3.3660110783219	4.59869424120487	4.39430175712483	4.27050789849367	3.29564359088696	3.35859056263146	3.63305097149453	4.31258252012175	4.14679946538202	4.13189445429805	3.96435801367989	4.09911546406535	3.34980231580256	3.45754980397303	3.22685654650097	4.06360515000568	3.19499112287968	4.0908864764773	3.79886149059086	3.39558738487465	3.22678624674297	3.37353241890837	3.351578936955	3.56937802299912	3.7265488074079	3.34473968516849	3.8542304736788	3.64693125531995	2.97312559618434	4.18193968028262	3.86020369896026	4.40433109274641	3.98201610181226	3.19335303575789	3.73296020366776	3.44836798506524	3.28616517518209	3.70230194138434	3.70824215338191	3.60453694627419	3.82233525127713	C5orf46
12193	TC0500012501.hg.1	6.73592884727602	6.59934698004584	6.50310597697858	7.04463965326996	6.73592884727602	6.84198536087175	6.84936481746594	6.91542294435938	6.87631315934969	6.68187068704974	6.59057352340803	6.48733781956117	6.33252878349569	6.75643492370393	6.78942123167774	6.20505602984681	6.83165067841401	6.60721700579788	7.05681452099519	6.58345438060324	6.57902251928312	6.37576191924366	6.19024934574001	6.17834714122082	6.39527795849488	6.58671859537419	6.85987043493111	6.6841104982159	6.69981903914599	6.4031775076064	6.50209164185056	6.58997304303164	6.14155198180979	6.68256962525861	6.75930475322128	6.49749542543137	6.14327609369349	6.92573188869307	6.74855935193873	5.91110860461719	6.69926544448435	6.63447325676365	6.63596120505692	6.88329613631764	6.13109198001769	6.5594824707133	6.53727383726256	CCDC69
12194	TC0500012504.hg.1	3.67601885872435	3.57410403128347	3.54515064516838	4.10774014681278	3.67601885872435	3.74049003005776	4.1834236728931	3.96392954012622	4.18924614345895	3.73465488318681	3.10411527093264	4.0604573777675	4.14139430057302	3.96135390398786	3.80998475230338	4.35330304806018	3.71310335618236	3.88648068235627	3.38575913853861	3.96891039002407	3.80748355387557	3.60839595141045	3.69206255699241	3.43975173567956	3.7172849467026	3.58372388665326	3.45661505773116	3.48974935363722	3.47031486536312	3.39745166013826	3.188339697632	3.77319109322435	4.06202541463897	4.37321984783669	3.6640007869261	3.69899395192331	4.35410075975556	4.1863883738559	3.98718952957745	3.98924924605581	3.58970554570091	3.6998012746972	4.04426410007296	3.5928878782011	3.83530722797256	3.86401129199791	3.4591671830886	SLC36A3
12195	TC0500012506.hg.1	3.3190218030167	3.76543226112178	3.79262621582635	3.86356512339124	3.3190218030167	4.12914802555797	4.01376433633909	4.45440319241732	3.80253024641807	3.22608385244256	4.14852983073695	3.5527372302681	3.89663353273093	3.90887140778599	3.90152514809752	3.09363622872617	3.15487106561033	3.57706854093761	3.76941133442464	3.33436751456341	3.82231545661749	3.93138671171185	3.55615898497696	3.8573374827993	3.55874756162442	3.49354061965396	3.83386175810344	3.60449551168602	3.90305702998104	2.91002259158734	2.76802420344306	3.56984885762353	3.89873570534685	4.07162897117741	3.68374782796154	3.51801531615936	4.01097586903903	3.84093304807333	3.69156237243017	3.00857672189102	3.59678559533162	3.69280711304138	3.08027148471769	3.83254063374442	3.88368715857766	3.59044323332304	2.88911187675391	SLC36A2
12204	TC0500012567.hg.1	9.46294877623569	9.05381474350001	9.15896448065341	9.8404169559937	9.46294877623569	8.51583701462779	7.46711949198836	7.74025768515657	6.57444457264262	7.9435294716445	6.6948476525286	8.08043710963216	8.24819632677647	8.77644098639167	7.63514463720672	8.83266513401536	7.11853359065031	8.57225111287641	8.58940118875352	8.20811270732388	7.8083752165283	7.42532528276171	8.87179136094927	7.35948384234907	8.57825520858509	9.85125481700684	9.16260358755607	9.1521326782818	11.0688779185899	10.6274391797385	10.3237639953311	10.0818264810292	8.05546003405679	10.0720269724076	6.52473097514052	7.58434665713836	9.41489986673374	9.47019495708714	10.2576503439614	9.2526245476701	10.4272053726922	10.125002522196	9.70145167175971	10.0438843667974	10.6224241824161	9.2618312274642	9.77492088098374	FAXDC2
12207	TC0500012588.hg.1	4.48969403459104	4.08693442390604	4.50229321918481	4.1464006254063	4.48969403459104	3.8289566612577	3.19030070438577	4.00394981664389	4.35094878543181	4.72829367090744	5.50118006977628	5.47373246185483	4.61725422046522	4.98504780112856	5.32145416769732	4.99605055343827	5.08002943657416	4.79443803203907	4.84742145556574	5.2636439489413	4.51488218464181	4.13067829832805	4.87527100984949	4.52809065387418	4.5531365670125	5.64906776763044	5.61430277997998	5.33735627485378	4.83364074967413	5.38354696626759	6.17715852176405	5.58181817115215	5.36410055869903	4.06672194809586	4.74732951590156	5.63246908491355	5.38104113798842	4.96537802647033	5.1560367599791	5.69862193062049	5.42462619785313	5.04148702781329	5.1639921364615	5.27547260131133	5.49542575424683	5.19491352185514	4.64280969322872	HAVCR1
12209	TC0500012596.hg.1	5.03117365647971	4.4338848565061	4.55628243468122	5.36488960952474	5.03117365647971	4.34047175060462	4.65056295278577	4.19490278321155	5.11237051014637	5.11817912757013	4.89867738302394	5.10669625070819	5.5354032349806	4.39903431883357	5.22033044828671	5.06359888415812	5.11881455745986	4.72804512714659	4.98491726276058	4.4562567968824	5.22575355865945	5.04695261604179	5.28499754327181	5.14606194748983	5.27705962739489	4.67306610916	5.3686821743618	5.05526424531827	5.6663627793707	5.25719319757518	5.41701473557946	4.74461666885629	4.69817574373734	5.49977830810408	4.83759269545218	4.18234978105845	4.6851151054308	4.2628180805951	4.92208314738327	4.42805540019297	5.27654985072489	5.28523631515001	4.63399050697721	5.04989869270369	5.06011436768805	5.06668530713845	5.30201133442533	FNDC9
12232	TC0500012870.hg.1	5.53790031736149	5.0590058663243	5.30769710451124	5.61223358198362	5.53790031736149	5.47872527005437	4.59560867625497	4.91201127636547	4.46116270465052	4.20503501429801	4.85279561008777	4.81904474532212	4.88463967871898	4.83017004920087	5.06886403670657	4.53833213136434	5.39821299043587	5.31786283312639	4.81873425630052	4.91785513045769	5.31413253037146	5.43535409834426	4.84847756700342	5.05527607337539	5.34328427210307	5.06211756152546	4.91645179964868	4.6895679990173	5.20607791103851	5.18202758787632	5.15650911556805	5.33783605104536	4.33249702844375	5.36430347503354	5.07151913624058	5.11810904449543	5.64766095977199	4.63316105294367	5.03321047829749	4.74591026923284	5.57355774257466	5.16072455203308	4.90234463628574	5.19695443579993	5.05558312485184	4.81804691281962	5.05418341611855	STC2
12260	TC0500013058.hg.1	1.83948918084634	1.92585426429885	2.43682389207993	2.43741362079696	1.83948918084634	2.12279599423142	3.50398236044116	3.0830098346694	2.2496597122171	3.05410824344309	1.90735817512944	2.29490559828553	2.41541741996742	2.60845612226905	2.54032169987603	2.23757643359986	2.40457417058294	2.06680120122299	2.43002908701239	2.57817089586799	2.27408525892531	2.10494600475443	2.26481249309035	2.24777835871144	2.34182769201821	2.1877192869697	1.77149272404987	2.33322772846935	2.13754730480761	2.48188184732068	2.68483918587175	2.27186401317962	2.18430413574308	2.48216822450213	2.48819944258742	2.21975013503442	3.16545790143283	2.79057178799783	2.53403123559175	2.26963122350594	2.70555358594519	2.05481915575198	2.4012180498859	2.18988325003865	2.13376538372614	1.95758863210538	2.0527155585045	C5orf60
12277	TC0500013142.hg.1	6.59907582269464	6.48417594879205	6.61250978829371	6.52308080260923	6.59907582269464	6.40712985820636	6.03903368133175	6.70325672599948	6.52659235117732	6.52033774644141	6.23113711884316	6.37654816469836	6.16398328802428	6.46772138857111	6.39851285867088	6.40664644531705	6.46874904031209	6.44539380505354	6.09653143604117	6.4210515365757	6.61379796120966	6.76684989363245	6.68524523129716	6.30422403209214	6.58182926290497	6.62026936741511	6.85502076199375	6.89381347994241	6.79588402273784	6.60060054009819	6.73862118708828	6.80874590389445	6.38099718253516	6.0362818293615	6.68850044060681	6.64487057557818	6.60422443980323	6.17880124797186	6.91401435677782	6.30337583905558	6.34487172428593	6.5960067129521	6.93030201574766	6.76363031858467	6.93931758834801	6.92861235361058	6.54053535822508	EXOC3
12287	TC0500013172.hg.1	4.92684564318044	4.32780419108053	4.45813089890589	4.73651264293481	4.92684564318044	4.33745871075084	5.16604645862416	4.90175695711399	4.53648985713106	4.56416831141456	4.64994533044505	4.41472126765197	4.73411048951937	5.13585081201521	5.28160696713802	4.43998537247488	4.66493026102881	5.23278070110254	4.29487156129633	4.50675895347756	4.40791792465079	4.47952705276555	4.44317902444554	4.49578944081925	4.6743398730999	4.29909040568682	4.62326693844873	4.4470232079719	4.17420927545102	4.94344815390947	3.97941439649443	4.11219506502298	5.18435254786877	5.00544638952289	4.3339356947886	4.49150715741582	4.89666869080808	4.24514946370052	4.21170495571389	4.31526315597658	4.63051376259991	4.08095704810507	4.77589035645978	4.67779929350471	4.67581916913354	4.65447554082666	4.47804175553623	C5orf64
12290	TC0500013175.hg.1	5.11520482203397	4.54264914572841	5.53547664127326	4.94526129936143	5.11520482203397	5.19607266595734	4.53102250569305	5.3057186148782	4.72624326712376	5.522149888977	4.83741396158995	5.02456310366884	5.53086595627438	5.0437219029198	5.06787927086442	5.366356527439	5.92623032314933	5.30575521921568	5.69767704253301	5.32788115273441	5.27148380570495	5.50507372215664	5.71982372648444	5.50969726214649	5.37489786781694	5.99015010368347	5.30663694380924	5.66234605245222	5.64063056707411	5.29344160304686	5.67431423161441	5.7295970400279	5.7407404182174	5.93521090774445	5.41788725210828	5.96225624199636	5.44169014170295	4.59345313611167	5.40644855525613	6.11857467757633	5.65964297125344	5.49984712130455	5.38666550347002	5.5249341218346	5.90641606369425	5.66950436629026	5.59014930308851	LRRC70
12291	TC0500013175.hg.1	5.11520482203397	4.54264914572841	5.53547664127326	4.94526129936143	5.11520482203397	5.19607266595734	4.53102250569305	5.3057186148782	4.72624326712376	5.522149888977	4.83741396158995	5.02456310366884	5.53086595627438	5.0437219029198	5.06787927086442	5.366356527439	5.92623032314933	5.30575521921568	5.69767704253301	5.32788115273441	5.27148380570495	5.50507372215664	5.71982372648444	5.50969726214649	5.37489786781694	5.99015010368347	5.30663694380924	5.66234605245222	5.64063056707411	5.29344160304686	5.67431423161441	5.7295970400279	5.7407404182174	5.93521090774445	5.41788725210828	5.96225624199636	5.44169014170295	4.59345313611167	5.40644855525613	6.11857467757633	5.65964297125344	5.49984712130455	5.38666550347002	5.5249341218346	5.90641606369425	5.66950436629026	5.59014930308851	IPO11-LRRC70
12311	TC0500013224.hg.1	2.75167115770322	2.3228941647011	2.58575854721941	2.56158573669838	2.75167115770322	2.24289689558582	2.58916828993378	2.42058702997919	2.92786896669172	2.25109563597856	2.6471899386864	2.6416134200297	2.19858537919881	2.75063387264976	2.57491542238436	2.97665319429215	3.0382623417955	2.74087087614123	2.22571401709986	2.37964745112333	2.49812373142344	2.78342940040987	2.25906102542342	2.66476313380808	2.44798955564785	2.36102296948929	2.05313050938516	2.58888433148778	2.2302802475244	2.62930521508623	2.42352995659425	2.59624519254062	2.56167011316736	2.22303324481542	2.52585189519751	3.0012633469737	3.11583727683087	2.36555800373721	2.29928016352929	3.09704729191153	3.28011820010541	2.01509187273466	2.64353415191065	2.4551923932233	2.63215403373621	2.75871109832685	2.46618145060269	SLC27A6
12316	TC0500013229.hg.1	6.69350783719727	6.32042138128292	6.65273555297512	6.10719310066603	6.69337625799534	6.62892513506049	6.01706983778062	6.59123374990424	6.09509756060729	6.62562426145204	6.33404767899936	6.81144958463111	6.83525093975021	6.64263371474341	6.62428660779093	6.78620873681255	7.02665704778002	6.76188064713092	6.81646298102111	6.43486372259997	6.7684718972739	7.0220959679166	6.73565616012438	6.70391838702799	6.65604644103913	6.70260366987626	6.80108277394554	7.07491381885784	6.43793977169057	6.83665853882245	6.71548282387723	7.15355681514956	6.89054297690229	6.68929452447252	6.74575926650219	6.60032724342902	6.62116127179089	6.73500903214066	6.65322867870891	6.70114215489187	6.82633479868061	6.82122259474356	6.79795658451019	6.19437833418271	6.79958507795268	6.76979979665006	6.90714419977094	C5orf24
12345	TC0500013271.hg.1	7.11037127567629	6.14666360209532	7.37132331310771	7.07768373800415	7.11037127567629	6.94999587973099	6.08775036805648	6.39241729771053	6.51372958105866	7.1180486435043	6.87127995281754	7.955199675115	7.35258016653469	7.69487600695266	7.41196048325839	8.02515673554664	8.00999192287613	7.39311283503356	7.29276261098425	7.45562186509473	7.30031384980219	7.68068902064959	7.84382914406228	7.85854334810433	7.03937050616726	8.02436212724085	7.7561779533917	8.21543512883715	7.53518766817828	8.19066605752735	7.52716003598176	7.83234916730582	7.70519997144673	7.74885713460469	8.04113318615679	8.04111874740353	7.23644967884393	7.96195325350004	7.84834890852984	8.30772343169571	8.08018930878126	8.24179884206829	7.71622629162589	8.03074274096779	7.66962612758366	7.2588654911163	7.74765704795076	LOC728554
12346	TC0500013271.hg.1	7.11037127567629	6.14666360209532	7.37132331310771	7.07768373800415	7.11037127567629	6.94999587973099	6.08775036805648	6.39241729771053	6.51372958105866	7.1180486435043	6.87127995281754	7.955199675115	7.35258016653469	7.69487600695266	7.41196048325839	8.02515673554664	8.00999192287613	7.39311283503356	7.29276261098425	7.45562186509473	7.30031384980219	7.68068902064959	7.84382914406228	7.85854334810433	7.03937050616726	8.02436212724085	7.7561779533917	8.21543512883715	7.53518766817828	8.19066605752735	7.52716003598176	7.83234916730582	7.70519997144673	7.74885713460469	8.04113318615679	8.04111874740353	7.23644967884393	7.96195325350004	7.84834890852984	8.30772343169571	8.08018930878126	8.24179884206829	7.71622629162589	8.03074274096779	7.66962612758366	7.2588654911163	7.74765704795076	THOC3
12360	TC0500013300.hg.1	3.54773022984677	2.94267535506921	3.29884203472009	3.42875826963663	3.54798578210094	3.44856801280967	4.0046138227326	3.22473432387903	3.53690417234059	3.57638167762803	2.89718621492066	3.36504090840956	3.45751483911315	3.73492276326576	3.37706055982027	3.63573520820583	3.76524018613232	3.30874694907275	4.01792057949788	2.86874913128107	2.89914202263465	3.11593263952547	3.009870778666	2.89368151489262	2.95104251751272	2.81122419600498	2.97520712788326	2.995195561772	2.87351396532148	2.82441681593346	2.77032394614149	3.30620982707864	3.45167310651668	3.36781875879636	3.37000132480746	2.67477022765136	3.58183606385585	3.71112615996953	2.79108070824766	2.87399540009278	2.84298280668921	2.66032999862696	2.92473866821038	2.68275163113858	2.80964222734821	3.12581983239993	2.71442239823616	C9
12406	TC0500013385.hg.1	6.50329349044936	5.31063336354652	5.73191666737548	6.84400704580299	6.50329349044936	4.66528873083061	6.01511431568053	5.60418442018416	4.90168980993483	5.45368024372738	5.10139713532686	4.65381021007876	4.19033023524247	4.34313074769902	4.40922762532982	4.03323823004795	4.80111409671281	5.08323101714637	4.31713509463772	4.5285424236437	4.37188909642621	4.42756257341451	4.12473224955122	4.36135365792519	4.88300704294548	4.35990980419519	4.83220930780698	4.24113430817252	4.33828197009584	4.21618476753214	4.62625971269055	4.31018660105149	4.69574495188046	4.392688894339	4.66120581767696	4.33563569096892	4.62171303021192	4.64332646760688	4.49628855181217	4.42465641504694	4.5218841391582	4.80516594823306	4.27977064357798	4.65022403944762	4.65610860413933	4.35226033320613	4.82880690940024	SH3TC2
12416	TC0500013414.hg.1	6.02575855924605	5.54073818857346	6.41092403713806	5.97967106136905	6.02575855924605	5.7500509327165	5.74084925485671	5.50110939734296	5.33163921906261	5.71399887326655	5.58957076535025	6.85837218250211	6.29665203213224	6.77452090045876	6.27458887817726	6.93841098534814	6.76552651142705	5.88519907407626	6.01704814354686	6.4867397455818	6.40305255203443	6.53742553729777	6.95388078887272	6.87034261987366	5.84832302246366	6.96229154301286	7.10273839482576	7.09901301140098	6.65130606383368	7.24425309304348	6.88008178843313	7.10948945231028	6.59953328694422	6.49480417374538	7.14095990116289	7.11479388521652	6.06718291931177	6.64070828613894	6.50010121961799	7.31851843446074	7.14657783802773	7.30117047116155	6.52943824554817	6.57070099674111	6.77756268066253	6.39477232252939	6.70479025648616	THOC3
12493	TC0600007265.hg.1	3.89602399522113	3.06126072111373	3.44958761223789	2.87607860099462	3.89602399522113	4.05175372602422	3.2304960796671	3.73547827801055	2.9798425905727	3.60145970749154	3.16961914794738	3.27440394519766	4.22313435219222	3.50896677670417	3.52630127291177	4.11749275930461	3.99159142752086	3.42703748696964	4.14793786092162	3.78440654854175	2.90368590511467	3.08526874742308	2.75359340501706	2.83299925345926	3.5771406428632	2.83559591149801	3.62090766589293	3.61941711008649	2.82707656803207	2.52643007930827	2.78438587155161	2.67294207985589	2.84449180167653	3.20400075573104	3.24204073776118	2.71450910092724	3.53789063359536	3.60704955366389	3.13649528009558	3.49164617605027	2.76874254433743	3.23658307708779	2.41189047266865	3.13625103381837	2.6138442339898	2.63618615952368	2.85868055537716	H3C3
12495	TC0600007268.hg.1	7.65367887044049	7.37302175874962	7.24318125951826	7.49959791847236	7.65367887044049	7.91912249350583	6.46758736726402	7.16521640755041	7.40569951254924	7.34089452464567	6.97121373655715	7.7356214355828	6.18995531857222	7.86265191349226	5.93827728423773	8.1648825242352	7.49320074532468	7.00784548557073	7.04999490888164	6.69894328939959	5.94184337035631	7.33806192763395	7.51091817131297	6.25707514165479	6.20388088426764	8.03672626645916	6.29533123284442	6.93390882732469	6.5923775463989	6.60061065064318	7.83106239727542	6.87179096237436	7.34844459219031	6.51707212199303	7.33638346650455	7.16974383824111	7.32499055411833	8.32906523395636	6.94125938156878	8.07118624023019	6.856555685044	6.81280637127242	5.12217700159417	5.45959766208259	5.10449135021859	5.71316313884023	6.23976595724138	H4C3
12496	TC0600007270.hg.1	9.79885591206548	9.18330978167145	10.0774042026639	9.78811917548011	9.79885591206548	9.53265436227268	8.88906351478776	9.4132821483147	8.8730867789609	10.0780748911891	8.76409271405391	8.03887663048555	8.52234224613844	8.26157266757242	8.18562492768245	8.52287089493842	8.51042237769379	8.80074094933018	8.56517923584454	8.9830493264907	8.58993062823834	8.38190561122197	8.18637857451338	9.07147033757571	9.51753016435666	8.62526072325864	8.71412864496349	8.49845533393736	8.80466349688003	8.1257375407354	8.23538774995708	8.33199286448484	8.26969868435425	8.35682077752	8.5807165886594	8.81771294919763	8.45702467968435	8.58255137670103	8.52558493569732	8.75455992845391	8.5912817113666	8.13912679821492	8.7054187833564	8.3817082768537	8.5504219217912	8.60213456658463	8.70331860829304	H2AC6
12498	TC0600007274.hg.1	7.32264253696604	6.3835052121304	7.90452762420125	7.20219730860676	7.32264253696604	7.05046595093543	6.2454741907871	6.56780575186216	6.72309015538061	7.03867102626806	6.53042296563007	7.36533922132627	6.60760503191032	7.02309598440802	6.82989521712394	7.19915318853746	6.9666710352939	7.0021692342746	7.14332285875014	7.04800573927691	6.33439309970005	6.75525225228475	6.36147513826662	6.89603080199734	7.10475046524395	6.66489234323706	7.0420529601922	6.9033639829316	6.60105553900957	6.08178718505814	6.44284926290301	6.87912842856258	5.57067625611748	6.06580736727016	6.31466751700934	6.43357359385384	6.45978440328614	6.67778285611919	6.29904061731785	6.54307836250859	6.64118465129995	6.41322819253706	6.34892237144624	6.71005443694969	6.20218999170752	6.01599182933869	6.06616907493676	H2BC5
12499	TC0600007278.hg.1	5.69239603566184	5.30726785800885	6.50216352851463	5.50484804328063	5.69239603566184	5.60976939958396	5.17766248696851	5.15174194490026	5.38121047135665	5.38849250427879	5.86275279619882	5.80604207943132	5.84737862549537	5.20790767457186	5.73352062802051	5.95753177047964	5.83200698659331	5.32195918358608	5.96481114266133	5.70148878676303	4.84234312578537	5.46317076853865	4.90866823681999	5.01106854367433	5.73483442771402	5.22131931088943	5.77052998227994	5.29152318944236	4.70011517599674	4.7721167566416	5.38274655992417	5.51075068672142	5.525120332181	4.49254540688313	5.01347973597492	5.24027245958819	4.88213782443261	4.47005505620727	5.22490184900882	4.95198110789206	5.439173300462	5.4637808003538	5.19358430397969	5.31317227838879	5.0454512365052	5.000820781585	4.6529481463547	H2BC6
12500	TC0600007282.hg.1	6.44059471296084	5.6383944232323	6.62849567151318	6.10853207310964	6.44059471296084	6.2090750331409	4.9915833727518	5.12660670140831	5.8397293534674	5.72823107237817	5.27879530183209	6.63239154861448	6.76286901500187	6.13648150782113	5.77636722771133	6.88687845765949	6.78725588421119	6.39771848085312	6.74706551161184	6.15125138461473	5.23176231517055	6.01941051636166	5.84298559962716	5.34952057536011	6.10376213779103	5.78469753691232	6.44770899501319	6.31599006263514	5.54197467180691	5.37184497552297	5.98820604132036	5.67632585904968	6.02315069607625	5.81777278026362	5.87865547942792	5.71144352711773	5.83859870693124	5.75116370208586	5.79876173481165	5.11710874241688	6.13720882865281	5.72869437494671	5.49975913225963	5.83006928077898	5.36509872410551	5.36206114934904	5.4074908921254	H2BC7
12501	TC0600007284.hg.1	9.5112808516291	8.58352682498811	8.85910025344366	9.4614717851199	9.5112808516291	9.17590860075435	8.68043018515794	7.50534002331762	9.43111187505421	8.87518047526735	8.70197150211298	8.66639991691343	7.89498042882527	9.06897308124292	7.72959454443665	8.88550010741485	8.01090107799322	8.20691242654466	8.04482153137473	7.80429383294579	8.45006004371832	8.7427479629988	9.02862635012801	8.30996067167374	7.04107902280416	9.33016547782338	7.62408412649823	8.26018565399939	8.16629787073646	8.35789285278825	8.53729233185912	8.37113847833062	9.10228319046343	8.44806008500797	8.5722961404361	8.97855690152503	8.94427539798901	8.9966886943763	7.73468112178114	9.68482250074046	7.92993825986729	8.63823435573058	7.75858395979615	8.3024202914929	6.89343353522544	7.8935401014381	7.38407397240116	H4C5
12503	TC0600007287.hg.1	2.91160595002422	2.92651619341513	3.63995376240949	2.68884789487365	2.91224384646706	4.0374754866945	2.54750843404531	2.73519989638404	3.05038282975546	3.77349903313016	2.99350189480378	4.22591813212813	3.6043838837182	3.1661583814828	2.97707009068392	3.71878821965222	3.35511362836333	3.04646396365683	3.00432879095983	3.19671987168135	2.8505631114232	2.5537077642396	3.11483910817914	2.787935861659	3.54228867691418	3.18653159982158	3.15845993470219	3.72357485285117	4.05207652545399	2.32385926585556	2.88963838804724	2.73102322742885	2.99214549942494	2.80749494514979	3.02785350985467	3.31500495256026	3.57927288172125	3.27836157820554	2.95328672293824	2.98630266270766	2.90540138271532	3.11175247003714	2.71084289425169	3.46643624142876	2.61764923336881	3.00909476105949	3.06936937682495	H3C6
12504	TC0600007289.hg.1	4.44743074354327	3.85114978182476	4.12316968886284	4.37174057726089	4.44743074354327	4.36395965073953	4.61817308432864	3.9354596514958	4.53877631656644	3.93211593025949	4.27662905350659	3.79704538723513	3.68797497648679	4.49079090905858	3.78122836681675	4.37523521124302	3.3424461028839	3.49263586133872	4.30184714893234	3.56016600333993	3.96940697539505	3.61804663078183	3.68076011369267	3.48908183194086	3.63320286762	4.10615903770404	3.72681995799913	3.7750870792151	3.45764725098403	3.55615224766863	3.570619125791	2.97426730734773	3.35279473965737	3.53182307023364	3.30698268778908	3.92011191723007	4.59266289843891	5.25961460161398	3.50790213719977	3.26943705528235	3.73873354262123	2.94631034133847	3.72660859652593	2.81009886069916	3.31739562139264	4.01031879396335	3.41888767126027	H4C6
12505	TC0600007290.hg.1	7.28748879902234	7.11551720036783	7.69348826052371	7.68825158508425	7.28748879902234	7.35496498605623	6.60458737244574	6.91537834580071	6.78212904222767	6.92466250372388	6.6600582693599	7.50100563632388	7.85157980640918	6.85504371295438	7.1086583842155	7.55926267792761	7.55189195340758	7.24119416596134	7.13558204017365	7.15198272678968	6.60883036402461	6.95632148060639	6.18718313782879	6.30456202694559	7.18290409816136	6.63712011169198	7.63701331281267	7.1083337687629	6.55339038072871	6.51055665623511	6.84016465123301	6.80972443176219	6.28947121871768	5.12432689499134	6.56668832277032	6.37967678630364	6.4531807341344	5.51341318023122	6.42949236620745	6.3775193771828	6.74153874828591	6.70695371196828	6.54320059495329	6.71192657702626	6.63459073228394	6.45612838663089	6.29117633340432	H2BC9
12556	TC0600007540.hg.1	6.07264754370075	6.270669101691	6.22035031415056	6.27740117382968	6.07290309595492	6.33921055588815	5.64080652096068	6.42189822797409	6.21767438465419	6.27054935210399	6.00235026369027	6.30495948892332	6.69258885020562	6.71794224674229	6.059856808625	6.0846888500164	5.98846234178488	5.76791875522072	6.22696345457715	6.00028228741128	6.3808935089329	6.42242047528702	6.53462249993917	6.98152159509547	6.18620323342908	6.93089414122724	7.07237623513254	6.60789964251805	6.39087416108556	6.98535693266157	6.79471452309066	6.54543676291919	6.63087190663834	7.22650797281708	6.42512885747975	5.92126451492542	6.7482968749312	6.2005854865202	6.50452537556234	5.99405540527622	6.35009443181268	6.64315378970347	6.60715674296758	7.08400563109909	6.53163329841554	6.54430121686495	6.9067356548162	C6orf136
12561	TC0600007556.hg.1	2.85424085840727	3.00058330946932	3.39980612115291	3.31399840490619	2.85424085840727	3.3330057902789	3.55539251541369	3.33617285099622	3.05174664539619	3.21544394796509	3.22599829085564	3.52592376268795	3.21334557235665	3.18238344849257	3.72050935380035	3.14591006074967	3.3583242515131	3.68677234177533	3.26774325308595	3.258848034924	3.13413042745405	3.27190173577017	3.2974124917496	3.06601288750875	3.18927496930511	3.16869476387796	2.88081285613232	3.15334464129436	3.0928796558408	3.12660076423067	2.95434501597062	3.09791358613327	3.52754294507237	2.9882430749593	3.11530116868815	3.121394738997	3.17631581266113	3.77875053989997	2.89522365266981	3.22064132538499	3.02475662928549	3.16238591319089	2.96672201954686	3.22693883812009	3.06490883968115	2.93491712369108	2.65043790784631	MUC21
12562	TC0600007557.hg.1	4.28210529350958	3.61820809305654	4.12924539795556	3.95706020397764	4.28210529350958	4.0871886777196	4.30621098956471	4.28443294934076	4.03565703848722	4.02410574874865	3.6271051461931	4.13151989364273	3.07699930783599	4.40763544261157	3.68899905939525	4.0067134866868	3.4001219223347	4.24989416933729	3.76493381725928	3.66192786854881	3.87373997404169	3.59469547878294	3.93956948118819	3.74661411306344	4.27214625689928	3.74250305148636	3.86615310189459	3.32492448392698	3.50983605135279	3.38035885092692	3.64475698431657	4.10018385168816	4.24753920621215	4.65768704167581	3.25807485303159	3.85963645979279	3.42197415961975	4.50370601847083	3.6124670616178	3.02140296818312	3.49823497735016	3.63070027211841	3.18493425277485	3.72832443725211	4.60101773072335	4.24826240485795	3.50288112415555	MUC22
12574	TC0600007599.hg.1	7.15420088650177	8.22954000973511	7.26478505635791	7.13196544598192	7.15420088650177	7.83634034127154	7.2106998074398	7.63232317545774	7.7411811784775	7.62433089665451	7.5185768588561	7.94231850249104	8.03930561765254	7.85524582195218	7.72467617438474	7.69158849360512	7.58060143994668	7.43684638103341	7.84444579679645	8.03357251134844	8.45977321629091	7.9877504198982	8.38646169093552	8.06559039965482	8.16331043133567	7.93993369673523	8.64934050346385	8.38477708907068	8.26263895678834	8.33314787212922	8.29855709370235	8.25748061280456	7.60442263844283	8.27111486832973	7.87907328180107	8.13497723942608	8.05644966186712	7.65570201995233	8.74134478068336	7.50780314250213	8.23397378884972	8.59232560789005	8.86250939075558	8.85117659638493	8.40535412433663	8.75625057721974	8.73492985066456	PRRC2A
12589	TC0600007623.hg.1	5.11732132472589	5.72107315419559	5.36774964626389	5.59494115786236	5.11732132472589	5.28398673010957	5.47956495305966	5.50994382207717	5.31230087899622	5.46420673121684	4.88025667926288	5.30770858262338	4.98850409475074	5.21147494419993	5.51358327595184	5.15725674706346	5.43907428200886	5.38687399690624	5.31114687247328	5.40961405267656	5.61137118227298	5.59959820480048	5.3549442129421	5.53552950938905	5.94140428339712	4.9806547926053	5.40478074370955	5.13823521122275	5.70324061189466	5.37551441601601	5.47551021757097	5.49759406316285	5.66216897792743	5.86195512520729	5.37665213848955	5.23472947990452	5.65478832264668	4.04030653857923	5.76124636132912	5.51795264202385	5.62093084829615	5.40300432851363	5.14011885271994	5.3701228299188	5.46157385212013	5.48288808131726	5.12359821322405	SKIC2
12593	TC0600007628.hg.1	5.40604863155483	5.37250901324349	4.7971370736333	5.92737077753618	5.40593837338822	5.48640321923185	6.12986097382685	5.30082455664061	5.43000145708551	5.59329309759072	5.71622143405454	5.63442915305904	5.67502796466116	5.42313174356468	5.56123957302051	6.08668696700478	5.86054910649705	5.76830545672762	5.57473787506247	5.70432722618144	5.6657165446592	5.48633935656225	5.11343289363795	4.81555186068283	5.91264899402457	5.56268713047609	5.77245460656432	5.49177106013196	5.73581882569095	5.74282426624921	5.95419828355196	5.5155144691912	4.77314671405935	6.35286174693574	5.31395378657248	5.21360610128051	5.57251431445113	6.72491270326109	6.13552060805992	5.78069134265044	5.41450643113069	5.69770648761527	6.30827890078522	5.63142203155741	5.66866630064618	6.06094787912856	4.79471622311427	C4B
12594	TC0600007628.hg.1	5.40604863155483	5.37250901324349	4.7971370736333	5.92737077753618	5.40593837338822	5.48640321923185	6.12986097382685	5.30082455664061	5.43000145708551	5.59329309759072	5.71622143405454	5.63442915305904	5.67502796466116	5.42313174356468	5.56123957302051	6.08668696700478	5.86054910649705	5.76830545672762	5.57473787506247	5.70432722618144	5.6657165446592	5.48633935656225	5.11343289363795	4.81555186068283	5.91264899402457	5.56268713047609	5.77245460656432	5.49177106013196	5.73581882569095	5.74282426624921	5.95419828355196	5.5155144691912	4.77314671405935	6.35286174693574	5.31395378657248	5.21360610128051	5.57251431445113	6.72491270326109	6.13552060805992	5.78069134265044	5.41450643113069	5.69770648761527	6.30827890078522	5.63142203155741	5.66866630064618	6.06094787912856	4.79471622311427	C4B_2
12595	TC0600007628.hg.1	5.40604863155483	5.37250901324349	4.7971370736333	5.92737077753618	5.40593837338822	5.48640321923185	6.12986097382685	5.30082455664061	5.43000145708551	5.59329309759072	5.71622143405454	5.63442915305904	5.67502796466116	5.42313174356468	5.56123957302051	6.08668696700478	5.86054910649705	5.76830545672762	5.57473787506247	5.70432722618144	5.6657165446592	5.48633935656225	5.11343289363795	4.81555186068283	5.91264899402457	5.56268713047609	5.77245460656432	5.49177106013196	5.73581882569095	5.74282426624921	5.95419828355196	5.5155144691912	4.77314671405935	6.35286174693574	5.31395378657248	5.21360610128051	5.57251431445113	6.72491270326109	6.13552060805992	5.78069134265044	5.41450643113069	5.69770648761527	6.30827890078522	5.63142203155741	5.66866630064618	6.06094787912856	4.79471622311427	C4A
12608	TC0600007684.hg.1	6.51628073464857	5.94153479859432	6.18875390012877	6.19221936716099	6.51628073464857	5.49232442553179	6.29070349514433	5.07271016626183	6.20611788416334	6.21710349367393	5.69631564518853	5.18446843514024	5.74744098296299	5.62776560229953	4.89755815110274	5.81704881957071	5.64756589771769	5.43225493944437	5.23444743847463	5.7390383070076	5.59469580644902	5.77914875486371	5.78876169899549	5.8032830284087	5.62125695517503	5.8304016896411	5.89853111723022	5.99224552975822	5.81480041747656	5.71414266947758	6.06449013512359	5.84892981890046	5.38160527569428	5.57316799652684	5.42933624607999	5.7152563657003	5.47013629744624	5.82779284971184	5.60420806604604	5.79791630888227	5.97053341491489	5.72790185393577	6.03006226155588	5.67495889453	5.79710193923761	5.63969986981406	5.48995578948289	SLC39A7
12642	TC0600007852.hg.1	7.08688908556991	7.35715951443767	7.34695610887309	6.89998829341954	7.08688908556991	7.36058532864616	6.51325052462309	7.45302179899023	7.24174050371201	7.41642029161402	6.62842045005343	7.41326200543157	7.16156894815594	7.16482891006521	7.39183849744632	6.73073247395916	7.11188625478372	7.04316902314418	7.24852502694409	7.52458684239314	7.28909194137679	6.98436574295418	7.29246462618594	6.82277448650011	7.38820280871725	7.45821031868364	7.71214131915938	7.61421415521748	7.44038300465188	7.34493634298936	7.63922308050087	7.41383313929428	7.03916726740355	6.79176823742598	7.39360197890742	7.23415704248944	7.49092564365201	7.39658192278513	7.43573887354448	7.32940238885744	7.1344927903634	7.34883644502777	7.64898704763176	7.65609346511054	7.33713111140563	7.52834812086461	7.44852613741046	C6orf89
12654	TC0600007986.hg.1	4.66102754591283	4.94209022404722	4.98317909600628	5.05853398429158	4.66102754591283	4.33699196801785	5.17641759242695	4.5737069424218	4.6764425069966	4.83177640828127	5.47275312236077	5.14897046614941	5.49669295437987	5.13556369912616	4.68265112689076	5.20417362532205	5.35999408818627	5.40055572289749	5.37067266268548	5.24452499229194	5.55426800669525	5.36235549029126	5.07560438362542	4.9542099275847	5.42197334825262	4.41643762112653	5.02920526418347	4.85383971901811	5.03055243906004	5.00990653447749	4.75870777879479	5.07764233505213	5.09681092156886	4.21867896130635	4.97956279965506	4.6239707432445	4.92576393630218	4.5603574331851	5.06917480500812	4.92121391401635	4.68891212791437	5.00938697771411	5.08682548966717	5.10023812745748	4.72133814380356	5.41375218068776	4.87039615847284	APOBEC2
12673	TC0600008066.hg.1	5.92539854576214	6.44245341908633	5.81060577209667	5.04536098841026	5.92539854576214	5.47127781595561	5.62940098406686	4.81872321844477	5.97567948700144	5.34667856485246	5.27594007733389	6.6723532843268	6.56933580331925	6.32299423451591	6.27401007948768	6.06045987809143	5.51390143324429	5.83068691596318	6.11591774990946	5.92705649293289	5.89061492901985	5.77745526261499	6.13195002685937	5.50151918661424	6.01794534586911	6.5129980378977	6.5337774296631	6.91343796399093	6.02975310020005	6.27724908669144	6.37505106840375	6.18825681968979	6.19824644180325	5.98616501316392	5.61493837328801	6.0722825737772	6.39711858741431	6.01822646271845	6.13831221420631	6.52348173356673	6.00417174572396	6.32831981951584	6.38556455503673	6.38105626389943	6.16808618395344	6.1694542849606	6.27254949446702	KLHDC3
12679	TC0600008078.hg.1	4.64687991889055	4.31807205492058	4.7780220559751	4.69657194808871	4.64687991889055	4.6172536493195	5.11169573013861	5.01182306439374	4.48290113249051	4.49691020261677	4.35530550956521	4.10265066110252	4.64421785116083	4.30614663846344	4.81146023898923	4.69664551573829	4.28978592109397	4.44237269665474	4.35012453816982	4.50454185081503	4.58563885743905	4.52948904102264	4.29923236182494	4.67496958563685	4.51417297597747	3.99695287665088	3.86779773754121	4.26226329385765	4.34588337711138	4.99159920821394	4.41682388501788	4.66868017291614	4.74214620784667	4.61998393035281	4.75683633654751	4.26670786699984	4.59585565822858	4.65511447939432	4.48044556548288	4.6122439641759	4.12401918987668	4.81587061306825	4.27945208448992	4.12090151452629	4.20319961257446	4.37861000514365	4.51424705985437	SLC22A7
12691	TC0600008127.hg.1	4.56550727735472	3.76660224294546	4.03281285986221	4.46147858359668	4.56550727735472	3.55321197253657	4.44781049821473	4.43041586711613	4.98589852627923	3.08296969386532	4.83446807716965	4.73067129761445	4.69095697036065	5.43069838532222	5.06337129109929	4.73642198435653	4.19157451537576	4.16707209636261	3.611549855356	4.82324260044615	6.00061890116283	4.81448739684447	6.19305605290166	5.02893097045672	3.72005164375806	5.49243858855385	5.66510341489987	5.71745472392853	5.43298760375305	6.71557743159111	6.89351351244555	4.98643640695471	5.29114203794784	5.15472989858917	4.93653360126435	4.68643788892167	4.92613878469963	4.36572206770463	5.57055463048199	5.45762911497758	5.01546663758842	5.12955272713922	4.99214206302145	4.72374624111964	4.99054946654482	5.42780706430964	5.19200100937928	SLC29A1
12693	TC0600008132.hg.1	6.74106026161694	6.99567191021048	7.4597048771691	7.12816768820359	6.74106026161694	6.83052400382137	6.57928167722214	6.58164113514966	7.02919894142591	7.37702670976623	7.40054120759767	5.82289350013873	5.6031310181468	5.99215733851016	6.25333853665903	5.8308353605458	5.63079437256027	5.82503830754283	6.11485059668608	5.88235105641149	6.56083969760111	6.18019300648494	6.58887441988404	7.12316374031449	5.83959166015002	6.94661722501312	5.83253428523513	6.2116413120113	6.38273539438577	5.87365752999459	6.3199011317014	6.23204046653599	6.17799269573095	5.91581862502185	6.28392213533441	7.12350490444079	5.75767924957263	6.1758854156181	5.89534910324547	7.00449335897438	6.07206688923894	5.85500160238106	5.99878384491132	6.20523882779577	6.13119074474047	5.93891163189888	6.33474648714375	CDC5L
12696	TC0600008166.hg.1	2.60092410524918	2.36519889073332	2.58539611282774	2.64687192119249	2.60092410524918	3.47914523413088	3.12212520301285	2.5375676287289	2.7125698712001	2.97921493817557	3.76629126323063	3.14098289233084	2.48307719462532	3.29278042338233	2.69967719798065	2.57794184691899	2.34721447179245	3.31987793659985	3.51903602774979	2.67393349254972	2.66368337458878	2.33115707219798	2.40382157982852	2.77270091023543	2.46573567131005	3.3382099204792	2.86951082968164	2.6664110423121	2.51884669211832	2.54292557358819	3.67712443185162	2.102320447035	2.77629404320307	2.51740344992184	2.7193884561653	3.05688422600877	2.55200492970956	2.60556418274218	2.55866445314983	2.7476429231816	2.01227133630557	2.5683434590233	2.95863813307246	2.5651774030273	2.28961235937998	2.23126837028995	3.05638041692359	SLC25A27
12704	TC0600008212.hg.1	5.94968629037392	5.81262622004258	5.97135195317764	6.13110923921059	5.94933801061735	5.94572534762802	6.46647808877885	6.12996067691188	5.93293726246961	6.10451474906372	6.55127033883995	6.28919163385411	6.32906256746399	6.47023185778702	6.14049389248162	6.30751087731092	6.08078057935881	6.5230413602996	5.61377483184098	5.8780275350111	6.2103984904381	6.09752289025438	5.73173170164729	6.00817340663789	6.13313125625958	5.78883448019371	5.83932134589966	5.69896451528196	6.05408547883469	5.81561963214026	5.2272942991699	6.00844450592551	5.92890885660775	6.66326302099045	5.6857670695315	5.44777293096814	6.19210277429747	5.75686627314343	5.85763337742109	5.30525063465345	5.67884461238325	5.63895772504577	5.71952587442198	5.98882567747637	5.62053363058151	6.11590810954734	5.46412614419572	C6orf141
12722	TC0600008418.hg.1	5.26671256966697	5.07112122733547	5.4126811138956	5.69394433161035	5.26671256966697	5.52933998274955	5.41698200810531	6.03581908850877	5.03157782357888	6.13767655181785	5.27864583323478	5.1211935597152	4.90392804659364	5.11244386839285	5.11342357923073	5.08617164681228	4.94899364254811	5.17442653750066	4.88901733626188	5.29171324247898	5.61098094240526	5.04843363402433	5.15578955599184	5.35780649564208	5.31078666162764	5.60210109168811	5.50921954995357	5.45759771609221	5.39447755981467	5.70028955540907	5.6544396595982	5.20392258317387	5.44998947317462	5.42311211796558	5.24403414235085	5.25996911234337	5.06403861404181	5.66972962380402	5.08465337696974	5.2203361851783	5.39281941783726	5.15833960264534	5.56742570106432	5.42601043556335	5.19916790543178	5.66078708309974	5.05891903448759	ZC3H11C
12732	TC0600008525.hg.1	5.94510506561632	5.90556551204837	5.89318666905187	6.48254705133988	5.94510506561632	5.93608877776474	6.39966289680131	6.25963331372454	6.41361801181548	5.93049486869479	5.53650511314382	5.78873186213801	6.36553451237871	6.0757776605956	5.76065803389712	6.03208094278639	6.27349593521164	6.25623603443277	5.89685886660256	6.00327430539001	6.05089849463849	5.90948497678423	5.75641960422179	5.70774449331221	5.93734005095296	5.60092833263764	5.68684151895248	5.8665670066681	6.06492387112825	6.10287530403688	5.43300149662871	5.82783249723348	6.01736473111673	6.22917828312398	5.80010783158671	6.05297960164804	6.33567940237736	5.8457986878568	5.92862230216211	5.61812499343077	5.90191152710605	6.03473404013599	5.60553865327646	6.08246047078519	5.71709889714905	5.96763998283949	5.79967850282854	KHDC3L
12754	TC0600008729.hg.1	2.64890485440302	2.71392265958486	2.84067841731828	2.8952931247976	2.64890485440302	2.6834141681217	2.70898668928229	2.52571526179602	2.868839542722	2.68999216344837	3.12415942374241	3.37726046924588	2.87084297637782	3.03507275434002	2.961586504509	2.74335900286005	2.72489686178641	2.84581790156109	3.14798964772976	2.97305484075108	2.53924716159597	3.09619258342517	2.47301683114099	3.00187679762102	2.53193342261436	3.04416689498366	3.05826693623779	2.66769049756433	3.01553063753591	2.72612025581447	3.03697652757801	3.19312411072933	2.79621392428884	2.9471824401193	3.55551922586132	3.22036432304962	3.03684961668527	3.28362464441154	2.69066178406834	3.08278982560967	3.2929808217373	2.69019064892998	2.70791273516133	2.64374611148022	2.8285366857792	3.05579336379759	2.79234202372265	C6orf163
12755	TC0600008735.hg.1	4.50427391464335	4.51037228036781	5.66550047500258	4.63435871288408	4.50427391464335	4.73888627588807	4.6451275577059	4.37183332048604	5.07654870281779	5.16266844351034	5.24885357692119	4.83261420129916	3.98357088925873	4.68455078711152	4.79390939294866	5.6076944256294	5.22540678291707	4.81340105492865	5.0670751653402	5.21932778279231	5.22067010126475	5.63672526662307	5.87915294013524	5.83573897570058	5.05764768439378	6.5383475038085	5.4592170379881	5.71474688420719	5.58636099696573	5.37850734546343	5.28938767769771	5.65921497649377	4.83758640912742	5.00887685388393	5.62039168617478	6.1907658380994	4.70822912466695	4.85484393730462	5.68586285741993	5.95737627084162	4.76736369556411	5.00362414657355	5.33578945324496	4.92436250153165	5.02748841519496	4.86628798904199	5.13711567462965	ORC3
12783	TC0600009076.hg.1	4.26867741124974	4.15050168290283	3.82535751626519	3.75475904482558	4.26867741124974	4.11235632438872	4.40320211089856	2.82973662980031	4.44500595544645	3.9330428690106	4.32621710553323	4.96036662265668	3.07840766083822	4.66908834966165	3.47822675255703	4.16062391192689	4.12977151322678	3.33016311528641	3.98087885680143	4.49159604155625	4.26223633452634	4.05176744056508	4.24003235027191	4.57383000783314	3.69284478877635	4.53271512249363	4.88823961626786	4.5015916738359	4.3629644457494	4.22080731048721	3.98454740932788	4.63460428706552	3.30303615746975	3.88882327610828	4.72515810525531	4.68851888016062	3.85394630416936	3.75905417164455	4.24087431305837	5.21215273258464	4.09551430451283	4.37632818136173	5.10020031604095	4.76885272963372	4.37544668285627	4.806693471637	4.61821936961858	ARMC2
12792	TC0600009140.hg.1	5.65505111701704	5.5313462251141	5.30316524276472	4.98011672028428	5.65505111701704	4.37613705700117	4.56505378946688	4.44009522391863	4.70034469380926	5.30315810866606	4.53996805506234	5.18080800297204	4.53187051966885	3.82625039225313	4.98797413894801	4.26512704632772	4.80225766820175	3.92996470914186	4.34131964070626	4.87890478523955	4.42817924908645	4.86799095776785	4.89342539339327	4.90090630513596	4.42609203086177	4.88815833398549	4.79549272211179	4.96897107930783	4.86347231024	4.28396081029972	4.89117750477172	5.2122064180748	4.65016306912102	4.35456331345938	4.0659002849516	4.89431161767311	4.2587770621195	3.5944088723913	4.05893308097233	4.75814073581098	3.90844735542808	4.39693922011836	5.30405244038607	5.09114731345877	4.49181792959811	4.60283458957812	5.32909924847094	GTF3C6
12812	TC0600009262.hg.1	3.50997118823542	3.31749233642526	3.93289075902816	3.39262232608325	3.50997118823542	4.02562304060073	3.78659658156753	3.57140201416953	3.54934347839553	4.03307793437636	4.06357093512694	3.58008684466512	3.57125261878706	2.86985895842781	3.19217844790256	4.09524703138078	3.57357712609559	3.88448924879887	4.41768533507319	3.2549241383732	3.21834579907238	3.96221931265324	3.18021709874134	4.22064396814666	3.44961988312175	3.35331450721514	3.53280885862542	3.36039726658798	3.21335182714433	3.87311697964065	3.4009785923052	3.44120611333921	4.30700274216062	4.14332158666066	3.65999539148406	3.70473917350964	3.62991547063844	3.50702814514286	3.53665391759218	3.75505286849481	2.73040963046909	3.33934796962229	2.86214292485073	3.52832337885652	3.50917338002904	2.72367991900313	3.33011843605194	SLC35F1
12832	TC0600009406.hg.1	3.51716532042867	3.00394665999319	2.62500969132354	2.75279014250569	3.51716532042867	3.25632776146852	2.79544799631283	3.08968442986125	2.57117982032907	2.92976655507712	3.4383321221227	2.38068390052415	3.35328587192652	2.62203039595781	3.30447667951109	2.75999569801841	2.4403684062998	2.85170342513425	2.89046550464825	2.20486789213455	2.25819912472039	2.68153696825121	2.48206116531198	2.52851675965405	2.44633675472189	2.58307513291889	2.54473358085911	2.5422295366771	2.80642610498891	2.74980085000232	2.31714026872274	2.71403508614624	2.31720122678994	2.37402940622127	2.42584023313617	2.70672149338504	2.79445901076858	3.15266079093031	2.69001629619283	3.16228140902611	3.13029619568807	2.59267674133472	2.46899895528416	2.60839367803056	2.42775838825025	2.32071621631194	2.57211815056033	C6orf58
12851	TC0600009568.hg.1	5.8199584075828	6.03644314188542	5.78814850188353	6.10286015085757	5.8199584075828	5.4555766293764	5.94389274674445	5.82346561430275	5.96116597190495	6.01602378628552	5.41159975343655	5.5704813185386	6.05745219916942	5.16516602513468	5.91113290877268	5.68714709739896	5.18826798100073	5.78841141457551	5.67354777203911	6.24158800919216	5.7496292849739	5.86873195292076	5.59501737306894	5.87447162927172	5.77631082002292	5.3769805038746	5.6185145963457	5.96739249566363	5.85536094001552	5.77932721916066	4.98818026249309	5.64079725538593	5.74430699392838	5.83349207275838	5.25265803460631	5.73598623831452	5.7276896349426	5.70119804096552	6.02511894187386	5.57644866268295	6.02779124905572	5.61252291524851	5.57697431306453	5.9928269026629	5.91373046215206	5.97876778090687	5.62243334279287	SLC35D3
12855	TC0600009622.hg.1	6.81212556694529	6.87688730888503	6.97301947698334	6.76462043619574	6.81212556694529	6.51707670934298	6.13127380292509	6.88956395238365	6.69757190812056	6.8950332912323	6.56996718334757	6.31865213114065	6.98214941873642	6.71459236848975	6.58985318922298	6.22942560654067	6.39231498687396	6.08423337630209	6.80502524591804	6.80430928206414	6.55062774182424	6.75394966494722	6.5341741995832	6.58269679774098	6.25057085867038	6.56210516895581	6.53864531735862	6.14154123400376	6.69894170726098	6.30177495903728	6.54465171103002	6.40605843243854	6.48704126759281	6.30334461311385	6.32251571673274	7.08204491790349	6.42442208271211	6.65105488725304	6.49039497848776	6.35197827033194	6.56598175814377	6.48368415983338	6.64359815125675	6.71996910951283	6.37233106227729	6.87446895970461	6.38132632742234	CCDC28A
12903	TC0600010071.hg.1	5.60513785898806	5.78140928345881	5.38006750339124	6.10848102115464	5.60513785898806	5.26019793240446	6.25795118877928	5.11994827673155	4.8336707126075	5.92236292137706	5.65822612810029	5.2940469371599	5.42086646845223	5.32346725525736	5.55264043332089	5.02636635715982	5.78867632662206	5.97784928595653	5.02964268849513	5.06368382106362	5.32993294153447	5.10476314523889	4.93222957092333	5.46633400338489	6.03598949693576	5.25495162765991	4.8715915873756	5.06627821829188	5.47752610467608	5.13170274458444	5.66866175539048	5.57784651465767	5.1677172392945	6.41098266398432	6.25748727431607	5.06144594496243	5.7566440585317	5.55783102030571	5.72564860389485	5.44367933868755	5.79844168961033	5.46079612365773	5.62368105961453	5.35362008223871	5.02398822298412	5.77265010004615	5.46522154620916	SLC22A1
12904	TC0600010078.hg.1	3.76770212119273	3.22929740849368	3.75408439017846	4.32629910268571	3.76770212119273	3.65568447284322	3.71042604255316	3.71941305246284	3.9746569741658	3.67870725285144	3.64679694863746	3.70656049378668	3.25373884293467	4.18168362645606	4.42102855970371	3.83438838825026	3.70702511379837	3.97411401651997	3.09821677486702	3.3929748048826	3.61986925135715	3.86174033736409	3.63363638480404	3.71871443099251	3.56174856533157	3.05299209835229	3.90238101096509	3.39169796747393	3.35386150388533	3.49842860696365	3.79947605805377	3.63528817874565	3.59690508691768	4.46227859042064	3.34311545373679	4.05244374528095	3.89092822896165	3.62950493855229	3.9522107905982	3.40988795680651	3.54565667769496	3.65920773421493	3.39719717342633	3.794976799496	3.22950922816034	3.33611331385274	3.33695980574929	SLC22A3
12910	TC0600010210.hg.1	5.29816234771786	4.9507894690717	4.98929485217494	5.21621351357508	5.29816234771786	5.8033590710703	5.50259095507273	5.48189491598995	4.71008992625021	5.4533507470128	4.88198958494886	4.99373113345568	5.53649913212894	4.99986947389336	5.26545862762316	4.97789094721416	5.71041364335704	5.65461980487082	4.98213680822289	4.8447964796144	4.87619542966754	5.33518048287697	5.10491638003717	4.84804641123287	4.90321727082968	4.86546344415968	4.57501679961808	4.81917037661236	4.19676061022973	5.06482948572106	4.98651894699545	5.06523127571585	5.29218589400924	5.38287357137732	4.58865503705082	4.34587141759133	5.75559412715656	5.07559653738304	4.48102872365076	4.26988210732152	5.00629559476148	4.89283451011478	4.43526375289012	4.83051855256875	4.7603941700332	5.33284277521184	5.04813904156991	UNC93A
12914	TC0600010263.hg.1	2.12474728224281	2.07643067083677	1.92543138461296	2.1004175343378	2.12474728224281	3.12135058902692	2.11785637751656	2.59815877789489	2.01008600030966	2.43149859321963	2.08948651125131	1.91250898891429	2.0374635135484	2.58157300508118	2.42911429940639	2.33317034255888	1.9616560997367	2.03170950532745	2.46065588681251	1.97110279539875	2.01483632801244	2.08862329473329	2.00171178867825	1.77651837744673	2.01459092333914	1.95407295667923	2.29665431025432	1.7972825525001	2.2496948693549	1.92690405751694	1.7853384382399	2.04104609689089	2.14593019352997	2.28407076764711	2.47501200829864	2.10826751479086	2.40849493909315	3.62153894356696	1.9179576823852	2.40378036436633	2.15037384835264	1.79286560847236	1.96181954901911	2.14207446836114	2.62225630413931	1.99509565244264	1.96481344694582	SMOC2
12915	TC0600010305.hg.1	5.19606157286975	5.90520426036995	5.53288493278703	5.3558750839804	5.19606157286975	5.50028614442509	5.60123799031321	6.15371083991229	5.56023416519542	5.67072617051283	5.5128282016502	6.26079944984278	5.70960136854975	6.0390960687612	6.15581302513022	6.08273760336982	6.07411073230302	5.57385196927101	6.06703759441607	6.54651831279046	6.2358465114969	6.4091484412216	6.36601923162542	6.02635684753571	6.18978556686763	6.50113104344759	6.11336320995188	6.50486356346724	6.06135080867104	6.41944228144797	6.14559941987058	5.38453023766886	6.00143889439911	6.14591723427306	5.64011451570865	5.75567164727982	5.34994989984604	5.28318335332353	5.98976184288871	6.479526731009	5.99584061179706	6.02430737215021	6.16920800072364	5.92101072993984	6.05760096137052	6.59879325315708	6.26985877383265	C6orf120
12919	TC0600010375.hg.1	4.35577888715548	5.20544699337982	5.00205144721618	4.14071935406725	4.35571876252168	5.12773520378657	5.57654736314834	4.35559221756583	4.80997725792481	4.7257318935884	4.53903790586595	5.84165174242431	5.4753042616414	5.72148023636791	5.47692870224796	5.759613031557	5.64920117892994	5.45680746134388	5.69296673419008	5.30414994019268	5.50086749023599	5.92883679238616	6.01822116122529	5.73377978871032	5.20369175656538	5.69361304051906	5.67738654391903	5.81819101513424	5.31685931056999	5.8883087280058	5.79154554447657	5.76387177159162	6.00562907549993	4.81614730797098	5.75927088472757	5.78086701639771	5.17228157363654	5.7793719824219	5.4288387736426	5.75725173105014	5.30794880797073	5.62781876444673	5.56021409977592	5.14118776587704	5.52788231918116	5.63095114724134	5.72132115309643	EXOC2
12932	TC0600010757.hg.1	4.0306472000128	5.05677891450019	4.54937868942598	4.02978109234347	4.0306472000128	2.92625925194352	4.01877006310758	4.46542309246894	3.91767421773122	4.89256930356552	4.18967638639238	4.27408282101099	4.85885505270095	4.97898735902492	4.83136938627081	5.42512545152395	5.16636667417577	4.41888677843256	5.38203831538139	5.48935993049321	5.20442886690907	5.74789739467953	5.60934281904157	5.20284219730138	5.81087213088742	5.94105105745122	5.56351623684728	5.99869265242209	5.27426915138516	4.89530331614632	6.07668006431364	5.37653005176824	5.22601311227177	4.99883672992608	5.93437399096865	6.41800307287095	5.58011225069802	5.76663728277152	4.81865390132514	5.49329088633687	5.71601027628445	5.17828755520697	5.62227192697456	5.58380622637551	5.58853751201625	5.66537957361198	5.8436711807236	SLC35B3
12936	TC0600010790.hg.1	3.21340652548537	3.0387590097053	3.58657846004467	2.94401899050282	3.21340652548537	3.99387279902004	3.52689366618391	4.29131353283101	3.60442498013411	3.48731991886635	3.48241043213016	3.4286197253537	3.86535457226326	3.65503840676145	4.17055770762796	3.45566331251179	3.0195958390724	3.72814802452496	4.01990127561763	3.47795909515419	3.28896024475325	3.03622595057263	2.92704477811574	2.98377832373662	3.32627981989631	3.61014183836423	2.94035183865737	3.15545625889052	3.46822811124808	3.36221104870029	2.6866679766413	3.35378591151488	3.16030726124137	3.54456893370441	4.46781357701922	3.29977379955639	3.54527995573291	2.54530118916339	3.34807584257983	3.36523815591056	3.51490355279591	3.54487673761034	3.93820139109763	3.16927303361691	3.9552359218731	2.97667113770639	3.59877314835782	C6orf52
12957	TC0600011059.hg.1	4.53614555256756	3.97115621064661	3.98895145353457	3.78954308001186	4.53580491851092	4.0319065996204	4.50216519790359	4.35373496996681	4.20697372461483	4.24859827815163	4.17287738211276	4.44041536258043	4.27634160759819	4.229617193121	4.61858949484605	4.47881303902651	4.34393294264938	4.88363311591964	3.74850218344776	3.91412184120908	4.14292495712745	4.26589431442066	4.00835736455981	3.72861802480975	4.40553879057476	3.73078791355598	3.94252225548394	4.31186556189928	4.12895727861688	4.34732085982712	3.91564392683046	4.39122724209966	4.16651366725861	3.80577517881649	4.09994221480912	3.85036584549622	4.14659618611893	4.23970751655571	3.81279139393388	4.08160597973405	3.97170208583869	3.72269449308634	3.80202193662111	3.9243307006004	4.05813075847257	3.75884822424604	3.81250917377773	DCDC2
12961	TC0600011071.hg.1	9.44174855249546	9.01208798581461	9.51144580304111	9.25242228832485	9.44174855249546	8.98240962751375	8.65812325145319	9.28067565757986	9.10595217033269	9.39005635257273	9.11355408069124	9.58419243117235	9.31729937347212	9.39174650858658	9.61844767554661	9.51220033389774	9.97364311231041	9.40986517833977	9.80246761062006	9.87383848450253	10.0265253497144	9.68237762225054	9.88051201578051	9.59477827295446	9.92269801839677	9.9456455619631	9.89214055654553	9.94386177032113	9.75213583307953	9.64482389635328	10.260231422756	10.2084337587175	9.76488455251859	9.32498787727138	9.70080437344658	10.003515836671	9.62825065056479	9.75752943152218	9.75135679015145	9.6411757009378	9.85455158229126	9.79668800319886	9.79228627075329	9.76904094622769	9.82637489818857	9.82456923664597	10.0469245836258	C6orf62
12967	TC0600011123.hg.1	3.69075504136263	3.54308410056844	4.01412028904199	4.60937423559774	3.69075504136263	4.2928499015679	3.70329450236007	3.01203719221005	3.91376381981507	3.79118066467347	3.06753435266104	3.19246551725586	3.11279898116909	3.73961946084939	3.14967063917198	3.20370293296698	3.60675935175288	3.11204028367227	3.15113631118852	3.28926965934624	3.13802114081243	3.75186879102387	3.47979444311013	2.92936848379143	3.00630712278128	3.78580962754349	2.95154197827286	2.92151488999594	2.7455441462695	2.80177455638723	3.36125676605541	3.49901749377084	3.53922985931485	4.40265363610718	4.18144014469718	3.24055050368647	3.20705903669692	3.31428725988897	3.36555318378098	3.97082067715766	2.84021578272051	3.16069093607661	2.57769226830031	2.99305519818478	2.80291231768007	3.12885035634663	2.91456117538569	H4C2
12968	TC0600011124.hg.1	5.28183859031483	4.06501656173939	4.44996683795492	4.87855187182732	5.28188826635332	5.83150624202455	4.71187352393927	4.79508776539214	4.24833939963145	5.08356632428261	4.18597916936713	5.76593829442901	4.9773164923857	4.22872650897383	5.19069845605506	5.79507645554195	5.09848913898241	4.87812915885408	5.74889678658741	5.19274045086979	4.47518852784802	5.01979090637437	4.56111260502384	3.73405791384203	4.95822121249077	4.84848607607247	5.29348062007921	5.15587560009542	4.02928152244715	4.15164669581243	4.06356433730668	4.78168098849808	4.69975523889846	4.26169490266526	3.57924614108725	3.9439826070328	4.31263588133862	4.24297340038975	4.01555062012988	4.29154364434743	4.3921151216367	4.08522406672509	3.93718279583579	4.41895725500908	4.34830170622896	4.25803096344501	4.46504099791012	H3C2
12976	TC0600011135.hg.1	3.16227652672304	2.74296594376396	3.45085944828498	3.09976078432287	3.16227652672304	3.21262390951391	3.05180372649956	2.86675317303499	2.8997636600151	2.82636150870825	2.58012534092224	3.54041001731728	3.86333683580764	2.64980591355799	3.33639444330331	3.19189223665247	3.8026289156733	3.1771903259098	3.44932334723197	2.99280581850135	3.07722309469604	2.73443948478703	3.12114203295676	2.22142768139124	3.96070985729277	2.9552150622003	3.27779228527847	2.52905496704766	2.8137779519725	2.49056515442525	2.73339960295716	2.50719792400878	2.58080569312503	2.2513503082134	3.02739127518078	2.62806186940216	3.41061608736091	2.74114096168035	3.06548382757403	2.86268972767662	2.61166664545423	2.38743131679659	3.05987006557417	2.60578534046906	2.57797015405919	2.67633000425106	2.72107087949499	H2AC7
12979	TC0600011139.hg.1	2.1875222767165	1.86064853634435	1.72410508711429	2.22282592937473	2.1875222767165	2.19748398797648	2.02456800050684	2.01140123202798	2.17356856784988	2.20390914942668	2.62405109404345	1.64256713470522	2.3027964605664	2.09982741486851	1.78106375477174	2.31012120110222	1.72091093283938	1.84310082733748	2.88047303179768	2.02767134584323	1.7993706440612	1.98294000693272	1.905476203787	1.68543687968308	1.71520825339032	2.08614051817459	1.59070984509269	1.98233721710851	2.17518973335205	1.89229309480762	2.10960231291385	1.72033629406969	2.05379393650816	2.33878327965703	1.73454373343214	2.29333817955091	3.05759622953215	3.13773513641507	2.28093905960164	1.53398674745062	2.08006825933242	1.77681633225336	2.17447541435625	1.86881290746591	1.82948537300795	2.20918155798994	2.22490740156371	H4C7
12980	TC0600011140.hg.1	6.43923410936433	5.69547247339795	6.59574116695781	6.67286451826982	6.44061422773016	7.10457105203292	6.76401141815774	6.46896550059453	5.89043612648752	6.28901683466744	5.98432460734623	6.54040289845367	7.10955733644093	6.17399828485634	6.23881533496555	7.25271471540543	6.32916750093568	6.5854880683848	6.92768765058555	6.60021020266661	6.08859559742575	6.71115712425555	5.74519562684787	5.44944608682615	6.38613299442296	6.24354974158352	6.60761801296121	6.35788330733015	5.58938604319938	5.6553318427121	5.72002817424656	5.51978956139346	5.96221500466683	5.45463021775731	6.03027986950654	5.96174978558598	5.89096725795969	6.5283349420404	5.31152229277083	5.20712125338481	5.3804541241365	5.88952655041958	5.617856964328	6.08183713866449	5.52556204806311	6.03108535195052	5.40898471352876	H3C7
13028	TC0600011401.hg.1	6.66608724779639	6.61927877917233	6.11134918982518	6.6946339179778	6.66608724779639	6.53775540388991	6.70955211122887	6.64839840877702	6.62939941539816	6.39850661358297	6.03140127813498	6.72068635725919	6.96642372726571	6.40304222708072	6.92731688961625	6.61714882060807	7.15550623490182	6.95974261151921	6.89146932833804	6.65932615542476	6.83022352998967	6.72839082815	6.54892897208816	6.69917767139019	6.55134869385453	6.22237797325599	6.18601071865	6.06696405244139	6.38431081660365	6.60034548165674	6.34040912951354	6.47743344478333	6.8223554877244	7.2834828141949	6.44529171712429	6.35908000458915	7.0436939587717	6.46610832338279	6.77550873403848	6.48280837389881	6.82046117889909	6.57180412656385	6.58563377064075	6.69145960777635	6.44202955582356	6.37476035643985	6.4059478220078	C6orf15
13030	TC0600011403.hg.1	5.8643480997999	5.82520582057642	5.74320157745346	6.28138334172673	5.86460365205407	5.2838771782336	5.56962760376303	5.86174712084975	5.78800224990479	5.79597896530841	5.76823324901794	5.3589104906814	5.94270458530888	5.41997273904624	6.00534949853553	6.15485131715008	5.98768652078112	5.93618845813363	5.74972650938796	5.4083684870296	5.6532141963823	5.69857874493546	5.17437407851422	5.33822093002256	5.77696034109815	5.29181637480634	5.27766079487779	5.44914854242697	5.95944746239974	5.55839749335844	5.66523059311544	5.87094720477266	6.21672019377385	5.78359773854612	5.21103834269472	5.44217644194046	5.9546473062542	6.29450723678736	5.52989265990828	4.80435301628403	5.83918121871448	6.1261338973549	5.3520337697533	5.75541668054339	5.45555735106434	5.57966216689689	5.69445436380705	PSORS1C2
13031	TC0600011404.hg.1	5.63069717865725	5.33111482832381	5.56097744590899	5.92436507516136	5.63069717865725	6.50073571222453	6.56529929068709	6.30397668534813	5.75543132117797	6.23162486708483	5.62676515630794	5.77338442685044	6.10901748469155	6.1513208407416	6.22460955998532	6.1661157924367	6.42287220695758	5.95766352763916	5.23631838627339	5.27995001310384	5.23646251878596	5.56318246150716	5.49196714002712	5.56752974791312	5.45758177038185	5.18572810685376	4.85184009951085	5.49352682136315	5.38699361756007	5.26963679290192	5.54290495510426	5.18967608746822	5.49335791231037	6.12738718509718	5.8731835792689	5.3696222844339	6.3023968055023	5.56238754726842	5.19768637824618	5.3893300830217	5.46942491145368	4.94432429224543	4.86443596430587	5.13453426785153	4.96019062719004	5.11008761053583	5.3271560189228	CCHCR1
13036	TC0600011442.hg.1	6.20677087316974	6.08784971119263	6.0993930082635	6.152042113203	6.20665141606619	5.75025299265472	6.30121581138658	6.43043970461396	6.14699884467943	6.21794557339327	6.15067180718234	6.29210718112437	5.83645770400409	6.23019017808848	6.13311269681893	6.19909898362579	6.19495741741305	6.39474174563955	5.57307108383708	6.23102608471104	6.36665888242137	6.50243513008194	6.26821604020277	5.93026324777797	6.25978697969226	5.82977445692107	5.97921295188324	6.33846962856097	6.01255360545925	6.31126522393202	6.12394135239429	6.25821201601054	6.17832032168905	6.67164273474887	6.17898213234468	6.0360982528652	6.8024517209167	5.70334148833228	6.13657359404875	6.14958353005674	6.5120676111398	5.87160072346348	5.85094820631293	6.05987576594912	6.36468165957043	6.62962941196574	6.40536742178411	C6orf47
13078	TC0600011560.hg.1	3.81523637074831	3.72072731994596	4.29642373879797	3.65805348839925	3.81523637074831	3.78770742955616	3.87903057444978	3.22928347380031	4.25429350617012	3.52197640254141	4.04272198518095	3.48402242621371	3.34179418178406	3.3147414728689	3.67573805261603	3.6904471625107	3.54564027304791	3.56178915011862	2.97739656190067	3.47248753445578	3.59570662975059	3.87308686150192	3.73072317832545	3.97293316019028	3.38880844780298	4.59899383999875	3.72303098785502	3.56905808928182	3.88243237694797	3.91108853167576	3.93720711460861	3.86023712805198	3.88815949409714	3.80600549901235	4.1354241706948	4.10762149622352	4.33277661958996	2.97234097845568	3.91699204792471	4.16816256602193	3.61037325362823	3.87863669579641	3.47994163514477	4.31998068466924	3.84585750646774	3.76843856547426	3.71038910404305	UQCC2
13092	TC0600011635.hg.1	9.59044409386216	9.75535941043232	9.66739450154354	9.39991117441381	9.59044409386216	9.21023554710924	9.24288353543271	10.6147134225459	8.90543255649065	9.75884432405726	8.81941311450018	8.73672130732637	7.94847282501145	7.62777018968968	7.84990254990213	8.13164922428601	8.05564221782928	8.09865376536876	8.36721635244361	8.25541226462273	8.48333996704123	7.73401987327621	8.61127397733775	7.95956995088138	9.66701751449781	8.320982813296	8.29329598809916	8.43873321128148	8.06745852464347	8.14501235520118	8.77010104106403	8.73781536457672	7.74333035942951	8.42877775468133	8.52734111710594	8.4708128544934	8.11750196313296	7.67353897795558	8.5405831199347	8.22209999489143	8.19330681324858	8.03410151233612	9.24091599186698	8.18320319754853	8.82245488270364	8.89052439774109	8.7880967482859	LOC285847
13095	TC0600011646.hg.1	6.19909022665263	7.13476431243294	6.93910833830375	5.55600744038194	6.19909022665263	6.67413323078654	5.57335297350892	6.43784465559203	5.5418541568327	6.84566221691395	5.54645933543912	3.58689991296876	5.13817959801304	4.35445549734606	4.81717773485187	4.80905841950775	5.48493889642366	5.98101867817943	5.72494876134568	4.50165298738181	4.6540397206066	4.19607859927851	4.01588413254951	4.32936858144769	6.40810770071766	3.90933562018393	5.82724473828066	3.5201141739686	5.43934242935772	3.56857919578768	5.0326506883582	5.66014073339684	3.04047521860689	4.76345862107368	6.18013792187854	5.83131591380138	4.98307258081694	4.43886914853026	4.18490330249953	5.81401559857132	5.54594003325124	4.79465890668157	5.48772624787607	5.09214096110383	4.85201987015256	5.18437594108967	4.96361686530261	SLC26A8
13125	TC0600011817.hg.1	6.28825226875641	6.03906409257048	5.53703986186777	6.30157950496465	6.28825226875641	6.16664431148869	6.73134785090799	6.26686173929968	6.35412819905875	5.81872027561372	6.0189591848357	5.9615988693632	6.01334483678713	6.3621202335772	6.12445998808189	6.13598676670109	6.43333904594832	6.26302637313206	6.16265090295858	5.76757761207576	6.289099406697	5.87543445714213	5.59346558945266	5.67156289134555	6.02994296630135	5.35732728529725	5.65667107538281	5.44050540109331	6.0414388764235	5.44669510532638	5.82183029365276	5.34856760111363	6.56393660663141	6.62855129053	5.74291818425191	5.73405088257285	5.63009179500659	5.72525308144201	5.94954188568565	6.01943613125437	5.53425294727768	5.84568152825997	5.53319561700853	5.94353636520106	5.87005268297324	5.8707098757149	5.90717648696541	C6orf132
13132	TC0600011846.hg.1	5.5913216905291	5.68372291214955	5.69134609433184	5.77701007323525	5.5913216905291	5.95420089526377	6.13841900202972	5.9395667398067	6.00786537941533	5.44748962016585	6.06706694377987	6.35144922488907	5.7668956108173	5.50448360094252	5.74672520287517	5.94713350150317	5.89269435706733	5.73548243798949	5.74655522063083	5.87583939192743	6.08107270864596	6.15936968299209	5.7886152101786	5.60190926623992	6.00379658541009	5.536383336231	5.44377630009412	5.86936528383972	5.7146096646747	5.82528330023485	5.39453123643492	5.32676937745478	5.41743934076329	5.67311417233053	6.13342587484194	5.17181526672053	5.61221178189371	6.34408529101688	5.96052543059462	5.22498267802537	6.01946374103355	5.95011693288991	5.87776173751113	5.34436638106567	5.76160886925175	5.73601878736997	5.98648121466166	C6orf226
13140	TC0600011875.hg.1	6.05847386713249	5.82311752365126	5.47666769458033	6.07980246026497	6.05847386713249	6.00618274310117	5.91615611558516	5.67210459175607	5.62540886089498	5.94365327465525	5.83777646916323	5.40758521344039	5.90080700256083	5.92999776357127	6.08972446241601	5.86490944513534	6.18881024632146	5.73986468928728	5.98217344955389	6.09572143491641	5.80439377423086	5.59897382455921	5.86636660598242	5.41968210878349	5.81124219991681	5.50768034632587	5.60940627466625	5.7702874915732	5.6733661615223	5.59557281708374	5.47844941076111	5.73403006848639	5.98973190895928	6.01061718063435	5.92526371934241	6.04079854278739	6.48057891302523	5.35013781582668	5.77160026849393	4.86828909171911	6.22968723998456	5.73984846845145	5.54676523260263	5.81368477251527	5.70325340676725	5.68496479717065	5.76512927769235	LRRC73
13146	TC0600011912.hg.1	8.01695459895654	7.72470874244636	7.97544053215487	7.91604636814241	8.01695459895654	8.35528690449285	7.82483755978806	7.12009429738149	7.88105895249739	8.67521721999012	8.7958269314052	7.87557100539463	7.59101707710616	7.48153482757929	7.58580312215289	7.2341148928373	7.4779937850914	7.2779636266683	7.40114944498919	7.45092464480232	7.40840111111611	7.85501473540443	7.32318339378099	7.37182987615033	7.54672203106934	7.68452195670066	7.57354962265533	7.6904534662461	7.15847299034779	7.58363065006629	7.12639829756964	7.31343719217737	7.93138688034108	7.0964771761391	7.18303949331615	7.29524404110401	7.31107755696439	7.13289781130987	7.41384542560335	7.72399778929149	7.54957676734327	7.56269466135661	7.29277193897507	7.43409667041222	7.53086896742051	7.47264652455754	7.39566822300535	SLC35B2
13152	TC0600011938.hg.1	4.97776273176827	5.02052433615966	4.9874021698541	4.80659952562611	4.97776273176827	5.25235945401225	6.35572343039522	5.35767869031738	5.24908707019661	4.28282216939082	5.13406832853332	5.50508937875327	5.32742653313822	5.57825009417704	5.35403496874545	5.01923945899226	5.4166462879775	5.09661847026847	4.22129871289184	5.16209396733145	5.30078572723099	4.9665712571533	5.19650775186063	5.20513911251573	5.19533587246695	5.23604098224323	4.89961372617002	5.30645995356051	5.23458839412684	5.55794375398478	5.47851606019612	5.43147165820145	5.67713211186403	5.54698102562258	5.03135513272797	5.03001749356345	4.72783531263125	6.15026928222367	5.08971539988941	5.48072447269049	5.5527568343606	5.29095383426224	4.71984461187485	5.52424888671177	5.59754029069525	5.31841554499376	5.10786506847508	CLIC5
13245	TC0600012671.hg.1	4.73117239563444	4.06683579788224	5.13908853224224	4.73641755687149	4.73117239563444	5.1902346605807	4.6519558157855	4.57458934848535	4.8219051533798	5.49461621005074	5.88243424405826	5.17118654703548	5.01077134387648	5.54163245698754	5.16594511579959	5.11446685550589	5.71077808863041	3.81932503795939	6.10632733057366	5.77107631068037	5.71877209648933	5.61609928484942	6.30112177160076	6.25127845484562	5.25375635762181	6.59121702773033	5.76400214126635	5.5831656055007	5.56283995627131	5.51024839098613	5.81685919518816	5.67536011027277	5.61555984991261	4.91073804734502	5.67815660761595	6.20354210653332	5.17028337458235	4.61102107681182	4.80436830214738	6.43954598334888	5.37468409847967	5.63315570889314	5.17734094443597	5.13465189132517	5.63047974136806	4.81704831971852	5.94707365899888	ASCC3
13249	TC0600012709.hg.1	3.14611865553811	3.01076337378027	3.18305869245672	2.97886945181261	3.14637008310808	3.03349629562509	2.67127876167023	2.60487499039745	2.62780124867732	2.53046089507652	3.03460057867001	3.4534594477845	3.16051788540931	3.51804333665766	3.09902655493434	3.1999850951648	2.75663387269361	3.32763685849215	2.80996791555766	2.94578277704006	2.73609988619997	3.30788193937217	3.25681790600798	2.80788203986035	2.86357744888957	2.79710694148988	2.71412773320769	2.89773167715208	3.42736457082435	2.92211357589652	3.0549144431772	2.79165502759427	3.43306221833117	2.72627407412067	2.62339931276346	3.06495801142855	3.44243095334517	2.4290979547429	2.49558097371546	2.8459725868332	2.91381187507713	2.93489507543367	3.17363644670379	2.56322120530409	3.300310118433	3.29215551906775	3.38280376556112	POPDC3
13257	TC0600012764.hg.1	7.64495716160161	7.79412521837989	7.43070944798162	7.05280910943777	7.64495716160161	7.65643770376033	6.64795175534463	7.2745639196742	7.29354908019045	7.40174528110413	7.5623183833921	6.62437666881612	6.29125118652431	6.7577217759372	6.33735817053636	6.37142599004978	6.36650411904512	6.54269190615926	6.6136041795723	7.23174626383546	7.00335676768639	6.9264874041642	7.29451207606799	7.74557600568327	6.5917271653419	7.21956412675526	7.22461427490051	7.22480010574714	7.11435509650369	7.15470499213738	7.26100094908918	6.89339245645477	5.78552965343485	5.57602015919768	6.7255007209849	7.50625009137714	6.36355253616288	4.4651379390856	6.5948334074122	6.91621794504302	6.3756025762383	6.91434535185038	6.97630319111208	6.91519126508951	6.9870579022903	7.12046915177042	7.18720419585677	SEC63
13262	TC0600012815.hg.1	2.66211249876606	2.86770547749253	2.99769379885774	2.9038707899156	2.66132615543902	3.39064100318575	2.44610974396829	2.70096997464133	3.04923528599771	2.70692494932079	3.29170700935768	2.99286685146806	3.51142035659407	3.6344863423037	2.94902097858318	2.42932257919393	3.61961395412973	3.02129976106535	3.19635993545593	2.38087279623522	2.69465840571618	2.48405554415721	2.44416804220267	2.67250125096331	2.80769026786356	3.23113251672073	2.34982877861019	2.09341734292844	2.91787789767838	2.6574104000165	2.70871019651553	2.537383101324	3.49658522027193	4.21945809144604	2.81428193664951	3.14330027927527	3.29123779629742	4.38375571247655	2.61558025676984	2.56470980363385	3.25786924428511	2.72218429581252	3.57593727389576	2.32452598679991	2.46709523940067	2.86113005736753	2.37972740672917	PPIL6
13267	TC0600012833.hg.1	4.03653409346894	4.74408685149515	3.97970846061441	4.40820075264457	4.03653409346894	4.20706631131592	4.40907491249908	3.73163770312033	3.94059752722429	4.64190277961807	3.52873101018587	3.60024696566977	4.38898462890272	4.31282083096401	4.30217272486673	4.43811077902179	4.43306703817928	4.428496481721	4.60264829138578	5.01120269702013	4.57133599864209	4.17643154085844	4.4101934488509	4.55510910405746	4.7908179748031	4.00295605564384	4.67740078667662	4.13468720701201	5.52362103217673	4.39942335976729	4.27544361317596	4.9255531231359	4.6750683827253	4.01361912866055	4.46005963417385	3.74894924482844	4.90750394777648	4.06405625837842	4.61947597785547	4.98965479103201	3.76302768966349	4.83533280099573	4.57241596883176	5.06421960568015	4.36235236450117	4.840736060204	4.10767024347771	SLC22A16
13274	TC0600012927.hg.1	6.48468536503046	6.86343949282784	6.44396019174086	6.15208186765084	6.48468536503046	6.39786340133538	6.38702330211455	6.49163487262439	6.16662620314028	6.38590615592498	5.77859000153196	6.37930413908752	6.38478155048306	6.33394869590332	5.40219189349739	6.2435350984379	6.08597387663491	5.72945739458358	6.3719453803565	6.68142842891473	6.34280521972394	6.57259201377915	6.85120434232298	6.85577026250343	6.26424667901421	7.17395341369513	6.57139668115077	6.66272033987306	6.72955782813682	6.27457999504968	6.72397687225638	6.63725118399898	6.58941982596072	5.80258804626441	7.01292431864631	6.93459958243728	6.01699735353881	5.81482690624039	6.04741544098859	6.96564265791784	6.27202425693081	6.18933287798372	6.28930358637616	6.42371464300234	6.68539916202817	6.41564054854742	6.21976912317134	HDAC2
13280	TC0600012968.hg.1	6.75903124343813	5.2020295316898	5.31306896483673	6.36546716749605	6.75868296368157	5.26526596809282	4.78871085190186	4.99086089518254	4.36061405619185	4.95125593599266	4.71280541043446	3.57580268362009	4.56540214761216	4.4961202827158	3.98658234299371	3.94997717566475	3.72868781737074	4.28081537273717	3.21479115377027	3.76296605921282	3.85247840664556	3.78477477174826	3.85178566329842	5.50228956831482	3.71517707076311	3.8772857857175	4.05195169534936	4.19149347351426	4.25213081481545	3.67762675650792	4.63481821444861	4.84593236172415	3.97832899801341	4.08230856189078	5.02605668491141	3.96127683523021	4.36652352462654	4.80732196502985	4.07934219441981	4.31659484484145	4.7191808022542	4.35520897289809	4.11143088081532	4.61055315334364	3.56350773401974	4.33160277955358	4.20600020478584	TRAPPC3L
13283	TC0600012976.hg.1	2.89989928489945	2.08411340050622	2.10092928337713	2.87870823073774	2.90127940326529	2.70848769561981	2.99774295554603	2.38365867047365	2.92958685167627	2.03448486619849	3.04060265128772	3.28580239933357	2.58169499066577	2.03934652808594	2.30848671157116	3.22612450624416	2.37164319536531	2.52844258918211	3.04251651240233	2.16783664216911	2.19009261003017	2.23723803937302	1.83633422427104	2.3607257304529	2.07534481935984	2.22688266796676	2.39919195343384	2.72262504882075	2.11086864395402	2.52586808514449	2.63894639892891	2.36282257658055	2.42566068915883	3.02931617927807	2.51502121811745	2.4231566114569	2.35907351716536	2.26348677900799	2.26775586806845	2.38520637524433	2.61824037973342	2.43855976360363	2.03167360619644	2.29568735699177	2.77185809612304	2.3848490975899	2.07559469155614	GPRC6A
13291	TC0600013073.hg.1	5.63255948581887	5.38627787473594	5.64137177642168	5.2909628447269	5.6326891523254	5.66276387602874	5.52316173104131	5.84617900637303	5.46183193061406	6.21840173067584	5.84955298615052	5.74470625762564	5.3160832229035	5.27734703255022	5.28760707443198	5.56719647672419	5.04272579965422	5.30054110333937	5.25440999163003	5.38228523702114	5.16465339893164	6.14205990591971	5.90163958275846	5.89109160088501	5.40522599654822	6.15668866321369	5.22369696122283	5.64036198977158	5.69369246049198	5.87134267561434	5.40351583216455	5.61263976548863	4.35370555181475	5.3112226492496	5.02921819379531	5.99133796499414	5.20837123958569	5.3773090795433	5.15766199938645	5.49282156293658	5.19109609300539	5.1379017309398	4.87440436039874	5.83863698981382	5.38536501820174	5.31873368761532	5.25891400545908	HDDC2
13316	TC0600013228.hg.1	4.66397354273195	4.75992181810748	4.75339949913047	4.66687491270528	4.66397354273195	4.56644905638711	5.00962167327769	4.71267918254586	4.66271874175617	4.94280349950966	3.54596504473633	4.97324774881218	4.79854841627419	4.6562410418606	5.33128126322463	4.54207413634671	4.42822352767233	4.40063945210957	4.16575621811015	4.50700253712489	4.16644632261141	4.63396693155944	4.06561035912829	3.79166579409884	3.90450657031482	4.01449949556383	4.27378523000003	4.50425522064522	4.28601540836319	4.37637422534801	4.10764067262263	4.48052465804644	4.59266424988946	5.06426158621571	4.3190988187468	3.48615227884897	3.94884467297605	4.41931243220729	4.40260703173446	4.05423578465959	4.15840207885399	4.52278255131646	3.85291594195362	4.31173200086471	4.16899217150931	4.48145638523932	3.66898809754801	SLC2A12
13333	TC0600013341.hg.1	6.94624483345032	6.1822421733829	6.86395258728161	7.12448845006501	6.94624483345032	6.86004136639557	6.8487926725434	6.5374082582604	6.83723400733658	7.03758888474771	7.10019907240066	5.97207998032235	6.34815878591949	6.25002718711374	6.59419239702148	6.33813205334347	6.49421610803183	6.17638816307434	6.4204476795376	6.66889974376599	6.18295701574657	6.34309892006183	6.11949007127924	6.80624316098257	6.53167914693382	6.13842772673623	6.70349596565578	6.46585275475294	6.42137590244095	6.42860866526975	6.57460891922069	6.61374134277039	6.5074781911071	6.10329282797656	6.56874831897417	6.26075881774445	6.80834430973146	7.01327498298133	6.20467517966523	6.39155408275585	6.42527023608757	6.37130065341155	6.43174553096779	6.14598160314661	6.46497412229029	5.88899676080201	6.4822449811145	CCDC28A-AS1
13347	TC0600013519.hg.1	5.61906990692637	5.53476838261909	6.01433594282526	5.96016990234032	5.61897053543994	5.91053550021313	6.42638701526026	5.80672480188195	5.34916949373879	6.26848081110557	5.71039993396904	6.70691309098729	6.51846295435245	6.31289016453398	6.58573569373197	6.40039425573294	6.46175238990828	6.27940470760279	6.29336079377511	6.08870994851214	6.67326012183831	6.19223984783338	6.43933409421704	6.17626349770982	5.93793176812712	5.79105940130004	6.64349528739667	7.18865040223825	6.56872052602161	6.86525446515092	6.08205715648779	6.06664855652796	6.0032959267869	5.67678100857733	6.57562505341593	6.45222007062338	6.23578746419595	6.33268289169466	6.62875466461749	6.49621486458993	6.00293220817017	6.37127603590535	6.58917660919714	6.59209744803366	6.52889524228581	6.29667865358903	6.16223085715902	ZC3H12D
13377	TC0600013775.hg.1	3.18856376284832	3.15606858640521	2.92517634874657	3.19395926338078	3.18856376284832	3.18828180237653	4.03438606743891	3.78720372640319	2.94829233590262	3.68210639166016	3.36058441569448	3.82083071816006	3.25032298262059	4.06298834794915	3.30257646950364	2.91818707465507	3.45307463035988	3.53251494364201	3.78881725880582	3.13805867713833	3.05964620863895	3.42622837569097	2.80893533080858	2.97629471551459	3.27069773656497	3.04657867977874	2.94894577212924	3.44564182296328	2.82360780166428	3.03620429033138	2.99044213208056	3.07066087293053	3.6806687055495	3.43696593601109	3.1026078130023	2.587679509685	2.84647480868819	2.65585051598851	3.0152429735311	3.56231146294792	2.45497387773375	3.32156385953476	3.14191353050745	3.0634967350009	2.70382862480405	3.24560018913182	3.32728519366978	SLC22A2
13385	TC0600013852.hg.1	2.62282748308446	2.06825181735888	1.75822917167684	1.73671286172929	2.62420760145029	1.83271805357084	2.22222869424863	2.14271570595768	2.35338627906814	2.69042365800642	2.09466215966996	2.054593464621	1.85306856945613	2.42878644872189	2.02427666162233	2.09979667745016	2.21939040741074	1.93473433219089	2.32066877848497	2.00607515984587	1.86731676910423	1.81062394182834	1.67523299521101	1.69211052635979	1.89665999220786	1.70315790362861	2.03141322924879	1.66439250670279	2.06652094078493	1.95740442772179	2.47645542959184	2.60409652962147	1.75413373937616	1.96694133620672	2.14340479759934	2.13996923771213	2.66930510399783	2.70783814766332	1.98080239879917	2.09335294131013	2.83266675229235	1.81462528697047	2.83280146696233	1.84768968988373	2.22302119186301	1.55950608458871	1.5557336837593	C6orf118
13395	TC0600013945.hg.1	6.43549365624469	5.53438208441098	5.34930040768876	6.0896134335645	6.43549365624469	5.72456534949136	6.53324777625305	6.30091389402345	5.19364203915829	5.68819084030723	5.56270375349359	5.83118816718898	5.92525583804104	5.66635090242545	6.39382846655105	5.68725254786077	6.27989053870419	6.31051319290332	5.80205191395209	5.88921434136449	5.71582777800178	6.15990867718996	5.64815519667759	5.85424998518459	5.81927049071989	5.53116009108229	5.26638926258905	5.7245571174861	5.61567072196768	6.02513422750822	5.34136902561822	5.47042066244033	6.42345598981848	6.64809249649698	5.15766178024395	5.18957498618457	5.52062561226888	5.90898119750414	5.6917654729527	5.389763660924	5.6703023484722	6.0435208513145	5.50530035584593	6.03566264147582	5.79833621631498	5.65570894514299	5.6396363766884	HGC6.3
13415	TC0600014084.hg.1	5.11649595110487	4.5329306042763	4.45829355555807	4.71633066409184	5.11649595110487	5.52666078933797	5.07365645026067	4.32988347169685	5.25871273037588	4.680577647602	4.39977613858995	4.62781338806822	4.98419304117709	4.71210214155404	4.22993490423532	5.36820225631283	5.33358997827184	5.07321719408636	5.01710213341119	4.4179089716902	4.34578350667678	4.88485369242369	4.93844192458926	4.13775294167424	4.75087708414041	5.01437292597128	5.05088495141749	4.83420323482546	4.93739168812202	4.59787826486177	4.837622324849	4.64383125806919	4.99770243292068	4.83970678192901	4.7037869020464	4.3685899566252	5.00800072598327	5.21065588369375	4.110851343944	4.70669803218958	4.36761457686593	4.32673248298669	4.54040030834737	4.54405808558253	4.1647701374886	4.02044432666377	4.49638410581049	H4C9
13432	TC0600014105.hg.1	6.18462925331582	5.74529229342131	6.31705008277866	6.483644307784	6.18462925331582	5.74069311149352	6.68672741012464	6.09510681101546	5.98791001499504	6.27114657645274	6.74010574126987	6.35030535682538	6.54256686267055	6.22905082642804	6.8083375053391	6.9068241358121	6.746498146618	6.83439353698353	5.84048867722283	6.22209750287938	6.39313391108594	6.64695449060464	6.34221978902004	6.17063559668586	6.47109323780497	5.8756676125037	6.1387320400921	5.56066823864418	5.94958133323223	6.27853893605767	5.44197912513149	5.8708360361745	6.52175388393628	6.55392041448556	5.87140227196558	5.24440333996538	6.36960401643536	6.36584766391563	5.66278806529047	5.8890031932025	5.47925966869456	6.25675523346585	5.65964196697715	5.94737976927206	6.16163750157609	5.90274090615979	6.22575587770137	C2
13433	TC0600014106.hg.1	2.55493433020316	2.62533867584973	2.49571476889667	2.63940304970792	2.55493433020316	2.83318575068171	2.23679676667135	2.81376997543723	3.09018512311343	3.83902707580518	2.69176178299813	2.20927014294041	2.49416081693507	2.81818010467738	3.12023632033505	3.01992221629263	2.82183098856266	3.02091757849587	2.68387338162498	2.45877368059512	2.61922258542336	2.31989057534584	2.51929474871872	2.92736377147502	2.2787675115272	2.15430276946314	2.24322465867803	1.98468530473368	2.15001635322738	2.81188316371155	2.10205841520438	2.42778221662488	3.050021067436	2.59608675788439	2.58940855434942	2.12357039454144	2.73466032988813	2.9842466678089	2.44241397788601	2.66096968148375	2.13208088569306	2.28429733575366	2.25472300209844	2.11516066611926	2.20669064646992	2.26218656557563	2.41635986339194	CFB
13435	TC0600014108.hg.1	5.40604863155483	5.37250901324349	4.7971370736333	5.92737077753618	5.40593837338822	5.48640321923185	6.12986097382685	5.30082455664061	5.43000145708551	5.59329309759072	5.71622143405454	5.63442915305904	5.67502796466116	5.42313174356468	5.56123957302051	6.08668696700478	5.86054910649705	5.76830545672762	5.57473787506247	5.70432722618144	5.6657165446592	5.48633935656225	5.11343289363795	4.81555186068283	5.91264899402457	5.56268713047609	5.77245460656432	5.49177106013196	5.73581882569095	5.74282426624921	5.95419828355196	5.5155144691912	4.77314671405935	6.35286174693574	5.31395378657248	5.21360610128051	5.57251431445113	6.72491270326109	6.13552060805992	5.78069134265044	5.41450643113069	5.69770648761527	6.30827890078522	5.63142203155741	5.66866630064618	6.06094787912856	4.79471622311427	C4A
13437	TC0600014108.hg.1	5.40604863155483	5.37250901324349	4.7971370736333	5.92737077753618	5.40593837338822	5.48640321923185	6.12986097382685	5.30082455664061	5.43000145708551	5.59329309759072	5.71622143405454	5.63442915305904	5.67502796466116	5.42313174356468	5.56123957302051	6.08668696700478	5.86054910649705	5.76830545672762	5.57473787506247	5.70432722618144	5.6657165446592	5.48633935656225	5.11343289363795	4.81555186068283	5.91264899402457	5.56268713047609	5.77245460656432	5.49177106013196	5.73581882569095	5.74282426624921	5.95419828355196	5.5155144691912	4.77314671405935	6.35286174693574	5.31395378657248	5.21360610128051	5.57251431445113	6.72491270326109	6.13552060805992	5.78069134265044	5.41450643113069	5.69770648761527	6.30827890078522	5.63142203155741	5.66866630064618	6.06094787912856	4.79471622311427	C4B
13438	TC0600014108.hg.1	5.40604863155483	5.37250901324349	4.7971370736333	5.92737077753618	5.40593837338822	5.48640321923185	6.12986097382685	5.30082455664061	5.43000145708551	5.59329309759072	5.71622143405454	5.63442915305904	5.67502796466116	5.42313174356468	5.56123957302051	6.08668696700478	5.86054910649705	5.76830545672762	5.57473787506247	5.70432722618144	5.6657165446592	5.48633935656225	5.11343289363795	4.81555186068283	5.91264899402457	5.56268713047609	5.77245460656432	5.49177106013196	5.73581882569095	5.74282426624921	5.95419828355196	5.5155144691912	4.77314671405935	6.35286174693574	5.31395378657248	5.21360610128051	5.57251431445113	6.72491270326109	6.13552060805992	5.78069134265044	5.41450643113069	5.69770648761527	6.30827890078522	5.63142203155741	5.66866630064618	6.06094787912856	4.79471622311427	C4B_2
13464	TC0600014154.hg.1	5.79404103082692	6.18740324441814	5.94608848557713	5.32819027391714	5.79381943171528	4.31991679314305	4.58074261075828	5.28786217227016	5.51432616092524	6.02560482413478	4.80576079624993	5.72268855406556	5.19018251975725	5.57271226446162	5.37523098302463	6.08681319062258	5.61252784627306	5.34996650006245	5.98900161491183	5.97646112901423	6.07410105696393	6.23688339011283	6.56015425869859	6.58928449310908	6.05704503753466	6.97149933171356	5.69066456031321	6.02441439271215	6.34143064303011	5.6851320088997	6.0425083372345	6.52782932834285	6.29718897422929	5.36885895812741	6.54065716581471	7.15699849862279	5.58601451838773	6.48143874788578	6.13685444809788	7.01295261601486	6.06775107945884	5.67051880479828	5.96636246422134	6.11185587257816	6.06964255147707	6.26189320095143	6.61486578716026	SLC35A1
13471	TC0600014190.hg.1	3.88720886450357	3.05964887993862	3.57134196629019	3.27696699210099	3.88720886450357	3.68202869578512	3.36508193763253	4.56985292073706	3.73042651346604	3.28743328345622	3.86336216406881	4.56940287544352	3.49742190054348	3.86683216137847	4.30977478099695	4.1765422933943	3.73119583391413	3.69321038155595	3.12090439627867	3.48866435870876	3.75627438485344	4.22345263926834	3.09754498458778	3.59139482425263	3.84030945545356	4.16607558890306	3.63036777393278	4.69021202538375	4.32674068625026	4.00449547319062	3.78874250108959	4.41132177476459	3.68735214141936	4.2124019246934	3.18628158603481	3.96609021595541	4.28953980922014	4.49422336578606	4.02409975859966	3.16542180134781	4.41612052219091	3.51550401977248	3.77315131294627	3.44051264593254	3.16399719359412	3.3491862859512	3.62634931662404	ZC2HC1B
13486	TC0600014223.hg.1	6.28461160652009	6.07843776725299	6.40008982919903	6.656754236175	6.28448002731816	6.56746430432738	6.59387064135611	6.2001978375501	5.94248600609677	6.12688910565099	5.88869260743204	5.9113466252111	6.06903749586459	6.06014492930707	6.47947686296297	6.57865453397409	6.17978927895306	6.49303255523688	5.86852702778849	6.1454855323791	6.38611390403198	6.46154072410581	6.21480357514687	5.95864097676285	6.24133959253488	5.87185410596491	6.23778799567252	6.54667336853998	5.90664774133874	6.08828765526032	5.93306279745313	6.15470757499954	6.86601730128364	6.53135814492278	6.27105544481943	6.28582336823173	5.8660971448399	5.89777989415653	6.77928316038184	6.23969626213662	6.54858469579423	6.59496572821203	6.11577532751607	6.30001652727244	6.05657310402324	6.05200538632359	6.19269799227489	SLC22A23
13491	TC0600014235.hg.1	8.09880935861525	6.97394790311366	7.33728683727101	7.79936240221772	8.09876897999971	7.78115702724925	7.49451423008661	6.27837416706133	7.62388753094251	7.70396923208088	7.48193838033098	7.45737301504424	7.84259670052906	8.2621027884367	7.69334546445975	7.82170098767488	8.3632141420655	8.36663114353233	7.70326342501941	7.21362672350977	7.52127056107264	8.63804830744999	7.50819242731697	7.05610602666347	8.42080127508219	7.23382624875747	8.53954670234944	9.1483196966435	6.845343470415	7.08742301360605	7.48748414823901	7.09195634836105	7.59716156066591	7.82287900456656	7.41058657676584	7.33791679948307	7.61327257126803	6.78744075419653	7.08709413986717	7.37159318918075	6.86705171952478	6.69156347316301	6.91061490244456	7.6417950442454	7.04757614976667	7.33934962027346	6.99636558248085	BLOC1S5-TXNDC5
13492	TC0600014236.hg.1	7.39915177193357	6.50858941389402	6.96282624666825	7.55516518716386	7.39915177193357	7.172970114345	7.2932863829195	5.86110289409447	6.85273138153391	7.37506108544274	7.23007344741191	6.76758735438077	7.45147285975436	7.71472311446047	7.42009942208235	7.17328942304029	7.71862252194901	7.84925897799354	7.04160596883125	6.56677077864749	6.91813848301521	8.11816161067417	6.68855595760236	6.3125384308627	7.5807324988103	6.53873318370974	7.83356631108799	8.41971163308984	6.22617279602681	5.93444497376967	6.36914623992083	6.21681495782129	6.95324301662319	5.83245285793483	6.71900399833985	6.69096406786805	6.81142607287719	5.80790925885835	6.42778072664399	6.81122889940625	6.09085384595999	5.94573089783259	6.23879653286544	7.00433663439031	6.30383700407354	6.5240741657182	5.52004502597982	TXNDC5
13493	TC0600014237.hg.1	3.55992688564266	3.72710469733484	4.19657571562889	3.00085034843559	3.55992688564266	3.67435811186836	4.36053667275333	3.63759552290393	4.13804320860316	3.8958881760551	3.20075668419383	3.48310806867251	4.09648639180811	3.54632530683412	3.65652854267363	3.87128253711393	3.91744980878084	3.8034951337635	3.68855097432236	3.64198064925157	3.80932424171749	3.92243728051357	4.00078643102426	4.30483750693382	3.90220177694099	4.1845317116814	4.25039062660967	3.58506177261902	4.18600679227603	4.2328732624945	4.26827264955393	4.07782246183818	4.10694948161348	4.34317198866614	3.08697877770107	4.52955723089929	4.33036896146051	4.29604698073299	3.86029919798565	3.6758061024103	4.00974869339081	3.90242550737416	3.71542490297277	3.78218662704284	4.04392689623993	4.09882820553585	3.69579240293725	EEF1E1-BLOC1S5
13494	TC0600014238.hg.1	4.94459918507027	4.45619032499711	4.66698927475701	4.11021881790716	4.94459918507027	4.82531422387636	4.87035753278785	4.94515540816827	4.8810328501455	3.77641613777152	4.73943011144871	4.98423509972898	5.28423289436365	4.86172214309882	4.52844754423357	5.35438518257246	4.61876549100833	4.62953700856116	4.81392154692424	4.83890305860052	4.93871327892901	5.35679989208982	5.44071367109468	5.1531879940938	4.82535172735439	5.30820308360729	5.3036717384067	5.14218795946602	4.9213780017926	4.70888558142118	5.08292357083921	5.30702828417772	4.82622977009904	4.28658856007792	5.03519632579728	5.43190386678585	4.66451682087182	4.20474221026722	5.11416825308755	4.85041123997852	4.63996459250439	5.0417083614138	5.24016150583197	5.20575888669141	4.96025480529157	4.91568697887145	5.42659619500289	BLOC1S5
13500	TC0600014248.hg.1	4.5056897802495	4.37906145055724	4.53594217193239	4.62335687748856	4.5056897802495	4.47607515640569	4.19113396792619	5.06204385463404	4.38834010353195	3.99989142737163	4.41738978570662	4.73320784503191	4.35629035217413	4.1870600960585	4.53537364365896	4.79910923408339	3.83937493449842	4.46445193608787	4.79868182674913	4.37065148944595	4.02156167121788	4.48927503324391	3.9641188761227	3.90742837442058	4.07566192907174	4.06731553935789	4.59847591175126	3.74463698501957	4.29186251802723	3.54911088759358	4.11719585002587	4.15598212571806	3.80775366429617	4.09711572919625	4.2250836279534	3.92983400279591	4.2330701445791	4.1547035016873	4.02512885555618	3.78569432654445	4.42736834491358	3.96104720545046	3.75441787572086	3.78171664138689	3.64689206832311	3.66082922160672	4.25552198433728	H2BC3
[truncated: 753 more rows]
[truncated: 4 more columns]
