# Supplementary material for: Unravelling the impact of SARS-CoV-2 on hemostatic and complement systems: a systems immunology perspective
Source: Front Immunol. 2025 Jan 13;15:1457324. doi: 10.3389/fimmu.2024.1457324 (PMC11781117; doi:10.3389/fimmu.2024.1457324)
Supplement: Supplementary file 4 [file DataSheet4.csv]

	PROBEID	SYMBOL	GENENAME	logFC	AveExpr	t	P.Value	adj.P.Val	B
TC1400008940.hg.1	TC1400008940.hg.1	NFKBIA	NFKB inhibitor alpha	3.76456548371025	9.55878174632105	26.3779008551412	4.126853350441e-24	8.11628248431231e-20	44.2002526757692
TC0100011453.hg.1	TC0100011453.hg.1	G0S2	G0/G1 switch 2	4.80669361632037	7.25530591424028	24.9509481142548	2.46785642992372e-23	2.42676662036549e-19	42.5679544951706
TC0600009597.hg.1	TC0600009597.hg.1	TNFAIP3	TNF alpha induced protein 3	3.61536031475031	9.19942087146933	24.0127236041731	8.41625080430309e-23	5.51741348560763e-19	41.437540936442
TC0700007480.hg.1	TC0700007480.hg.1	NA	NA	4.52212643883219	5.63690654231763	22.3691442281347	8.03223382968748e-22	3.94924856821159e-18	39.338079836711
TC0400007836.hg.1	TC0400007836.hg.1	CXCL8	C-X-C motif chemokine ligand 8	5.65934389140604	7.08245369725697	22.006635375981	1.34721443072626e-21	5.29913324181869e-18	38.8532218048711
TC0800008801.hg.1	TC0800008801.hg.1	TRIB1	tribbles pseudokinase 1	2.53545775046942	8.25053564797954	19.7915327264905	3.76644152763983e-20	1.23457675873488e-16	35.701990334439
TC1000007990.hg.1	TC1000007990.hg.1	DDIT4	DNA damage inducible transcript 4	2.68608259219421	6.65240598127201	18.9989274442727	1.34018599839894e-19	3.76534829007314e-16	34.4892227735384
23075672	23075672	NA	NA	2.78467969156245	6.21701788579701	18.0246947366905	6.78560169383708e-19	1.11210357093912e-15	32.9309245142414
23075844	23075844	NA	NA	2.78467969156245	6.21701788579701	18.0246947366905	6.78560169383708e-19	1.11210357093912e-15	32.9309245142414
23075993	23075993	NA	NA	2.78467969156245	6.21701788579701	18.0246947366905	6.78560169383708e-19	1.11210357093912e-15	32.9309245142414
23076303	23076303	NA	NA	2.78467969156245	6.21701788579701	18.0246947366905	6.78560169383708e-19	1.11210357093912e-15	32.9309245142414
23076462	23076462	NA	NA	2.78467969156245	6.21701788579701	18.0246947366905	6.78560169383708e-19	1.11210357093912e-15	32.9309245142414
TC0100008152.hg.1	TC0100008152.hg.1	UQCRH	ubiquinol-cytochrome c reductase hinge protein	2.02388345993629	4.61907787509539	17.7885053542637	1.01640448941665e-18	1.53766362256595e-15	32.5413461039194
TC1200009580.hg.1	TC1200009580.hg.1	FBXL14	F-box and leucine rich repeat protein 14	-1.85741443617714	7.24898557515879	-17.5640000662345	1.49840487787053e-18	2.10493776664855e-15	32.166622436272
TC1300007161.hg.1	TC1300007161.hg.1	CDADC1	cytidine and dCMP deaminase domain containing 1	1.76647542086078	5.96465329569805	17.4234127550213	1.91458455156368e-18	2.5102756250402e-15	31.9297421785339
TC0600007012.hg.1	TC0600007012.hg.1	CD83	CD83 molecule	2.68241759409861	6.07537366715282	17.2628958949591	2.53781025567737e-18	3.11944464365043e-15	31.6571597241088
TC0600011386.hg.1	TC0600011386.hg.1	IER3	immediate early response 3	2.54491949552923	8.40414914307685	16.7893353253163	5.90076526039595e-18	6.82649119860042e-15	30.8395412719644
TC0100017110.hg.1	TC0100017110.hg.1	FCMR	Fc mu receptor	-3.18967906276782	8.8805302998947	-16.4854720641285	1.02420585541909e-17	1.11905869769596e-14	30.3040905727401
TC2100007599.hg.1	TC2100007599.hg.1	SAMSN1	SAM domain, SH3 domain and nuclear localization signals 1	3.69173157550266	7.67322711423618	16.4501778064127	1.09251660252459e-17	1.13086968536058e-14	30.2413376681156
TC0200007132.hg.1	TC0200007132.hg.1	YPEL5	yippee like 5	2.20135282889758	8.67389539429278	16.2142002785107	1.68705743649379e-17	1.65896793017617e-14	29.8187376237459
TC1700010630.hg.1	TC1700010630.hg.1	CCR7	C-C motif chemokine receptor 7	-2.90179842700802	8.71956989403838	-16.0895539272896	2.12652726361858e-17	1.99154341398031e-14	29.5933636193819
TC1500010184.hg.1	TC1500010184.hg.1	BCL2A1	BCL2 related protein A1	4.15095375363678	8.48299817513563	15.8572949879867	3.28576357560242e-17	2.93732328369876e-14	29.1693891393041
TC0700013383.hg.1	TC0700013383.hg.1	RABGEF1	RAB guanine nucleotide exchange factor 1	2.32694000427238	7.39235147460418	15.7367764228601	4.12603374110579e-17	3.4505904654435e-14	28.9473010019902
TC0900010769.hg.1	TC0900010769.hg.1	NFIL3	nuclear factor, interleukin 3 regulated	2.83365837262303	8.17406982377773	15.7260456464045	4.21081868971597e-17	3.4505904654435e-14	28.9274568227919
TC0300010770.hg.1	TC0300010770.hg.1	CSRNP1	cysteine and serine rich nuclear protein 1	2.28828048140336	6.33929163815714	15.6829824628803	4.56944544890482e-17	3.59469134574444e-14	28.8477057448796
TC0500012842.hg.1	TC0500012842.hg.1	DUSP1	dual specificity phosphatase 1	2.70966655677761	9.66578454934967	15.4911217130386	6.5906192453955e-17	4.98529648843051e-14	28.4901310370905
23074885	23074885	NA	NA	2.29022126248186	5.73335610666631	15.3656516704775	8.38997782432602e-17	5.68985151279379e-14	28.2542784922339
23074891	23074891	NA	NA	2.29022126248186	5.73335610666631	15.3656516704775	8.38997782432602e-17	5.68985151279379e-14	28.2542784922339
23074922	23074922	NA	NA	2.29022126248186	5.73335610666631	15.3656516704775	8.38997782432602e-17	5.68985151279379e-14	28.2542784922339
TC0X00006799.hg.1	TC0X00006799.hg.1	SAT1	spermidine/spermine N1-acetyltransferase 1	2.90004784828977	8.84573286545995	15.2701573151017	1.00921882972062e-16	6.61610224137181e-14	28.07369603592
TC0800010607.hg.1	TC0800010607.hg.1	ASPH	aspartate beta-hydroxylase	2.51690106108139	9.26154293378086	15.1296427755105	1.32654621759984e-16	8.4158659553342e-14	27.8062720378433
TC0300013855.hg.1	TC0300013855.hg.1	NFKBIZ	NFKB inhibitor zeta	1.69191333037959	9.13733334877912	14.9977965272185	1.71747409527456e-16	1.05486976993318e-13	27.5534803193419
TC2000009874.hg.1	TC2000009874.hg.1	PSMF1	proteasome inhibitor subunit 1	-2.42077032800152	9.67510288878585	-14.9824727423638	1.77000571555372e-16	1.05486976993318e-13	27.5239817506215
TC0X00010837.hg.1	TC0X00010837.hg.1	MBNL3	muscleblind like splicing regulator 3	-2.87063542492613	9.25261464674483	-14.9464139841753	1.9002183795651e-16	1.09916455502667e-13	27.4544706555976
23071999	23071999	NA	NA	2.65591976949078	8.15184697527467	14.8839910192865	2.14933476544992e-16	1.20774190948867e-13	27.3338130353295
23072327	23072327	NA	NA	2.58836425244575	7.7054984573971	14.731053629447	2.91131731938516e-16	1.46812506975251e-13	27.0364544948204
23072365	23072365	NA	NA	2.58836425244575	7.7054984573971	14.731053629447	2.91131731938516e-16	1.46812506975251e-13	27.0364544948204
23072397	23072397	NA	NA	2.58836425244575	7.7054984573971	14.731053629447	2.91131731938516e-16	1.46812506975251e-13	27.0364544948204
23072423	23072423	NA	NA	2.58836425244575	7.7054984573971	14.731053629447	2.91131731938516e-16	1.46812506975251e-13	27.0364544948204
TC0900011177.hg.1	TC0900011177.hg.1	TXN	thioredoxin	3.44229727826462	7.23220254321497	14.5540884781814	4.1480845297537e-16	2.03950946116665e-13	26.6892560050605
23071886	23071886	NA	NA	2.62718376274982	8.15967083771951	14.541419308069	4.25508243772831e-16	2.04109039762933e-13	26.6642700663612
TC0100015975.hg.1	TC0100015975.hg.1	RIT1	Ras like without CAAX 1	2.30900090920987	7.36263071990292	14.5293017403243	4.36006954211186e-16	2.04165446868366e-13	26.6403557176487
23072378	23072378	NA	NA	2.7231524334884	7.65895292456859	14.4351023936235	5.27234153147915e-16	2.3818165008338e-13	26.4539066766248
TC1500009514.hg.1	TC1500009514.hg.1	RFX7	regulatory factor X7	-1.83699159973562	6.4974902731666	-14.4298418816671	5.32871948119627e-16	2.3818165008338e-13	26.443466031637
23072408	23072408	NA	NA	2.5661119805886	7.62122824909644	14.3548027877004	6.20368471628244e-16	2.71128594033615e-13	26.2942048699075
23076028	23076028	NA	NA	-1.20700056260482	7.1723076497346	-14.2744037104604	7.30587116151734e-16	3.1235775681209e-13	26.133596056466
TC1100013015.hg.1	TC1100013015.hg.1	MS4A14	membrane spanning 4-domains A14	-2.16551187729645	6.22214466989854	-14.2553633402172	7.59511270228056e-16	3.17815067054791e-13	26.0954557951612
TC1900006588.hg.1	TC1900006588.hg.1	GADD45B	growth arrest and DNA damage inducible beta	1.74645233640673	7.93610207860526	14.1655484480275	9.12630552276535e-16	3.73931355658804e-13	25.9150039857964
TC1900007096.hg.1	TC1900007096.hg.1	JUNB	JunB proto-oncogene, AP-1 transcription factor subunit	2.13294486528823	7.64408463034875	14.1215993122863	9.98751415524393e-16	4.00866205900372e-13	25.8263768620561
23072537	23072537	NA	NA	2.68193654307415	7.66731675920788	14.0406052962332	1.17994074311657e-15	4.64117891897473e-13	25.6624806225052
TC0700011944.hg.1	TC0700011944.hg.1	ZNF394	zinc finger protein 394	1.53611099633505	6.7783822802391	14.0001673730789	1.28268780528112e-15	4.88086050505934e-13	25.5803768622138
TC0100011269.hg.1	TC0100011269.hg.1	LINC00260	long intergenic non-protein coding RNA 260	-1.78154194766791	5.99550949393667	-13.9972257814244	1.29051073505408e-15	4.88086050505934e-13	25.5743971844422
TC1200012270.hg.1	TC1200012270.hg.1	RILPL2	Rab interacting lysosomal protein like 2	1.61786886195579	7.54701510495497	13.976606112324	1.34673755924765e-15	4.99741275051389e-13	25.532454104288
TC0800008943.hg.1	TC0800008943.hg.1	NA	NA	-2.61692353327857	6.16565507060658	-13.9355915162662	1.4661618729239e-15	5.33981584348045e-13	25.4488826052177
TC0X00009256.hg.1	TC0X00009256.hg.1	KLHL15	kelch like family member 15	1.74206742920821	7.02906561503844	13.8987442940926	1.58269706866623e-15	5.65943695444705e-13	25.3736404814515
TC1200010866.hg.1	TC1200010866.hg.1	CD63	CD63 molecule	2.10611222895918	7.95871790153384	13.8594858858531	1.71734003231433e-15	6.03123685991534e-13	25.2933054683306
TC0200012854.hg.1	TC0200012854.hg.1	RAB1A	RAB1A, member RAS oncogene family	1.41265915251772	9.46049426884648	13.817319094122	1.87508627434475e-15	6.46970557149793e-13	25.2068239858861
TC0100015265.hg.1	TC0100015265.hg.1	DENND2D	DENN domain containing 2D	-2.33357263245146	6.94640064045311	-13.8011611750073	1.93940096936037e-15	6.57624118351903e-13	25.1736314505671
TC1300009330.hg.1	TC1300009330.hg.1	RBM26	RNA binding motif protein 26	-1.64934260269359	6.89599097088468	-13.6986823601922	2.4034948701688e-15	8.01178535789996e-13	24.9624189933884
TC0Y00006642.hg.1	TC0Y00006642.hg.1	TMSB4Y	thymosin beta 4 Y-linked	1.69540624462399	8.52930571159641	13.6513155165708	2.65507161424254e-15	8.70288223955135e-13	24.8643872834143
TC1600006888.hg.1	TC1600006888.hg.1	CIITA	class II major histocompatibility complex transactivator	-1.91087640281881	7.34245091477507	-13.6258060034173	2.80158119908719e-15	8.89877974589869e-13	24.8114850892469
TC0500008684.hg.1	TC0500008684.hg.1	TCF7	transcription factor 7	-2.37327852097889	7.45875986469406	-13.6185988423966	2.84445654628781e-15	8.89877974589869e-13	24.7965251218974
TC0900009882.hg.1	TC0900009882.hg.1	DCAF12	DDB1 and CUL4 associated factor 12	-3.14256263039196	9.30524329933949	-13.6175789841138	2.85057773931773e-15	8.89877974589869e-13	24.7944077089249
TC0100014349.hg.1	TC0100014349.hg.1	JUN	Jun proto-oncogene, AP-1 transcription factor subunit	2.8641493671589	5.0233193144767	13.5432650253243	3.33497626355042e-15	1.02296963557686e-12	24.6397946352262
TC0500013238.hg.1	TC0500013238.hg.1	ZMAT2	zinc finger matrin-type 2	1.66026914978882	6.36364939950686	13.5367964920518	3.38094403378734e-15	1.02296963557686e-12	24.6263063367052
TC1000006652.hg.1	TC1000006652.hg.1	PFKFB3	6-phosphofructo-2-kinase/fructose-2,6-biphosphatase 3	2.2322377709641	7.1871834994371	13.4667745181344	3.92213499687226e-15	1.1687368027801e-12	24.4799840626592
TC1100011602.hg.1	TC1100011602.hg.1	UCP2	uncoupling protein 2	-1.90594230959136	8.79234014552439	-13.4565793078462	4.00803012567741e-15	1.17650639524922e-12	24.4586319035924
TSUnmapped00000054.hg.1	TSUnmapped00000054.hg.1	NA	NA	-2.37469962727411	4.52176374585309	-13.349555358412	5.03495909838705e-15	1.39440057583539e-12	24.2337548300784
TSUnmapped00000177.hg.1	TSUnmapped00000177.hg.1	NA	NA	-2.37469962727411	4.52176374585309	-13.349555358412	5.03495909838705e-15	1.39440057583539e-12	24.2337548300784
TC0800011334.hg.1	TC0800011334.hg.1	KLF10	KLF transcription factor 10	2.44983750366844	7.92993047427801	13.3451811295883	5.08225640057982e-15	1.39440057583539e-12	24.2245352081663
TC1700007944.hg.1	TC1700007944.hg.1	TMEM106A	transmembrane protein 106A	-1.64926066223241	6.51711987533934	-13.3446331953632	5.08821304677513e-15	1.39440057583539e-12	24.2233801612516
TC2200008859.hg.1	TC2200008859.hg.1	NDUFA6	NADH:ubiquinone oxidoreductase subunit A6	2.39027995507043	5.88686602383587	13.3431074188499	5.1048376193699e-15	1.39440057583539e-12	24.2201636340771
HTA2-pos-PSR15011022.hg.1	HTA2-pos-PSR15011022.hg.1	NA	NA	2.21363874720617	7.805324805788	13.2970210627192	5.63410325285864e-15	1.51788915991741e-12	24.1228787790463
TC0100013348.hg.1	TC0100013348.hg.1	SYF2	SYF2 pre-mRNA splicing factor	2.01673671692369	6.23893329380257	13.24710920839	6.27104064839705e-15	1.66665616800034e-12	24.0172361570618
TC1900008881.hg.1	TC1900008881.hg.1	FCAR	Fc alpha receptor	2.76339846618763	7.61903256823354	13.1904637978989	7.08395743805683e-15	1.85760254579018e-12	23.8969844564629
TC0100016360.hg.1	TC0100016360.hg.1	NA	NA	-2.58032288914262	6.07875488300289	-13.1555587237014	7.63788565444373e-15	1.97650391007822e-12	23.8226954523413
TC0900007977.hg.1	TC0900007977.hg.1	CARD19	caspase recruitment domain family member 19	1.5844140826992	6.76725664327478	13.1435246873231	7.83898366914842e-15	1.97840826869079e-12	23.7970496508961
TC0100010032.hg.1	TC0100010032.hg.1	S100A9	S100 calcium binding protein A9	2.62238282344856	10.4530836852509	13.143084859973	7.84643539725844e-15	1.97840826869079e-12	23.7961120059483
TC1200012571.hg.1	TC1200012571.hg.1	ITFG2	integrin alpha FG-GAP repeat containing 2	-1.52256516711885	7.55913913137728	-13.0785215238256	9.0229374940535e-15	2.24625457842469e-12	23.6582226783127
TC0700013605.hg.1	TC0700013605.hg.1	PNPLA8	patatin like phospholipase domain containing 8	2.28627693265998	6.4520429252993	12.9706385018732	1.14075159631634e-14	2.80439520559418e-12	23.4267017740636
TC1100009200.hg.1	TC1100009200.hg.1	CD3E	CD3 epsilon subunit of T-cell receptor complex	-2.3857958410826	9.39294073005552	-12.888302722979	1.36553797735439e-14	3.31555992600356e-12	23.2490644505244
TC2200007138.hg.1	TC2200007138.hg.1	FBXO7	F-box protein 7	-2.50837843268629	9.94411584070993	-12.8691039109087	1.42418434604329e-14	3.41578457727236e-12	23.2075257916858
TC0900011613.hg.1	TC0900011613.hg.1	EEIG1	estrogen-induced osteoclastogenesis regulator 1	-1.93940849591417	6.48500755012725	-12.8110729949703	1.61762669740855e-14	3.83299569372698e-12	23.0816982565635
TC1000010870.hg.1	TC1000010870.hg.1	NA	NA	3.43908180558694	7.19836695667666	12.7614685611514	1.804230268335e-14	4.22426151039814e-12	22.9738174415159
TC1200010850.hg.1	TC1200010850.hg.1	TESPA1	thymocyte expressed, positive selection associated 1	-2.66475997003707	7.2712871824421	-12.7532624642022	1.83716223805909e-14	4.25076114540095e-12	22.9559417604308
TC1200012648.hg.1	TC1200012648.hg.1	MYL6	myosin light chain 6	2.69254534592403	7.85071701208229	12.7214932395873	1.97056808716208e-14	4.50641425235078e-12	22.8866600891027
TC1700009137.hg.1	TC1700009137.hg.1	RPTOR	regulatory associated protein of MTOR complex 1	-1.57452564627469	5.71751339321291	-12.6558947921344	2.27831562291806e-14	5.1503026845896e-12	22.7432139965579
TC0700009604.hg.1	TC0700009604.hg.1	ZNF398	zinc finger protein 398	-1.83057509948237	5.33661467514854	-12.6230920854707	2.45024664625695e-14	5.4760228172654e-12	22.6712855624977
TC0X00008794.hg.1	TC0X00008794.hg.1	SLC6A8	solute carrier family 6 member 8	-3.07385020851512	8.68484973878892	-12.5655025389317	2.78491731716832e-14	6.15404144682577e-12	22.5446856342836
TC0200008536.hg.1	TC0200008536.hg.1	NA	NA	-2.45309596194278	5.79809984144031	-12.5399754131419	2.94789794152098e-14	6.42415031038401e-12	22.4884382985231
TC0300011124.hg.1	TC0300011124.hg.1	CISH	cytokine inducible SH2 containing protein	-2.0731362377243	6.3458719155552	-12.5362509979087	2.97248018632707e-14	6.42415031038401e-12	22.4802250738622
TC0X00007704.hg.1	TC0X00007704.hg.1	COX7B	cytochrome c oxidase subunit 7B	2.54798346174982	5.63532995909562	12.4811779481225	3.36148486556119e-14	7.18590465771651e-12	22.3585757431319
TC1400007706.hg.1	TC1400007706.hg.1	FOS	Fos proto-oncogene, AP-1 transcription factor subunit	1.96746909722404	7.3668427365746	12.4724608506476	3.42767425546638e-14	7.21950546321753e-12	22.339286381117
TC1200012583.hg.1	TC1200012583.hg.1	CD27	CD27 molecule	-1.99818781917355	6.77838994821805	-12.4694790210476	3.45062039732774e-14	7.21950546321753e-12	22.332685969618
HTA2-pos-3371021_st	HTA2-pos-3371021_st	NA	NA	-1.39699240996913	7.80181601809286	-12.4630176230538	3.50088394422674e-14	7.24756679274814e-12	22.3183795982585
TC0200010448.hg.1	TC0200010448.hg.1	STRADB	STE20 related adaptor beta	-3.36287992659484	9.31057532925229	-12.445296315115	3.64262034129303e-14	7.46243898460521e-12	22.2791157556908
TC1500010778.hg.1	TC1500010778.hg.1	IL16	interleukin 16	-1.4942228520985	7.82846910818009	-12.4293663712591	3.77503933180767e-14	7.6539895400682e-12	22.2437876460917
TC2000009971.hg.1	TC2000009971.hg.1	SIRPG	signal regulatory protein gamma	-2.24902923878345	5.92289072364037	-12.3929594325901	4.09648998955102e-14	8.18022201718839e-12	22.1629289585475
HTA2-pos-PSR15011021.hg.1	HTA2-pos-PSR15011021.hg.1	NA	NA	2.24391408150269	7.58706608686919	12.3906533980808	4.11777078202904e-14	8.18022201718839e-12	22.1578017743017
TC1100012225.hg.1	TC1100012225.hg.1	NPAT	nuclear protein, coactivator of histone transcription	-1.85372801492141	5.72698671816125	-12.3776597064707	4.23981342718369e-14	8.33844106724217e-12	22.1288995212468
TC1400008193.hg.1	TC1400008193.hg.1	EVL	Enah/Vasp-like	-1.76427017193196	7.93215520407818	-12.3661144534718	4.35135600849998e-14	8.47308105140289e-12	22.1032014258017
TSUnmapped00000341.hg.1	TSUnmapped00000341.hg.1	NA	NA	-2.02101149807332	4.43959878624264	-12.3611140726605	4.40059414693067e-14	8.48494951840054e-12	22.092066131087
TC0100008105.hg.1	TC0100008105.hg.1	PLK3	polo like kinase 3	1.9192057058866	5.91831841914441	12.3531916952422	4.47977513549624e-14	8.55376093104899e-12	22.0744174897281
23066376	23066376	NA	NA	-1.70395419553489	4.32609379427396	-12.3366529969713	4.6498057840101e-14	8.7930509955891e-12	22.037549074082
TC0500011157.hg.1	TC0500011157.hg.1	GCNT4	glucosaminyl (N-acetyl) transferase 4	-2.13005193182097	4.44203396931154	-12.3019004282288	5.02894179488251e-14	9.41944745523375e-12	21.9599665893628
TC1000011904.hg.1	TC1000011904.hg.1	ABLIM1	actin binding LIM protein 1	-1.93745277641721	8.45423402716376	-12.2466312513279	5.6982802151042e-14	1.05724600934391e-11	21.8362709879439
TC1000009536.hg.1	TC1000009536.hg.1	IDI1	isopentenyl-diphosphate delta isomerase 1	2.35384724289728	6.63288999110186	12.2153514411634	6.11683233413933e-14	1.12429664967774e-11	21.7660951931238
TC1700011033.hg.1	TC1700011033.hg.1	PHOSPHO1	phosphoethanolamine/phosphocholine phosphatase 1	-2.68767178988364	8.51806881198887	-12.1996015532227	6.33935981367044e-14	1.15247294217577e-11	21.7307140134427
TC2000009504.hg.1	TC2000009504.hg.1	ZNF217	zinc finger protein 217	-1.59540948657356	8.80212529090559	-12.196280762966	6.3873265214399e-14	1.15247294217577e-11	21.7232500746404
TC0700012836.hg.1	TC0700012836.hg.1	DENND11	DENN domain containing 11	-1.43358925311774	5.87395932930374	-12.168587152449	6.80209137821261e-14	1.21494971834939e-11	21.660950770212
TC1200012758.hg.1	TC1200012758.hg.1	TAS2R14	taste 2 receptor member 14	-2.353750497543	4.59911748979818	-12.1650419275232	6.85714235708459e-14	1.21494971834939e-11	21.6529684887869
TC0700006928.hg.1	TC0700006928.hg.1	CCDC126	coiled-coil domain containing 126	1.95267931536094	6.98698944890867	12.1597081826395	6.94082606300283e-14	1.21879666233104e-11	21.640956265695
TC1700011060.hg.1	TC1700011060.hg.1	FAM117A	family with sequence similarity 117 member A	-1.85061997705821	6.5662623346333	-12.1488729909171	7.11405708943742e-14	1.23816071484925e-11	21.6165430911756
TC1300008998.hg.1	TC1300008998.hg.1	NA	NA	-1.88668373222803	7.32796698272922	-12.1109469202844	7.75603996869643e-14	1.33805296547678e-11	21.5309737601494
TC1200009876.hg.1	TC1200009876.hg.1	CD69	CD69 molecule	2.19274732568422	6.10437751431205	12.0991284917067	7.96797756082802e-14	1.36266273642439e-11	21.5042717221383
TC1000008351.hg.1	TC1000008351.hg.1	MINPP1	multiple inositol-polyphosphate phosphatase 1	-1.87572110091468	4.94433770295822	-12.0916976798396	8.10425799286506e-14	1.36548438092019e-11	21.4874738286748
23075403	23075403	NA	NA	-1.73903703548528	4.91208673568867	-12.0906675831437	8.12333719264057e-14	1.36548438092019e-11	21.4851446685388
TC0200007999.hg.1	TC0200007999.hg.1	NA	NA	-2.15720543896322	5.24255750429751	-12.0433825012736	9.05048741539738e-14	1.49943543669152e-11	21.3780833436379
TC1900008496.hg.1	TC1900008496.hg.1	PPP1R15A	protein phosphatase 1 regulatory subunit 15A	2.07571850437856	7.314780636219	12.0423113378833	9.07270132538213e-14	1.49943543669152e-11	21.3756547687172
TC0200010502.hg.1	TC0200010502.hg.1	FAM117B	family with sequence similarity 117 member B	-2.27780770256771	7.59352825914635	-12.0145139512377	9.66909639493236e-14	1.58468432332612e-11	21.312580756776
TC0400012811.hg.1	TC0400012811.hg.1	DCK	deoxycytidine kinase	-1.41022788861778	6.71475382040777	-11.9917797020005	1.01865977177909e-13	1.65570096955201e-11	21.2609223707743
TC1700007097.hg.1	TC1700007097.hg.1	GID4	GID complex subunit 4 homolog	-1.64327758729724	5.4225516708071	-11.9693299501922	1.07254549252106e-13	1.72899608208292e-11	21.2098459471994
TC0200015425.hg.1	TC0200015425.hg.1	TRAK2	trafficking kinesin protein 2	-1.60888054741614	6.91146574593981	-11.9513033226881	1.11792022489226e-13	1.78749081812651e-11	21.1687863294374
TC0100007283.hg.1	TC0100007283.hg.1	ZBTB40	zinc finger and BTB domain containing 40	-1.49617946405457	5.72660392809298	-11.9435577197632	1.13801535925249e-13	1.80494742503376e-11	21.1511312959483
TC0200009189.hg.1	TC0200009189.hg.1	GYPC	glycophorin C (Gerbich blood group)	-2.68267358822618	8.81065831721644	-11.9264336663596	1.18376383981259e-13	1.86248667500753e-11	21.1120722319315
TC0X00011139.hg.1	TC0X00011139.hg.1	CETN2	centrin 2	1.99788178580734	5.92084013762944	11.9176257518686	1.20802341702626e-13	1.885571154179e-11	21.0919672753649
TC1300006729.hg.1	TC1300006729.hg.1	POMP	proteasome maturation protein	2.25542903565185	5.72311094448019	11.9067039348831	1.23881311751899e-13	1.91840453403512e-11	21.0670233706881
TC0300009661.hg.1	TC0300009661.hg.1	B3GNT5	UDP-GlcNAc:betaGal beta-1,3-N-acetylglucosaminyltransferase 5	2.51778838975255	6.76787674661678	11.8779715638647	1.32370423847149e-13	2.02220102210447e-11	21.0013298794012
TC1600009916.hg.1	TC1600009916.hg.1	NPIPB11	nuclear pore complex interacting protein family member B11	-1.74957346639618	8.68507908870383	-11.8770889181703	1.32640429069749e-13	2.02220102210447e-11	20.9993101338985
TC1800007905.hg.1	TC1800007905.hg.1	LPIN2	lipin 2	-1.66362698670694	7.81094825454635	-11.8669856362072	1.35771498728754e-13	2.04067308981119e-11	20.9761838402364
23075975	23075975	NA	NA	-1.26381704356106	7.22972605828683	-11.8664892172615	1.35927276536974e-13	2.04067308981119e-11	20.975047206536
TC0500012179.hg.1	TC0500012179.hg.1	ETF1	eukaryotic translation termination factor 1	2.35454041978757	6.21625734356714	11.8612314812506	1.3758843578086e-13	2.04996345947134e-11	20.9630068102629
TC0100016138.hg.1	TC0100016138.hg.1	SLAMF1	signaling lymphocytic activation molecule family member 1	-1.59936710245696	5.64702994360031	-11.8426442966726	1.43629289541108e-13	2.12387762210899e-11	20.9204131507614
HTA2-pos-PSR06035598.hg.1	HTA2-pos-PSR06035598.hg.1	NA	NA	-1.23885040040833	8.21298938451015	-11.7882044464559	1.62931382603756e-13	2.3913220161702e-11	20.7954061596614
TC1500010743.hg.1	TC1500010743.hg.1	MAPK6	mitogen-activated protein kinase 6	1.53669939721973	6.13574677531209	11.7830481369868	1.64892044289872e-13	2.40217172966586e-11	20.7835463151312
TC0700012293.hg.1	TC0700012293.hg.1	TMEM168	transmembrane protein 168	-1.52619252587945	4.87466031834539	-11.7714441430776	1.69393151866149e-13	2.4495993512879e-11	20.7568438870249
TC1200012646.hg.1	TC1200012646.hg.1	ESYT1	extended synaptotagmin 1	-1.65361008641401	6.69737890265515	-11.7631323623538	1.72694315520966e-13	2.47068729426113e-11	20.7377066684835
TC0100017072.hg.1	TC0100017072.hg.1	ELK4	ETS transcription factor ELK4	-1.67065281001295	9.59330914912044	-11.761466211545	1.73363932784886e-13	2.47068729426113e-11	20.7338694191526
TC1300009765.hg.1	TC1300009765.hg.1	IRS2	insulin receptor substrate 2	2.44792966024874	6.38836924324538	11.7540137379309	1.76391700255314e-13	2.49575220785702e-11	20.716701537452
TC1600011465.hg.1	TC1600011465.hg.1	ERVK13-1	endogenous retrovirus group K13 member 1	-2.06279228672278	5.41182181693391	-11.7444258255688	1.80366762309048e-13	2.53376651023718e-11	20.6946038461118
TC1600010651.hg.1	TC1600010651.hg.1	RANBP10	RAN binding protein 10	-2.02061098011492	7.13642168001511	-11.7278334944193	1.87463598167268e-13	2.61478481216714e-11	20.6563348020288
TC0400011383.hg.1	TC0400011383.hg.1	TSPAN5	tetraspanin 5	-2.33383352414446	7.62694264453979	-11.7042346318501	1.98052446443222e-13	2.74302638323863e-11	20.6018446017338
TC0600011173.hg.1	TC0600011173.hg.1	GUSBP2	GUSB pseudogene 2	-1.62958704582141	9.13115511924988	-11.6853000665076	2.0698955349622e-13	2.84675772630081e-11	20.5580724334645
TC0300013380.hg.1	TC0300013380.hg.1	ALG3	ALG3 alpha-1,3- mannosyltransferase	-1.52508044827458	7.42663853709479	-11.6812969009165	2.08931271129198e-13	2.85350785367913e-11	20.5488121525759
TC1900008166.hg.1	TC1900008166.hg.1	CD79A	CD79a molecule	-1.98776703949596	8.97781660188482	-11.6643115288913	2.17379390637522e-13	2.94841412115045e-11	20.5094979077587
HTA2-pos-PSR06017412.hg.1	HTA2-pos-PSR06017412.hg.1	NA	NA	-1.30602250637437	8.300401871933	-11.6359763935654	2.32258072624096e-13	2.9736326631026e-11	20.4438306155381
HTA2-pos-PSR6_apd_hap1001122.hg.1	HTA2-pos-PSR6_apd_hap1001122.hg.1	NA	NA	-1.30602250637437	8.300401871933	-11.6359763935654	2.32258072624096e-13	2.9736326631026e-11	20.4438306155381
HTA2-pos-PSR6_cox_hap2002759.hg.1	HTA2-pos-PSR6_cox_hap2002759.hg.1	NA	NA	-1.30602250637437	8.300401871933	-11.6359763935654	2.32258072624096e-13	2.9736326631026e-11	20.4438306155381
HTA2-pos-PSR6_dbb_hap3002672.hg.1	HTA2-pos-PSR6_dbb_hap3002672.hg.1	NA	NA	-1.30602250637437	8.300401871933	-11.6359763935654	2.32258072624096e-13	2.9736326631026e-11	20.4438306155381
HTA2-pos-PSR6_mann_hap4002287.hg.1	HTA2-pos-PSR6_mann_hap4002287.hg.1	NA	NA	-1.30602250637437	8.300401871933	-11.6359763935654	2.32258072624096e-13	2.9736326631026e-11	20.4438306155381
HTA2-pos-PSR6_mcf_hap5002429.hg.1	HTA2-pos-PSR6_mcf_hap5002429.hg.1	NA	NA	-1.30602250637437	8.300401871933	-11.6359763935654	2.32258072624096e-13	2.9736326631026e-11	20.4438306155381
HTA2-pos-PSR6_qbl_hap6002740.hg.1	HTA2-pos-PSR6_qbl_hap6002740.hg.1	NA	NA	-1.30602250637437	8.300401871933	-11.6359763935654	2.32258072624096e-13	2.9736326631026e-11	20.4438306155381
HTA2-pos-PSR6_ssto_hap7002428.hg.1	HTA2-pos-PSR6_ssto_hap7002428.hg.1	NA	NA	-1.30602250637437	8.300401871933	-11.6359763935654	2.32258072624096e-13	2.9736326631026e-11	20.4438306155381
HTA2-pos-PSR15011017.hg.1	HTA2-pos-PSR15011017.hg.1	NA	NA	2.11205016444805	7.51895092345085	11.6348940829831	2.32846611134286e-13	2.9736326631026e-11	20.4413202791769
23076179	23076179	NA	NA	-1.28414507169268	6.23973030781335	-11.6274728727471	2.36923408484721e-13	2.98690556068526e-11	20.4241032699591
23076498	23076498	NA	NA	-1.28414507169268	6.23973030781335	-11.6274728727471	2.36923408484721e-13	2.98690556068526e-11	20.4241032699591
TC2200008411.hg.1	TC2200008411.hg.1	ASCC2	activating signal cointegrator 1 complex subunit 2	-1.96369027149977	8.31789305628461	-11.6084043431651	2.47736654360426e-13	3.10333552949459e-11	20.3798321092695
HTA2-pos-3080354_st	HTA2-pos-3080354_st	NA	NA	-1.37450043408325	7.9102082009157	-11.580064714287	2.6474775886249e-13	3.29543935034721e-11	20.3139493571419
TC0300007335.hg.1	TC0300007335.hg.1	TMA7	translation machinery associated 7 homolog	1.61293589504895	6.12195646171469	11.5740742638719	2.68493926850905e-13	3.32105035180927e-11	20.3000096880087
TC1200010837.hg.1	TC1200010837.hg.1	GPR84	G protein-coupled receptor 84	2.11466471084329	4.17357337248385	11.5668895479581	2.7305851616668e-13	3.35640114840631e-11	20.2832848466656
TC1000010498.hg.1	TC1000010498.hg.1	NA	NA	-2.08165774467124	6.16073949507521	-11.5506740533299	2.83654450254904e-13	3.46498886531876e-11	20.2455132170155
TC0600013794.hg.1	TC0600013794.hg.1	AGPAT4	1-acylglycerol-3-phosphate O-acyltransferase 4	-1.5144694702799	4.61675937942446	-11.546896966808	2.86182373889456e-13	3.47428935017527e-11	20.2367101442486
TC2100007140.hg.1	TC2100007140.hg.1	ETS2	ETS proto-oncogene 2, transcription factor	1.96621739773028	8.2633290900944	11.5423461783711	2.89258741480811e-13	3.49009304828412e-11	20.2261013815098
TC1200011791.hg.1	TC1200011791.hg.1	CKAP4	cytoskeleton associated protein 4	2.03357185835316	7.45636357557892	11.5132959323108	3.09710251534972e-13	3.7140679981331e-11	20.1583162696051
TC0300012007.hg.1	TC0300012007.hg.1	CD200R1	CD200 receptor 1	-2.1687324601635	4.24555544213284	-11.4624502291762	3.49135544484206e-13	4.15260355569499e-11	20.0394100023857
TC0X00006631.hg.1	TC0X00006631.hg.1	TMSB4X	thymosin beta 4 X-linked	1.5299050107318	10.9305416242623	11.460795030414	3.50501952634041e-13	4.15260355569499e-11	20.0355335454613
TC1600009855.hg.1	TC1600009855.hg.1	NPIPB6	nuclear pore complex interacting protein family member B6	-1.76408591284837	8.60006274840112	-11.4438559373525	3.64803892926863e-13	4.2961665641872e-11	19.9958418531794
TC0500009046.hg.1	TC0500009046.hg.1	ADRB2	adrenoceptor beta 2	-1.94238598919308	4.96042686494517	-11.4335177247278	3.73824450776541e-13	4.3761937341799e-11	19.9715989626163
23076121	23076121	NA	NA	-1.54650536142647	6.90949336106283	-11.3941583994997	4.10306199932002e-13	4.77484735743354e-11	19.8791745331798
TC0700008786.hg.1	TC0700008786.hg.1	DNAJB9	DnaJ heat shock protein family (Hsp40) member B9	1.42999037437946	6.47677019911892	11.3853885393629	4.18919198618694e-13	4.84640228190227e-11	19.8585533907675
TC0100006989.hg.1	TC0100006989.hg.1	DNAJC16	DnaJ heat shock protein family (Hsp40) member C16	-1.38799486245736	6.61073389464497	-11.3719078210587	4.32520794137932e-13	4.97449500486006e-11	19.8268356962684
TC2000007820.hg.1	TC2000007820.hg.1	CASS4	Cas scaffold protein family member 4	-1.76393664743805	5.56234993035978	-11.3659908703756	4.38632570280255e-13	5.01545741843126e-11	19.812906675886
TC1500009056.hg.1	TC1500009056.hg.1	RASGRP1	RAS guanyl releasing protein 1	-2.08941963383261	6.86140489037034	-11.3007658185913	5.12156373826492e-13	5.82230023355238e-11	19.6590574529701
TC1900010673.hg.1	TC1900010673.hg.1	DYRK1B	dual specificity tyrosine phosphorylation regulated kinase 1B	-1.35659468450968	5.69313500607219	-11.224521425695	6.14283112383448e-13	6.94316435129039e-11	19.4785090510249
TC0100015236.hg.1	TC0100015236.hg.1	LAMTOR5	late endosomal/lysosomal adaptor, MAPK and MTOR activator 5	2.21526215172206	6.57839325960505	11.2044223719704	6.44522397616673e-13	7.24332685367264e-11	19.4307868004668
TC0500013316.hg.1	TC0500013316.hg.1	CD180	CD180 molecule	-2.45967139454878	6.58495704639018	-11.1927819143601	6.62727144772654e-13	7.40559929332033e-11	19.4031239330938
TC0500011502.hg.1	TC0500011502.hg.1	ELL2	elongation factor for RNA polymerase II 2	1.6383468204565	7.25730167248209	11.1891893790708	6.68451058863313e-13	7.42735987269196e-11	19.3945828804328
TC0300010775.hg.1	TC0300010775.hg.1	CX3CR1	C-X3-C motif chemokine receptor 1	-2.83574376633181	9.03902291031012	-11.1627971141493	7.1208054952756e-13	7.86768998177445e-11	19.3317846197267
HTA2-pos-PSR02044916.hg.1	HTA2-pos-PSR02044916.hg.1	NA	NA	-1.43920581205118	7.51752240426684	-11.150464402847	7.334552829931e-13	8.05858382716497e-11	19.3024084604505
TC1800006506.hg.1	TC1800006506.hg.1	MYL12A	myosin light chain 12A	1.73065574151628	8.90813259387044	11.1466153169702	7.4025981321025e-13	8.07546832024195e-11	19.2932359437095
TC0100015864.hg.1	TC0100015864.hg.1	S100A6	S100 calcium binding protein A6	1.43068658455733	7.09303465631969	11.1446149884681	7.43821495827719e-13	8.07546832024195e-11	19.2884683139312
TC0100008326.hg.1	TC0100008326.hg.1	SHISAL2A	shisa like 2A	-1.58528609999779	7.15457301067568	-11.1426650389389	7.47310334206556e-13	8.07546832024195e-11	19.2838202506015
TC1500009079.hg.1	TC1500009079.hg.1	SRP14	signal recognition particle 14	2.46233618960087	7.68138469619682	11.1296289017705	7.71068189650927e-13	8.26674479513113e-11	19.2527333342453
TC1300008517.hg.1	TC1300008517.hg.1	HMGB1	high mobility group box 1	1.96855868161105	7.79076050269123	11.1281132541441	7.73880037927339e-13	8.26674479513113e-11	19.2491175561657
TC1700010548.hg.1	TC1700010548.hg.1	CWC25	CWC25 spliceosome associated protein homolog	1.43055226236108	5.82737880978166	11.1261053409744	7.77621287994742e-13	8.26674479513113e-11	19.2443269466188
TC2200007406.hg.1	TC2200007406.hg.1	ATF4	activating transcription factor 4	1.02416522759207	7.71451757953995	11.0913950887366	8.45298666436592e-13	8.9378972434454e-11	19.1614288407952
TC1900011657.hg.1	TC1900011657.hg.1	MCEMP1	mast cell expressed membrane protein 1	2.71931064126408	6.9578112386354	11.0743143215147	8.80783313932354e-13	9.26329702412172e-11	19.1205766035968
TC0500011260.hg.1	TC0500011260.hg.1	SERINC5	serine incorporator 5	-1.19908541586331	7.10412332083673	-11.0716285404566	8.8649986587124e-13	9.27382599047323e-11	19.1141494861043
TC0200007049.hg.1	TC0200007049.hg.1	TMEM214	transmembrane protein 214	-1.16070872312622	6.80536632170536	-11.0604889242668	9.10617663031339e-13	9.47572358668642e-11	19.0874820220133
TC0700010005.hg.1	TC0700010005.hg.1	ZFAND2A	zinc finger AN1-type containing 2A	1.20471311256426	6.42070547089578	11.0461129677416	9.42736545411174e-13	9.71824780909172e-11	19.0530427254845
TC1200007461.hg.1	TC1200007461.hg.1	PCED1B	PC-esterase domain containing 1B	-1.88048029274743	7.48568769042996	-11.0456424840323	9.43807053204108e-13	9.71824780909172e-11	19.0519151642708
TC0700009675.hg.1	TC0700009675.hg.1	GIMAP8	GTPase, IMAP family member 8	-1.49252675371505	5.55868353346344	-11.0250416138951	9.91919726420532e-13	1.01604610726628e-10	19.0025143928465
TC1600011501.hg.1	TC1600011501.hg.1	NPIPB3	nuclear pore complex interacting protein family member B3	-1.57938337343431	9.0694256380728	-10.9993927149664	1.05534338546994e-12	1.0754113140952e-10	18.9409299310547
TC0200010523.hg.1	TC0200010523.hg.1	CD28	CD28 molecule	-2.07773967981887	6.80327713191782	-10.9836461949368	1.09631915315744e-12	1.11140766933749e-10	18.9030784548814
TC0X00006625.hg.1	TC0X00006625.hg.1	TLR7	toll like receptor 7	-2.19243773929152	6.17271632754902	-10.9606777293595	1.15902320957681e-12	1.16894920321781e-10	18.8478079141344
TC1400010716.hg.1	TC1400010716.hg.1	HOMEZ	homeobox and leucine zipper encoding	-1.34421840568237	5.58819570791677	-10.9521780379538	1.18314605650121e-12	1.18719048434741e-10	18.8273368016001
TC0600011282.hg.1	TC0600011282.hg.1	TRIM27	tripartite motif containing 27	-1.3507110126586	6.89652441330343	-10.9437555581911	1.20755595900828e-12	1.2055331495338e-10	18.8070421918119
TC1600009958.hg.1	TC1600009958.hg.1	NPIPB13	nuclear pore complex interacting protein family, member B13	-1.44983609654043	9.08562222382573	-10.9412111849959	1.2150307610352e-12	1.20686919077168e-10	18.8009094777846
TC0200007895.hg.1	TC0200007895.hg.1	PLEK	pleckstrin	1.5253203631	8.4118189008197	10.92662405682	1.25880635914408e-12	1.24406757111993e-10	18.7657334673922
TC1800007198.hg.1	TC1800007198.hg.1	SLC14A1	solute carrier family 14 member 1 (Kidd blood group)	-2.98184631481769	6.29633525992146	-10.9097299009257	1.31152455161068e-12	1.28510709825375e-10	18.7249588733842
TC0400011548.hg.1	TC0400011548.hg.1	LEF1	lymphoid enhancer binding factor 1	-2.34211593160378	8.46891575667801	-10.9091415073179	1.31340075633805e-12	1.28510709825375e-10	18.723538082943
TC1000007883.hg.1	TC1000007883.hg.1	SRGN	serglycin	1.77080677322909	10.5696635220421	10.9036286046134	1.33111345656673e-12	1.29599051239099e-10	18.7102238755667
TC1600008407.hg.1	TC1600008407.hg.1	NPIPB15	nuclear pore complex interacting protein family member B15	-1.56162481414833	7.74454894315692	-10.8829134016592	1.39988084116887e-12	1.35217659684925e-10	18.660158492808
TC1600007353.hg.1	TC1600007353.hg.1	NPIPB8	nuclear pore complex interacting protein family member B8	-1.60195039447583	8.88455026312244	-10.8802454772399	1.40899750671939e-12	1.35217659684925e-10	18.6537063922834
TC2000009916.hg.1	TC2000009916.hg.1	TGIF2-RAB5IF	TGIF2-RAB5IF readthrough	1.34114367474792	8.37834643231986	10.8801140061835	1.40944832640513e-12	1.35217659684925e-10	18.6533884185959
TC0200014672.hg.1	TC0200014672.hg.1	NR4A2	nuclear receptor subfamily 4 group A member 2	3.06341904023992	5.06036888566438	10.8538740774553	1.50244209146143e-12	1.434394592853e-10	18.5898789411192
TC0100007574.hg.1	TC0100007574.hg.1	EPB41	erythrocyte membrane protein band 4.1	-1.85315482200041	9.72445195354602	-10.8385913684852	1.55946903074979e-12	1.48164625254861e-10	18.5528474061577
TC1400010619.hg.1	TC1400010619.hg.1	HIF1A	hypoxia inducible factor 1 subunit alpha	1.79653917677964	9.24374685207918	10.8269469009038	1.60440078701013e-12	1.51700722491001e-10	18.5246108206861
TC1900009824.hg.1	TC1900009824.hg.1	DNAJB1	DnaJ heat shock protein family (Hsp40) member B1	1.55959297913122	7.49262056333415	10.8008813798043	1.70983396523176e-12	1.60896194230684e-10	18.4613392596766
TC0700008494.hg.1	TC0700008494.hg.1	BUD31	BUD31 homolog	1.72747343001739	4.9919286566278	10.7949736188368	1.73469871984547e-12	1.62458665348575e-10	18.4469861489773
TSUnmapped00000019.hg.1	TSUnmapped00000019.hg.1	NA	NA	-1.61019160459518	5.29068464827433	-10.7861703795484	1.77243720268886e-12	1.6520626760797e-10	18.4255897411711
TC0100018323.hg.1	TC0100018323.hg.1	IER5	immediate early response 5	1.75583153879236	6.29499616312825	10.7604452327422	1.88759649139967e-12	1.75110189605459e-10	18.3630051535343
TC1500010020.hg.1	TC1500010020.hg.1	UBL7	ubiquitin like 7	-1.42977179848094	7.45199958869439	-10.729768995741	2.03496651364734e-12	1.87895241426771e-10	18.288260042815
TC0600012542.hg.1	TC0600012542.hg.1	UBE2J1	ubiquitin conjugating enzyme E2 J1	1.54955856274511	8.79195167296845	10.7070359598131	2.15171856508542e-12	1.9774695803521e-10	18.232788127236
TC0400009936.hg.1	TC0400009936.hg.1	GRPEL1	GrpE like 1, mitochondrial	1.8093926151927	6.98679082886023	10.7030993259621	2.17262087128057e-12	1.98739231048721e-10	18.2231751560865
TC2200008637.hg.1	TC2200008637.hg.1	IL2RB	interleukin 2 receptor subunit beta	-1.68289161550452	7.47193258629043	-10.6801636392005	2.29859485264978e-12	2.0928918966233e-10	18.1671267130399
HTA2-pos-3637132_st	HTA2-pos-3637132_st	NA	NA	2.51674075709088	8.13222790242634	10.6728992960117	2.34003067118044e-12	2.11995875540276e-10	18.1493600164719
TC0200016591.hg.1	TC0200016591.hg.1	BZW1	basic leucine zipper and W2 domains 1	1.5495595401858	7.62736612483449	10.6710173292042	2.35088930007701e-12	2.11995875540276e-10	18.1447560638902
TC1200010968.hg.1	TC1200010968.hg.1	DDIT3	DNA damage inducible transcript 3	1.95830593517639	5.24363298499183	10.6693315201707	2.36065982322268e-12	2.11995875540276e-10	18.1406315801247
TC0200015447.hg.1	TC0200015447.hg.1	SUMO1	small ubiquitin like modifier 1	1.74099882453267	7.54553062418285	10.6540884949972	2.45090951853905e-12	2.19100170459579e-10	18.103320892153
TC1200011914.hg.1	TC1200011914.hg.1	HVCN1	hydrogen voltage gated channel 1	-1.70326224865284	6.88295361585843	-10.6450567764192	2.50603869365169e-12	2.230147646518e-10	18.0811990947554
TC0500007143.hg.1	TC0500007143.hg.1	SKP2	S-phase kinase associated protein 2	-1.17111830425652	5.37395600536667	-10.6338655107399	2.57611052763609e-12	2.2821786372531e-10	18.0537726824404
TC1200011936.hg.1	TC1200011936.hg.1	ATXN2	ataxin 2	-1.43378565255024	7.82052224971545	-10.6193804846951	2.66978665585881e-12	2.35456027626795e-10	18.0182493746025
TC0200007176.hg.1	TC0200007176.hg.1	SLC30A6	solute carrier family 30 member 6	-1.63317795973982	6.31921706040668	-10.616580065399	2.68829480480947e-12	2.36029883599053e-10	18.0113783425562
HTA2-pos-PSR14009915.hg.1	HTA2-pos-PSR14009915.hg.1	NA	NA	0.979420221974663	7.51131952066591	10.6052650863993	2.76442044703475e-12	2.41634919697033e-10	17.9836055300713
TC1700011818.hg.1	TC1700011818.hg.1	JMJD6	jumonji domain containing 6, arginine demethylase and lysine hydroxylase	1.3192261912063	6.30929854677633	10.5857994693855	2.90057306287152e-12	2.5241402844024e-10	17.9357867227284
TC0100013293.hg.1	TC0100013293.hg.1	ID3	inhibitor of DNA binding 3	-1.17322591111678	4.86258344691816	-10.5821082167645	2.92715427664228e-12	2.53605035941514e-10	17.9267131487761
TC0300011988.hg.1	TC0300011988.hg.1	GCSAM	germinal center associated signaling and motility	-1.58265191185504	4.02818547017857	-10.574330990892	2.9839763195898e-12	2.5698810965988e-10	17.9075897529705
HTA2-pos-PSR01029259.hg.1	HTA2-pos-PSR01029259.hg.1	NA	NA	-2.15663940853562	6.16767751635844	-10.5731995448737	2.9923362542387e-12	2.5698810965988e-10	17.9048069688245
TC1400007161.hg.1	TC1400007161.hg.1	PTGDR	prostaglandin D2 receptor	-1.66219625203862	6.34859325432075	-10.5540517196547	3.13749829714623e-12	2.68283386999891e-10	17.8576870029917
TC1800006508.hg.1	TC1800006508.hg.1	MYL12B	myosin light chain 12B	1.95337535281902	8.40782537685404	10.5509485828681	3.16169197586795e-12	2.69181801252792e-10	17.8500460158874
TC0700013594.hg.1	TC0700013594.hg.1	TRIM4	tripartite motif containing 4	-1.39948188899782	6.20115658275721	-10.5462840379432	3.1984181392411e-12	2.70294821040939e-10	17.8385578782824
23075584	23075584	NA	NA	-1.873069744834	8.7321398113519	-10.5355355468063	3.28471359275865e-12	2.70294821040939e-10	17.812074708034
23075757	23075757	NA	NA	-1.873069744834	8.7321398113519	-10.5355355468063	3.28471359275865e-12	2.70294821040939e-10	17.812074708034
23075917	23075917	NA	NA	-1.873069744834	8.7321398113519	-10.5355355468063	3.28471359275865e-12	2.70294821040939e-10	17.812074708034
23076058	23076058	NA	NA	-1.873069744834	8.7321398113519	-10.5355355468063	3.28471359275865e-12	2.70294821040939e-10	17.812074708034
23076218	23076218	NA	NA	-1.873069744834	8.7321398113519	-10.5355355468063	3.28471359275865e-12	2.70294821040939e-10	17.812074708034
23076381	23076381	NA	NA	-1.873069744834	8.7321398113519	-10.5355355468063	3.28471359275865e-12	2.70294821040939e-10	17.812074708034
23076528	23076528	NA	NA	-1.873069744834	8.7321398113519	-10.5355355468063	3.28471359275865e-12	2.70294821040939e-10	17.812074708034
TC0900006708.hg.1	TC0900006708.hg.1	SNAPC3	small nuclear RNA activating complex polypeptide 3	-1.54435903561268	5.49562416153929	-10.5315751399752	3.31710635138692e-12	2.71823044219694e-10	17.8023127705792
TC0100018484.hg.1	TC0100018484.hg.1	MCL1	MCL1 apoptosis regulator, BCL2 family member	1.19155746806022	10.3167818786077	10.5256599731621	3.36609592896274e-12	2.74166245526457e-10	17.7877286633777
TC0600013464.hg.1	TC0600013464.hg.1	SHPRH	SNF2 histone linker PHD RING helicase	-1.67170229066628	5.20447985412727	-10.5247638640382	3.37358170627969e-12	2.74166245526457e-10	17.7855188572209
TC0X00009611.hg.1	TC0X00009611.hg.1	SLC38A5	solute carrier family 38 member 5	-2.61652410606708	7.41869845230982	-10.5199919999529	3.41373139391319e-12	2.76287470469509e-10	17.7737496213423
TC2000010001.hg.1	TC2000010001.hg.1	PIGU	phosphatidylinositol glycan anchor biosynthesis class U	-1.41977616431462	4.45125753803621	-10.5170556653684	3.43867938834755e-12	2.77093865849298e-10	17.7665059833054
TC2100007254.hg.1	TC2100007254.hg.1	UBASH3A	ubiquitin associated and SH3 domain containing A	-1.62525548322382	6.41398302506146	-10.5155115174194	3.45187355128276e-12	2.77093865849298e-10	17.7626962638371
TC0800007013.hg.1	TC0800007013.hg.1	CHMP7	charged multivesicular body protein 7	-1.31275181669886	6.21121112587639	-10.5115250331838	3.48617606633525e-12	2.78709856490306e-10	17.7528593375311
TC0100015817.hg.1	TC0100015817.hg.1	THEM4	thioesterase superfamily member 4	-1.30474430847821	5.2443255423313	-10.4987330141994	3.59861633521086e-12	2.80786006466316e-10	17.7212797494488
TC0300006580.hg.1	TC0300006580.hg.1	IRAK2	interleukin 1 receptor associated kinase 2	1.54607906833034	4.4821263898243	10.4959949785435	3.6231605700346e-12	2.80786006466316e-10	17.714517523607
HTA2-pos-PSR06017403.hg.1	HTA2-pos-PSR06017403.hg.1	NA	NA	-1.31431404218108	8.74137013579023	-10.4956393287481	3.62636119603622e-12	2.80786006466316e-10	17.7136390886202
HTA2-pos-PSR6_apd_hap1001113.hg.1	HTA2-pos-PSR6_apd_hap1001113.hg.1	NA	NA	-1.31431404218108	8.74137013579023	-10.4956393287481	3.62636119603622e-12	2.80786006466316e-10	17.7136390886202
HTA2-pos-PSR6_dbb_hap3002663.hg.1	HTA2-pos-PSR6_dbb_hap3002663.hg.1	NA	NA	-1.31431404218108	8.74137013579023	-10.4956393287481	3.62636119603622e-12	2.80786006466316e-10	17.7136390886202
HTA2-pos-PSR6_mann_hap4002278.hg.1	HTA2-pos-PSR6_mann_hap4002278.hg.1	NA	NA	-1.31431404218108	8.74137013579023	-10.4956393287481	3.62636119603622e-12	2.80786006466316e-10	17.7136390886202
HTA2-pos-PSR6_mcf_hap5002420.hg.1	HTA2-pos-PSR6_mcf_hap5002420.hg.1	NA	NA	-1.31431404218108	8.74137013579023	-10.4956393287481	3.62636119603622e-12	2.80786006466316e-10	17.7136390886202
HTA2-pos-PSR6_ssto_hap7002419.hg.1	HTA2-pos-PSR6_ssto_hap7002419.hg.1	NA	NA	-1.31431404218108	8.74137013579023	-10.4956393287481	3.62636119603622e-12	2.80786006466316e-10	17.7136390886202
23076049	23076049	NA	NA	1.41661677001358	8.80680510848852	10.490612958077	3.67190534346256e-12	2.83197499568149e-10	17.7012224211565
23075530	23075530	NA	NA	-1.27160931687937	6.98203017542827	-10.4799952126154	3.77004281990689e-12	2.86275799764899e-10	17.6749822103575
23075654	23075654	NA	NA	-1.27160931687937	6.98203017542827	-10.4799952126154	3.77004281990689e-12	2.86275799764899e-10	17.6749822103575
23076285	23076285	NA	NA	-1.27160931687937	6.98203017542827	-10.4799952126154	3.77004281990689e-12	2.86275799764899e-10	17.6749822103575
23076445	23076445	NA	NA	-1.27160931687937	6.98203017542827	-10.4799952126154	3.77004281990689e-12	2.86275799764899e-10	17.6749822103575
TC2000009956.hg.1	TC2000009956.hg.1	PCMTD2	protein-L-isoaspartate (D-aspartate) O-methyltransferase domain containing 2	-1.03123297868974	6.4768378754186	-10.4703144733714	3.86185301128099e-12	2.92119473741782e-10	17.6510444891966
TC0X00007721.hg.1	TC0X00007721.hg.1	GPR174	G protein-coupled receptor 174	-2.30448299078389	5.14437724257338	-10.4661165855862	3.90237147050926e-12	2.94053408852512e-10	17.6406603942885
23076542	23076542	NA	NA	-1.47142637722845	5.81299826243898	-10.4474801577351	4.08756008229039e-12	3.06832229535897e-10	17.5945318784553
TC0100018257.hg.1	TC0100018257.hg.1	GNAI3	G protein subunit alpha i3	1.14833526284269	7.75017895028228	10.4443038886624	4.12000618080479e-12	3.08091869041399e-10	17.5866653897215
TC0100018246.hg.1	TC0100018246.hg.1	LRRC8C	leucine rich repeat containing 8 VRAC subunit C	-1.23331845751911	7.64063334405335	-10.427970518513	4.29105513335362e-12	3.19667353438127e-10	17.5461920472752
TC1200009239.hg.1	TC1200009239.hg.1	KMT5A	lysine methyltransferase 5A	1.37647329814039	5.89658201024953	10.4207736986684	4.36870749884682e-12	3.24224039169134e-10	17.5283472867775
TC1000011669.hg.1	TC1000011669.hg.1	LDB1	LIM domain binding 1	-1.40007918974468	8.87142401921347	-10.4169699115974	4.41032766239734e-12	3.25775497192093e-10	17.5189128568092
TC1900010612.hg.1	TC1900010612.hg.1	MAP4K1	mitogen-activated protein kinase kinase kinase kinase 1	-1.48060935189101	5.92926635814329	-10.4158424646288	4.42274153405648e-12	3.25775497192093e-10	17.516116107265
TC2000008815.hg.1	TC2000008815.hg.1	BCL2L1	BCL2 like 1	-2.5512964963289	7.70257496231115	-10.4113765743999	4.47226520505483e-12	3.28194178312737e-10	17.5050363240943
TC1900007988.hg.1	TC1900007988.hg.1	SIPA1L3	signal induced proliferation associated 1 like 3	-1.40361119100154	7.1275870877584	-10.401856989412	4.57972918221373e-12	3.3483098076802e-10	17.4814094842371
HTA2-pos-3637120_st	HTA2-pos-3637120_st	NA	NA	2.78813347024165	7.23168267504627	10.3857992067758	4.76701186201124e-12	3.47232675148796e-10	17.4415277762744
TC0200016424.hg.1	TC0200016424.hg.1	LBH	LBH regulator of WNT signaling pathway	-1.43196016997842	6.64582759786644	-10.374056626156	4.90890070419472e-12	3.56248524536522e-10	17.4123415317725
TC0100011487.hg.1	TC0100011487.hg.1	TRAF5	TNF receptor associated factor 5	-1.66423709784755	6.02481826397797	-10.3684785909199	4.97780483220593e-12	3.59920910422772e-10	17.3984708042631
TC0300006714.hg.1	TC0300006714.hg.1	EAF1	ELL associated factor 1	1.30739846972354	6.6767840457926	10.3574545163439	5.11690098530264e-12	3.68623046439366e-10	17.3710452792901
TC0500007075.hg.1	TC0500007075.hg.1	SUB1	SUB1 regulator of transcription	2.70559101970105	7.70863866074282	10.3538829016262	5.16281171365059e-12	3.70573058293307e-10	17.3621563668481
TC0100007552.hg.1	TC0100007552.hg.1	SESN2	sestrin 2	1.3341714100612	6.32933956067079	10.3509727210475	5.20053091552136e-12	3.71923060056576e-10	17.3549123411546
TC1100011535.hg.1	TC1100011535.hg.1	NA	NA	-1.18752141537146	4.20063077466966	-10.3488124557606	5.22871219058208e-12	3.72583632797745e-10	17.3495342694191
TC1200010798.hg.1	TC1200010798.hg.1	AAAS	aladin WD repeat nucleoporin	-1.45160492859626	6.40170111074511	-10.3313712261988	5.46202506519661e-12	3.87803779628959e-10	17.3060906093465
TC0900008441.hg.1	TC0900008441.hg.1	UGCG	UDP-glucose ceramide glucosyltransferase	1.57278097091567	6.81392025238238	10.3266931781887	5.52639264592425e-12	3.90962461033785e-10	17.294431290372
TC1500007601.hg.1	TC1500007601.hg.1	HACD3	3-hydroxyacyl-CoA dehydratase 3	-1.4910092894459	4.48431159366379	-10.2957539624676	5.97205365005362e-12	4.20976269303242e-10	17.2172459294994
TC1900010651.hg.1	TC1900010651.hg.1	GMFG	glia maturation factor gamma	2.29277087582758	9.35907080724111	10.2924283481628	6.02209147472892e-12	4.22336969931655e-10	17.2089417164255
TC1200012666.hg.1	TC1200012666.hg.1	TMEM19	transmembrane protein 19	-1.51443681441992	4.88084854987994	-10.291620854287	6.03430561604694e-12	4.22336969931655e-10	17.2069251423126
TC1900011755.hg.1	TC1900011755.hg.1	ZNF226	zinc finger protein 226	-1.11708511489463	4.85698692406448	-10.2815504650138	6.18877147055379e-12	4.3161194507582e-10	17.1817687458378
23075885	23075885	NA	NA	-1.25084609431335	5.97172002640657	-10.2421945502986	6.83217567311816e-12	4.74799996336448e-10	17.0833246072352
23076520	23076520	NA	NA	1.4340527600662	8.77279922874668	10.239665755415	6.8757811538163e-12	4.76015438123512e-10	17.076992001293
TC1400009104.hg.1	TC1400009104.hg.1	RPL36AL	ribosomal protein L36a like	2.48842848985292	6.59868717644642	10.2382434004196	6.90043235233032e-12	4.76015438123512e-10	17.0734297629885
23076345	23076345	NA	NA	-1.10263574756066	6.02440804292722	-10.2369873271722	6.92227667175087e-12	4.76015438123512e-10	17.0702837451156
TC0300013795.hg.1	TC0300013795.hg.1	OXNAD1	oxidoreductase NAD binding domain containing 1	-1.53790449402685	5.56960866387199	-10.2336550318684	6.98057109831845e-12	4.78351539340171e-10	17.0619364986849
TC1100013062.hg.1	TC1100013062.hg.1	NA	NA	-1.54430694139627	4.81063121673054	-10.2299771427081	7.04549318848247e-12	4.811240088121e-10	17.0527218205431
TSUnmapped00000100.hg.1	TSUnmapped00000100.hg.1	NA	NA	-1.52702589722455	4.36319866402263	-10.2228219338132	7.1735681968143e-12	4.88174967912619e-10	17.0347897597766
HTA2-pos-3080378_st	HTA2-pos-3080378_st	NA	NA	-1.12383595861212	9.51397551451283	-10.2127193805413	7.35845702633514e-12	4.98504902776723e-10	17.0094594645176
TC1000008961.hg.1	TC1000008961.hg.1	NHLRC2	NHL repeat containing 2	-1.36366734709447	5.96742974998247	-10.2117711965872	7.37605769604039e-12	4.98504902776723e-10	17.0070813623545
TC0M00006442.hg.1	TC0M00006442.hg.1	NA	NA	-1.00447555952669	12.1565964230674	-10.1971796089045	7.65239749733658e-12	5.14173762405844e-10	16.9704695247783
TC0300006925.hg.1	TC0300006925.hg.1	TGFBR2	transforming growth factor beta receptor 2	-1.1551254288364	8.6158732347538	-10.1950977163927	7.69267745860726e-12	5.14173762405844e-10	16.9652434997459
TC0800007080.hg.1	TC0800007080.hg.1	BNIP3L	BCL2 interacting protein 3 like	-1.5518070019861	10.7152750241142	-10.1946595169404	7.70118316434552e-12	5.14173762405844e-10	16.9641434448475
23075745	23075745	NA	NA	1.39303904011016	8.86629488273286	10.1933137814364	7.72736471658943e-12	5.14173762405844e-10	16.960764951937
TC0400012432.hg.1	TC0400012432.hg.1	HMGB2	high mobility group box 2	2.64579318185929	6.44780915250755	10.1927367030621	7.73861970163878e-12	5.14173762405844e-10	16.9593161117286
TC0700011383.hg.1	TC0700011383.hg.1	SBDS	SBDS ribosome maturation factor	2.74331861505616	5.06820811829094	10.1871310822177	7.84882269228402e-12	5.19740053498821e-10	16.9452400425265
23076208	23076208	NA	NA	1.37957321363036	8.8596054285617	10.1779824095236	8.03213136937191e-12	5.30093716917575e-10	16.9222580594199
TC1000007885.hg.1	TC1000007885.hg.1	NA	NA	1.43122658776486	7.51690344831047	10.1706087174359	8.18305155523467e-12	5.38247742263546e-10	16.9037267267398
TC2100007402.hg.1	TC2100007402.hg.1	ADARB1	adenosine deaminase RNA specific B1	-1.44756483061562	5.77464930896029	-10.1630377835677	8.34102132577723e-12	5.46809554713536e-10	16.8846920753621
TC0200010362.hg.1	TC0200010362.hg.1	COQ10B	coenzyme Q10B	1.36300578806737	7.18545877306748	10.1522444520129	8.57162529859617e-12	5.60060314775717e-10	16.8575424088422
TC2200007904.hg.1	TC2200007904.hg.1	ATP6V1E1	ATPase H+ transporting V1 subunit E1	1.57204464920989	6.25132975996508	10.1406688972501	8.82618091337334e-12	5.7377873049325e-10	16.8284076967772
23069202	23069202	NA	NA	-1.49450578531008	7.62719533009403	-10.1394824163219	8.85270471157846e-12	5.7377873049325e-10	16.8254204031466
TC1900010856.hg.1	TC1900010856.hg.1	PLAUR	plasminogen activator, urokinase receptor	1.7706327351731	7.56622835878009	10.1387504963909	8.86910734072039e-12	5.7377873049325e-10	16.8235774979119
TC1100012984.hg.1	TC1100012984.hg.1	NAT10	N-acetyltransferase 10	-1.75629589535616	4.99096497590313	-10.135088460462	8.95164204166745e-12	5.7721948863434e-10	16.814355754059
TC0100009949.hg.1	TC0100009949.hg.1	PSMD4	proteasome 26S subunit ubiquitin receptor, non-ATPase 4	1.48538828931672	6.84617377158772	10.1286667912001	9.09827026523486e-12	5.84757128452203e-10	16.7981803379358
TC0800007127.hg.1	TC0800007127.hg.1	ELP3	elongator acetyltransferase complex subunit 3	-1.96494550700729	5.97235151802855	-10.119526053566	9.31122245116839e-12	5.96494501456445e-10	16.7751463361562
TC1600006658.hg.1	TC1600006658.hg.1	IL32	interleukin 32	-1.83521529757822	8.20848409491149	-10.1045954051697	9.67006212893928e-12	6.15489158710342e-10	16.7374979759542
TSUnmapped00000670.hg.1	TSUnmapped00000670.hg.1	NA	NA	-1.86626174334522	4.56606070794641	-10.104584949474	9.67031830179975e-12	6.15489158710342e-10	16.737471600887
TC0900011655.hg.1	TC0900011655.hg.1	ZER1	zyg-11 related cell cycle regulator	-1.79262712398821	7.21591560966255	-10.0920678048262	9.98201946573753e-12	6.33278634944065e-10	16.7058858567217
TC1200009888.hg.1	TC1200009888.hg.1	CLEC1B	C-type lectin domain family 1 member B	2.67521987816294	4.49364100588798	10.0849135782521	1.01647586985966e-11	6.4279842226784e-10	16.6878234155562
23071849	23071849	NA	NA	1.49035445204029	8.58788140695702	10.0815030727529	1.02530705886683e-11	6.45516541434414e-10	16.6792104072731
23075909	23075909	NA	NA	1.44114391627989	8.74339440479997	10.0794653761105	1.03062080647992e-11	6.45516541434414e-10	16.6740635902848
23076373	23076373	NA	NA	1.44114391627989	8.74339440479997	10.0794653761105	1.03062080647992e-11	6.45516541434414e-10	16.6740635902848
TC1100006831.hg.1	TC1100006831.hg.1	ADM	adrenomedullin	1.79478036234873	7.37503148529083	10.0769438960928	1.03723504380806e-11	6.47596876399148e-10	16.6676940584726
HTA2-pos-JUC04005583.hg.1	HTA2-pos-JUC04005583.hg.1	NA	NA	3.17717414005033	3.91997550505285	10.0719884486034	1.05036044414688e-11	6.53716419463184e-10	16.6551735660478
TSUnmapped00000361.hg.1	TSUnmapped00000361.hg.1	NA	NA	-1.47167697823745	4.97974617861946	-10.0627212305444	1.07536298468922e-11	6.67166051100405e-10	16.631750027436
TC1900008840.hg.1	TC1900008840.hg.1	RPS9	ribosomal protein S9	1.28610815367509	8.33482775201907	10.0548453956514	1.09708858640851e-11	6.78504441160257e-10	16.6118342148223
TC0700013426.hg.1	TC0700013426.hg.1	PVRIG	PVR related immunoglobulin domain containing	-1.38520813698044	7.40702228872151	-10.0535850567603	1.10060658830389e-11	6.78546387842399e-10	16.6086463902515
TC1000012130.hg.1	TC1000012130.hg.1	NA	NA	-1.11645047388971	6.67298848967884	-10.0512148953629	1.10725366039468e-11	6.80511179343193e-10	16.6026508686607
TC0200016752.hg.1	TC0200016752.hg.1	TTN	titin	-1.79029131739273	5.02808724248307	-10.0375991367191	1.14624028495003e-11	7.02277497947423e-10	16.5681940108041
TC1200009913.hg.1	TC1200009913.hg.1	YBX3	Y-box binding protein 3	-2.1093865418583	10.1092874897496	-10.0361954090585	1.1503384755661e-11	7.02599590029768e-10	16.5646402334279
TC1300009797.hg.1	TC1300009797.hg.1	RAB20	RAB20, member RAS oncogene family	1.13019226105582	5.21530094742707	10.0296340964918	1.16969341992259e-11	7.12209303084137e-10	16.5480256259193
TC1200010944.hg.1	TC1200010944.hg.1	ZBTB39	zinc finger and BTB domain containing 39	-1.37221563619094	4.59702393310989	-10.0269909412795	1.17758393734402e-11	7.14800719004473e-10	16.5413309691526
TC2000009915.hg.1	TC2000009915.hg.1	RAB5IF	RAB5 interacting factor	1.29895194540009	8.57525184356894	10.0018637125269	1.25536232804328e-11	7.55891768929327e-10	16.4776410404156
TC0400012048.hg.1	TC0400012048.hg.1	ZNF827	zinc finger protein 827	-1.33338427323676	4.44881581378095	-10.0017158154964	1.25583531810864e-11	7.55891768929327e-10	16.4772659144431
TC0900009274.hg.1	TC0900009274.hg.1	TUBB4B	tubulin beta 4B class IVb	1.14685397457196	7.51288419474528	10.0014115662542	1.25680891056028e-11	7.55891768929327e-10	16.4764942075167
TC0100015858.hg.1	TC0100015858.hg.1	S100A8	S100 calcium binding protein A8	4.06007882320766	9.85431723826403	9.99985652364762	1.26179705928348e-11	7.5657813307708e-10	16.4725497560054
TC1000009065.hg.1	TC1000009065.hg.1	NA	NA	-1.78537850047965	4.93392400869209	-9.99538648072817	1.27624849547574e-11	7.62917299711896e-10	16.4612094316181
TC1000010497.hg.1	TC1000010497.hg.1	MARCHF8	membrane associated ring-CH-type finger 8	-2.12407948343608	8.61634008294938	-9.99211884396411	1.28691934857982e-11	7.66964934197557e-10	16.452917862235
TC1700011121.hg.1	TC1700011121.hg.1	TOB1	transducer of ERBB2, 1	1.42568802581882	8.99083004362288	9.97454447044642	1.34589190771438e-11	7.99687496949205e-10	16.40829854328
TC1200010413.hg.1	TC1200010413.hg.1	ABCD2	ATP binding cassette subfamily D member 2	-1.9117276213264	5.27434375948493	-9.97227778962876	1.35369614855011e-11	8.01901872094428e-10	16.402540672519
HTA2-pos-3015385_st	HTA2-pos-3015385_st	NA	NA	-1.69191930523176	7.24912171057669	-9.96824081661988	1.36771006643356e-11	8.07450047584043e-10	16.3922841545543
HTA2-pos-PSR05010518.hg.1	HTA2-pos-PSR05010518.hg.1	NA	NA	1.77845503883378	7.40482391807792	9.96722109372166	1.3712732795702e-11	8.07450047584043e-10	16.3896930528201
TC1100010705.hg.1	TC1100010705.hg.1	AMBRA1	autophagy and beclin 1 regulator 1	-1.09417610912152	8.10201310524823	-9.95720744458328	1.40677105983558e-11	8.25879595038399e-10	16.3642410706831
TC1600008259.hg.1	TC1600008259.hg.1	PDPR	pyruvate dehydrogenase phosphatase regulatory subunit	-1.19782232114823	6.62384288314838	-9.93819758313286	1.47676083700102e-11	8.64388553014851e-10	16.3158860098333
TC1500007554.hg.1	TC1500007554.hg.1	ZNF609	zinc finger protein 609	-1.2777550808043	6.61568795061144	-9.93267118752977	1.49776676119374e-11	8.74082459715054e-10	16.3018194829008
TC1300009249.hg.1	TC1300009249.hg.1	KLF12	KLF transcription factor 12	-2.14760354838916	6.26412397111707	-9.91425891186593	1.56997744864482e-11	9.13513209541349e-10	16.2549244066631
TC0600014265.hg.1	TC0600014265.hg.1	CLIC1	chloride intracellular channel 1	1.46007631554741	8.66939641532073	9.91309450261875	1.57466179197347e-11	9.13536090346378e-10	16.2519571844946
TC0900010366.hg.1	TC0900010366.hg.1	KLF9	KLF transcription factor 9	1.26828031452061	6.5540687708113	9.90549454722209	1.60558813004501e-11	9.2873828687045e-10	16.2325860083519
TC0X00010473.hg.1	TC0X00010473.hg.1	TSC22D3	TSC22 domain family member 3	1.3457169504183	9.05766556689352	9.90098584242111	1.62422740581971e-11	9.36764820828626e-10	16.2210903038219
TC1800008776.hg.1	TC1800008776.hg.1	FECH	ferrochelatase	-1.87254134879526	6.93241975114746	-9.89657073970593	1.64269363472015e-11	9.44644903919334e-10	16.2098306018417
TC1100008330.hg.1	TC1100008330.hg.1	IL18BP	interleukin 18 binding protein	-1.4118873685038	6.66338778625802	-9.88396724515329	1.6965949615963e-11	9.72796883665145e-10	16.1776738578055
TC0900006961.hg.1	TC0900006961.hg.1	DNAJA1	DnaJ heat shock protein family (Hsp40) member A1	2.50785573226708	6.88865830484089	9.87817627795107	1.7219627342201e-11	9.84472124822868e-10	16.1628915290154
TC0600011525.hg.1	TC0600011525.hg.1	RXRB	retinoid X receptor beta	-0.884299187023481	7.60662118072859	-9.85266050289641	1.8384275573293e-11	1.04801028318827e-09	16.0977048614116
TC0200012713.hg.1	TC0200012713.hg.1	BCL11A	BAF chromatin remodeling complex subunit BCL11A	-1.66963433426394	6.48501431242663	-9.84635334275824	1.86843484599786e-11	1.06203780682774e-09	16.0815780799057
HTA2-pos-3149237_st	HTA2-pos-3149237_st	NA	NA	2.23460510066321	9.32743972030094	9.84293772584253	1.88489320298976e-11	1.0683053205533e-09	16.0728424528037
TC0200008663.hg.1	TC0200008663.hg.1	IL1R2	interleukin 1 receptor type 2	2.27979334124321	8.940018286926	9.84014238652593	1.8984726897673e-11	1.07290983878315e-09	16.0656920516137
TC0600008120.hg.1	TC0600008120.hg.1	TMEM63B	transmembrane protein 63B	-1.99631751887058	6.40914024431144	-9.8336751223787	1.93027378637645e-11	1.08775629102194e-09	16.0491449378213
TC0300007387.hg.1	TC0300007387.hg.1	RNF123	ring finger protein 123	-1.3740828382206	6.88637178200397	-9.83137355681226	1.94172176613493e-11	1.09108119927359e-09	16.0432548046163
TC0900011021.hg.1	TC0900011021.hg.1	TEX10	testis expressed 10	-1.27999853191352	4.77042664761078	-9.82528616822122	1.97233534233083e-11	1.10267535905623e-09	16.0276726130702
TC0600012763.hg.1	TC0600012763.hg.1	SCML4	Scm polycomb group protein like 4	-1.47216565117987	6.48351952031082	-9.82504297338648	1.97356854826763e-11	1.10267535905623e-09	16.0270499915929
TC0600008663.hg.1	TC0600008663.hg.1	DOP1A	DOP1 leucine zipper like protein A	-1.38067401535566	5.4964977615618	-9.82349391217275	1.981442092273e-11	1.10393828976581e-09	16.0230839361633
TC2200007783.hg.1	TC2200007783.hg.1	PIM3	Pim-3 proto-oncogene, serine/threonine kinase	1.26556852304899	6.84129993678878	9.82125807345427	1.99286290291468e-11	1.10716482236223e-09	16.0173589577661
TC1500010856.hg.1	TC1500010856.hg.1	NA	NA	-2.61603546145421	6.25688555603773	-9.80028688030132	2.10330866916782e-11	1.16523300271897e-09	15.9636284234503
HTA2-pos-3183461_st	HTA2-pos-3183461_st	NA	NA	-2.03727144037296	7.78764685991103	-9.79872199971737	2.11179639112753e-11	1.16664886585127e-09	15.9596166534014
TC1100012019.hg.1	TC1100012019.hg.1	SESN3	sestrin 3	-1.54289276545647	6.46700057208983	-9.78546291750654	2.18512863058062e-11	1.20377940553583e-09	15.9256120970001
TC0700007477.hg.1	TC0700007477.hg.1	UPP1	uridine phosphorylase 1	1.2627536879871	6.11669193971668	9.782017224142	2.20460744504423e-11	1.21111772686271e-09	15.9167713202355
TC0100011012.hg.1	TC0100011012.hg.1	RGS1	regulator of G protein signaling 1	3.21170884378341	3.68420633961026	9.76413273415188	2.30859227962003e-11	1.25908412680093e-09	15.8708586026367
TC0400009467.hg.1	TC0400009467.hg.1	TRAPPC11	trafficking protein particle complex subunit 11	-1.17511955664939	6.65360920483617	-9.76382101110488	2.31044840440522e-11	1.25908412680093e-09	15.8700579719768
TC1500010857.hg.1	TC1500010857.hg.1	EPB42	erythrocyte membrane protein band 4.2	-2.94332548229239	6.67996763587332	-9.76327177421283	2.31372248595618e-11	1.25908412680093e-09	15.8686472780713
TC1300008468.hg.1	TC1300008468.hg.1	SLC46A3	solute carrier family 46 member 3	-1.49751976841134	5.61169224833069	-9.76263419396241	2.31752912951613e-11	1.25908412680093e-09	15.8670096267777
23072027	23072027	NA	NA	1.43726960372644	8.6188011229506	9.76099704186844	2.32733295045627e-11	1.26092719384638e-09	15.8628042834859
TC0700009399.hg.1	TC0700009399.hg.1	TAS2R4	taste 2 receptor member 4	-1.0237153021553	4.56579354057662	-9.75655529302104	2.35414521214515e-11	1.27194983206754e-09	15.8513929737411
TC0200014693.hg.1	TC0200014693.hg.1	CYTIP	cytohesin 1 interacting protein	1.27396796872561	9.17255990410998	9.75407758816298	2.36923832410089e-11	1.27659753753677e-09	15.8450263428609
TSUnmapped00000222.hg.1	TSUnmapped00000222.hg.1	NA	NA	-1.8026365901	4.61154069487123	-9.74534604779499	2.42321818062345e-11	1.30211562727654e-09	15.822583479759
23072530	23072530	NA	NA	1.42623687749333	8.62182976726725	9.74399002943258	2.43171312280922e-11	1.30311994513049e-09	15.8190971578677
23071992	23071992	NA	NA	1.49712468169812	8.55818672947544	9.7404911131338	2.45377305091116e-11	1.31136833131168e-09	15.8101003060663
TC1000011606.hg.1	TC1000011606.hg.1	BLOC1S2	biogenesis of lysosomal organelles complex 1 subunit 2	1.63908078376153	5.82565429811243	9.73658775416098	2.47862383409704e-11	1.32105948360939e-09	15.8000615592487
TC0500007668.hg.1	TC0500007668.hg.1	CDK7	cyclin dependent kinase 7	1.37784596665642	5.87252354695644	9.73399002963908	2.49530436347157e-11	1.32635543017285e-09	15.793379537974
23076027	23076027	NA	NA	-1.00274853579885	7.39260722488912	-9.73101049589915	2.51457756789527e-11	1.3329972244689e-09	15.7857142879314
23070241	23070241	NA	NA	1.3875520545458	5.83612117173054	9.72973537419352	2.52287204632012e-11	1.33379904663919e-09	15.7824335019055
TC1000009296.hg.1	TC1000009296.hg.1	PTPRE	protein tyrosine phosphatase receptor type E	0.966258368843286	6.92526368746254	9.72237986257772	2.57126617593196e-11	1.35573972874139e-09	15.7635040950408
TC1000011515.hg.1	TC1000011515.hg.1	BLNK	B cell linker	-1.28100744458801	5.65729961258967	-9.71858234274219	2.5966206411649e-11	1.36544754411203e-09	15.753728333904
TC1800006656.hg.1	TC1800006656.hg.1	VAPA	VAMP associated protein A	1.58992524438352	7.99734983012429	9.71261100487378	2.63700545686642e-11	1.38298630187178e-09	15.7383527061224
TC0300010566.hg.1	TC0300010566.hg.1	EOMES	eomesodermin	-1.79359400644455	5.51950467119846	-9.70615707678338	2.68137474890688e-11	1.40251588262637e-09	15.721729068625
HTA2-pos-PSR01029304.hg.1	HTA2-pos-PSR01029304.hg.1	NA	NA	-2.03248801257673	9.02353294873652	-9.69896878132329	2.73168954166078e-11	1.42504345400113e-09	15.7032073067203
TC1500010923.hg.1	TC1500010923.hg.1	DET1	DET1 partner of COP1 E3 ubiquitin ligase	-1.51942164536345	5.21128480673965	-9.69427361635293	2.76507229581956e-11	1.43447830284562e-09	15.6911057370687
TC0100016135.hg.1	TC0100016135.hg.1	SLAMF6	SLAM family member 6	-2.5214523066452	7.87519426600026	-9.69422717597141	2.7654045574546e-11	1.43447830284562e-09	15.6909860243573
TC0500010169.hg.1	TC0500010169.hg.1	ANKH	ANKH inorganic pyrophosphate transport regulator	-1.65203278195431	6.68007411440718	-9.69335434723573	2.77165686216168e-11	1.43447830284562e-09	15.6887360170821
HTA2-pos-3080369_st	HTA2-pos-3080369_st	NA	NA	-1.03902299794618	10.2891760315079	-9.67763773207333	2.88673866180216e-11	1.49011782839011e-09	15.6482036940992
HTA2-pos-PSR02044914.hg.1	HTA2-pos-PSR02044914.hg.1	NA	NA	-1.27915474244349	9.76012042694957	-9.66811531649074	2.95882330548247e-11	1.52332926567863e-09	15.6236297535175
23069196	23069196	NA	NA	-1.2929566909694	7.37998064940782	-9.66665376862067	2.97004856837827e-11	1.52511606251424e-09	15.6198569450722
TC1600010179.hg.1	TC1600010179.hg.1	DNAJA2	DnaJ heat shock protein family (Hsp40) member A2	1.36960976619588	7.19975706664382	9.66331144158448	2.9958824162951e-11	1.53437550732489e-09	15.6112280559998
TC1600008190.hg.1	TC1600008190.hg.1	SLC7A6	solute carrier family 7 member 6	-1.12982668103594	6.11989951430704	-9.65218847070712	3.08351683748824e-11	1.57515651020471e-09	15.5825010747211
TC1600008799.hg.1	TC1600008799.hg.1	BANP	BTG3 associated nuclear protein	-1.19338012986918	8.88675941530938	-9.63681506064366	3.20896034246939e-11	1.63499023459444e-09	15.5427692775482
TC1700010820.hg.1	TC1700010820.hg.1	SLC4A1	solute carrier family 4 member 1 (Diego blood group)	-2.86647716122827	8.15966294254511	-9.62554213050532	3.30424131317827e-11	1.67918640584695e-09	15.5136148156577
TC1900006955.hg.1	TC1900006955.hg.1	UBL5	ubiquitin like 5	1.75590460562288	6.22303011654127	9.6178876543387	3.37057799671528e-11	1.70848343972679e-09	15.4938088161867
HTA2-pos-PSR10005982.hg.1	HTA2-pos-PSR10005982.hg.1	NA	NA	2.9585223478398	8.24440610810247	9.61681325255371	3.37999723597802e-11	1.70885361542364e-09	15.4910281668457
TC0200016727.hg.1	TC0200016727.hg.1	IWS1	interacts with SUPT6H, CTD assembly factor 1	-1.20062312568379	5.57097332885488	-9.61078714251619	3.43332748166044e-11	1.73136542517477e-09	15.4754291786246
TC0600011531.hg.1	TC0600011531.hg.1	VPS52	VPS52 subunit of GARP complex	-1.33161765693943	6.04319126596551	-9.60643273163535	3.47239662349194e-11	1.74658885918711e-09	15.4641544653453
TC0100017761.hg.1	TC0100017761.hg.1	PCNX2	pecanex 2	-1.54744065134163	5.80914020223783	-9.56541630249442	3.86340824679273e-11	1.93830739769573e-09	15.3578274619921
TC2200009283.hg.1	TC2200009283.hg.1	PRR5	proline rich 5	-1.11475315736996	6.21356974245212	-9.55539879352309	3.96554731562274e-11	1.98448903451279e-09	15.3318248039816
TC0100018539.hg.1	TC0100018539.hg.1	LHX4-AS1	LHX4 antisense RNA 1	-1.46410384311817	4.56580469050185	-9.54035844891214	4.12409417893176e-11	2.05859289890992e-09	15.2927590368589
TC0600014277.hg.1	TC0600014277.hg.1	HLA-DMA	major histocompatibility complex, class II, DM alpha	-1.72147245746087	8.26320437070252	-9.53901751693811	4.13853957763442e-11	2.06057361704649e-09	15.289274632132
TC0200009065.hg.1	TC0200009065.hg.1	DBI	diazepam binding inhibitor, acyl-CoA binding protein	1.73310052554174	5.86313441117762	9.53574480864938	4.17401225876216e-11	2.07298735083524e-09	15.2807695063619
TC0X00007716.hg.1	TC0X00007716.hg.1	P2RY10	P2Y receptor family member 10	-1.64123464430095	7.17084757687676	-9.5343476914218	4.18924976605411e-11	2.07531423549084e-09	15.2771382366518
TC0200011889.hg.1	TC0200011889.hg.1	LAPTM4A	lysosomal protein transmembrane 4 alpha	0.983122398732201	9.52299266166447	9.53101084170585	4.22587258367555e-11	2.08819688701374e-09	15.2684643203102
TC1100008505.hg.1	TC1100008505.hg.1	EMSY	EMSY transcriptional repressor, BRCA2 interacting	-1.553745763709	7.62826019390905	-9.51995644200261	4.34954545899389e-11	2.14392256997576e-09	15.239718509176
TC1800009284.hg.1	TC1800009284.hg.1	C18orf32	chromosome 18 open reading frame 32	1.69121561019635	6.28625355827415	9.51306879103688	4.4284613947914e-11	2.17718037509472e-09	15.2217996268816
23076178	23076178	NA	NA	-1.06701434296314	7.0740094877494	-9.51214479335315	4.43915864347884e-11	2.17718037509472e-09	15.2193952758896
23064120	23064120	NA	NA	-2.09559461587704	7.74995714441005	-9.49314370009602	4.66507294627757e-11	2.2822882993642e-09	15.1699268766184
TC2000009458.hg.1	TC2000009458.hg.1	NFATC2	nuclear factor of activated T cells 2	-1.92806038137755	6.83686515779871	-9.49157899639476	4.68419098874672e-11	2.28595494232461e-09	15.1658510974646
TC0600007402.hg.1	TC0600007402.hg.1	ZKSCAN8	zinc finger with KRAB and SCAN domains 8	-1.29694970215025	6.34196594644808	-9.47684877045189	4.86813097317481e-11	2.36983989726309e-09	15.1274653987636
HTA2-pos-PSR01029298.hg.1	HTA2-pos-PSR01029298.hg.1	NA	NA	-2.02572146669508	8.46146193175187	-9.4726008665908	4.92253107959441e-11	2.3904054010465e-09	15.1163903415367
HTA2-pos-3637135_st	HTA2-pos-3637135_st	NA	NA	3.00294651923389	7.03307674033273	9.4705245719744	4.94934582895103e-11	2.39750700536896e-09	15.1109761871069
TC0200012433.hg.1	TC0200012433.hg.1	PREPL	prolyl endopeptidase like	-1.73627069203343	5.21429210383504	-9.46552865861597	5.01447830476248e-11	2.42308955331115e-09	15.0979464629831
TC1000008881.hg.1	TC1000008881.hg.1	MXI1	MAX interactor 1, dimerization protein	-1.59156731803696	8.67015484326807	-9.45999630211716	5.08762443450663e-11	2.45240955278044e-09	15.0835137644326
TC0100006852.hg.1	TC0100006852.hg.1	UBIAD1	UbiA prenyltransferase domain containing 1	-1.0359375487402	7.51769040904784	-9.45696862660775	5.12811432881212e-11	2.46381641666146e-09	15.0756134959452
HTA2-pos-3183473_st	HTA2-pos-3183473_st	NA	NA	-2.35339297051143	8.89141650418681	-9.45635624016261	5.13634377806071e-11	2.46381641666146e-09	15.0740154158604
TC0100013432.hg.1	TC0100013432.hg.1	WASF2	WASP family member 2	-1.49843174582326	8.41596593480971	-9.449294344831	5.23222201204103e-11	2.50370098079832e-09	15.0555831171949
TC2000008200.hg.1	TC2000008200.hg.1	PCED1A	PC-esterase domain containing 1A	-0.838439489808381	6.34548176276193	-9.43714320398108	5.40148644030301e-11	2.57842315100581e-09	15.0238517638835
TC1100007217.hg.1	TC1100007217.hg.1	QSER1	glutamine and serine rich 1	-1.38142448831483	6.39782025049269	-9.43065367500372	5.49416048513147e-11	2.61631124118839e-09	15.0068970087438
TC1200012803.hg.1	TC1200012803.hg.1	NACA	nascent polypeptide associated complex subunit alpha	1.5296160310711	8.1279158679802	9.42440434400603	5.5849359315971e-11	2.64699674440289e-09	14.9905644921076
TC0300011259.hg.1	TC0300011259.hg.1	ARHGEF3	Rho guanine nucleotide exchange factor 3	-1.45277075170791	5.57099661159023	-9.42401659461854	5.59061833674941e-11	2.64699674440289e-09	14.9895509442539
TC2200009272.hg.1	TC2200009272.hg.1	APOBEC3D	apolipoprotein B mRNA editing enzyme catalytic subunit 3D	-1.33141461428762	6.71896517135602	-9.42344701078957	5.59897618178473e-11	2.64699674440289e-09	14.9880620584243
TC0600008632.hg.1	TC0600008632.hg.1	BCKDHB	branched chain keto acid dehydrogenase E1 subunit beta	-1.4086594624091	4.32098315603536	-9.41431168541913	5.73477761589457e-11	2.70455111214999e-09	14.9641765067392
HTA2-pos-PSR15011019.hg.1	HTA2-pos-PSR15011019.hg.1	NA	NA	2.98341300270805	6.63239617754397	9.41341945872829	5.74821968210045e-11	2.70455111214999e-09	14.9618430620475
TC1600008329.hg.1	TC1600008329.hg.1	HP	haptoglobin	2.45556761192915	5.00625410802708	9.41029651907497	5.79552249115393e-11	2.72029930390273e-09	14.9536747872148
TC0500008384.hg.1	TC0500008384.hg.1	AP3S1	adaptor related protein complex 3 subunit sigma 1	1.97667492681214	6.64033099774166	9.39505550196617	6.03213200117557e-11	2.82461762064571e-09	14.9137921477515
TC1700008709.hg.1	TC1700008709.hg.1	BPTF	bromodomain PHD finger transcription factor	-1.3492164509358	8.34643818087196	-9.39242512105791	6.07395268785516e-11	2.83744483401538e-09	14.9069058437754
TC1000012567.hg.1	TC1000012567.hg.1	AGAP5	ArfGAP with GTPase domain, ankyrin repeat and PH domain 5	-1.22768269988371	7.32919712662435	-9.38165136244683	6.24835224823352e-11	2.9119986650713e-09	14.8786906596927
TC0X00009441.hg.1	TC0X00009441.hg.1	MED14	mediator complex subunit 14	-0.964661090728041	7.33929416698361	-9.37648875779745	6.3337215104919e-11	2.94480616895613e-09	14.8651649366256
TC1200012644.hg.1	TC1200012644.hg.1	PA2G4	proliferation-associated 2G4	-1.04783815317609	8.25332483887229	-9.37317614655863	6.38912415124444e-11	2.96355907270105e-09	14.8564842189785
23075712	23075712	NA	NA	-1.10714394309736	6.19360240683355	-9.37037139968232	6.43641878728863e-11	2.9784717244613e-09	14.8491332206365
TC2000007859.hg.1	TC2000007859.hg.1	RBM38	RNA binding motif protein 38	-1.84837755895972	9.34168520020217	-9.36629129906764	6.50585658941599e-11	3.00353712544705e-09	14.8384377607609
TC0100008807.hg.1	TC0100008807.hg.1	NEXN	nexilin F-actin binding protein	1.51795372299684	4.30491410607585	9.35736808952849	6.66038980488685e-11	3.06767883589484e-09	14.8150389900965
TC0200007067.hg.1	TC0200007067.hg.1	NRBP1	nuclear receptor binding protein 1	0.985437914321959	6.88852271815336	9.35138751930637	6.76605056298808e-11	3.1042753896283e-09	14.7993505862982
TC1700009686.hg.1	TC1700009686.hg.1	SLC25A35	solute carrier family 25 member 35	-1.06397568504364	4.87736153290887	-9.35101632147871	6.77266465793807e-11	3.1042753896283e-09	14.7983766926241
TC0100008517.hg.1	TC0100008517.hg.1	NFIA	nuclear factor I A	-1.47063343247179	5.48541891374284	-9.35020192030027	6.78719895022203e-11	3.1042753896283e-09	14.7962399236589
23076561	23076561	NA	NA	-1.34248190440272	4.72754549157669	-9.34755155720744	6.83471928726819e-11	3.11875694252212e-09	14.7892854751405
HTA2-pos-PSR04015433.hg.1	HTA2-pos-PSR04015433.hg.1	NA	NA	2.50208724733664	6.49510616087783	9.3441320838615	6.89653079106465e-11	3.13967757101547e-09	14.7803115310422
TC1400010339.hg.1	TC1400010339.hg.1	ATP5MJ	ATP synthase membrane subunit j	1.14285398203273	7.6666083241747	9.34072971384493	6.95859847674846e-11	3.16061792707187e-09	14.7713809286966
TC1600011365.hg.1	TC1600011365.hg.1	NPIPB9	nuclear pore complex interacting protein family member B9	-1.65831437553999	7.68325472938245	-9.33926904417238	6.98541904872479e-11	3.16548931869287e-09	14.7675464641696
TC2000009180.hg.1	TC2000009180.hg.1	OSER1	oxidative stress responsive serine rich 1	1.54832700837528	6.51028563644794	9.33819773619926	7.0051571566401e-11	3.1671362252791e-09	14.7647339488206
TC0600013300.hg.1	TC0600013300.hg.1	IFNGR1	interferon gamma receptor 1	1.19272064564494	7.9373829380602	9.33569412525867	7.05150631207117e-11	3.180779234851e-09	14.7581605993269
TC0600008099.hg.1	TC0600008099.hg.1	POLH	DNA polymerase eta	-1.20671821761807	4.8261561300286	-9.32902392912701	7.17652216525383e-11	3.22976341931458e-09	14.740643614425
HTA2-pos-3183487_st	HTA2-pos-3183487_st	NA	NA	-2.21061965778993	9.30721615316348	-9.32737719890067	7.20773199841993e-11	3.23640331536358e-09	14.7363181312943
TC0200015314.hg.1	TC0200015314.hg.1	STK17B	serine/threonine kinase 17b	1.1821765187812	9.99816246922816	9.32435099977532	7.26544739423557e-11	3.25488733262941e-09	14.7283682432544
TC1200009742.hg.1	TC1200009742.hg.1	CHD4	chromodomain helicase DNA binding protein 4	1.25674057680923	5.82043202146881	9.31939421361737	7.36100190798585e-11	3.28686717863411e-09	14.7153440333961
TC0100016162.hg.1	TC0100016162.hg.1	B4GALT3	beta-1,4-galactosyltransferase 3	-1.31111908388166	5.83432611663056	-9.31891760718709	7.37025690637943e-11	3.28686717863411e-09	14.7140915534896
TC2200008477.hg.1	TC2200008477.hg.1	PATZ1	POZ/BTB and AT hook containing zinc finger 1	-1.58818304249261	5.44657634113343	-9.3166097974593	7.41523914940047e-11	3.29944589029998e-09	14.7080264049627
HTA2-pos-PSR01004540.hg.1	HTA2-pos-PSR01004540.hg.1	NA	NA	2.39638802317384	8.55990219147962	9.31416532155188	7.46319028766529e-11	3.30813631304112e-09	14.7016013126641
TC0500013232.hg.1	TC0500013232.hg.1	SMAD5	SMAD family member 5	-1.92629751900577	7.05382790591444	-9.31390011003336	7.4684116692442e-11	3.30813631304112e-09	14.7009041795172
TC0900008574.hg.1	TC0900008574.hg.1	TRIM32	tripartite motif containing 32	-1.22095612782016	3.92085541671828	-9.3094999296943	7.55558584473764e-11	3.33890515340924e-09	14.6893365326092
TC0300009815.hg.1	TC0300009815.hg.1	LPP	LIM domain containing preferred translocation partner in lipoma	-1.2852634190646	7.66434063415265	-9.30868574070509	7.5718294524865e-11	3.33890515340924e-09	14.6871958268264
HTA2-pos-PSR02044919.hg.1	HTA2-pos-PSR02044919.hg.1	NA	NA	-1.36090715035594	8.35839956432717	-9.29789003560871	7.79060509274374e-11	3.42769195433984e-09	14.6588029045007
TC0800008295.hg.1	TC0800008295.hg.1	PTDSS1	phosphatidylserine synthase 1	-0.783820291426604	6.92782154812558	-9.29416894734406	7.86749662909129e-11	3.45379589741827e-09	14.649012780967
HTA2-pos-PSR07002507.hg.1	HTA2-pos-PSR07002507.hg.1	NA	NA	1.54772666808564	7.03017125629953	9.27046660142318	8.37576075652901e-11	3.66873244540436e-09	14.5866091582316
23076534	23076534	NA	NA	-0.991868737857117	6.09307533154369	-9.26561501186705	8.48385391984358e-11	3.70782122314586e-09	14.5738266874254
23076344	23076344	NA	NA	-0.990098885521446	7.06749925247986	-9.26427206440597	8.51402508274327e-11	3.71275679162554e-09	14.5702878756073
23076371	23076371	NA	NA	-0.854536193948282	8.0320892070212	-9.25849952153906	8.64496294919447e-11	3.76151518411079e-09	14.5550738781399
TC0800010807.hg.1	TC0800010807.hg.1	RPL7	ribosomal protein L7	3.16462710416898	7.20668412135225	9.25592915368079	8.70392455434353e-11	3.77880980596632e-09	14.5482980472482
TC0100013998.hg.1	TC0100013998.hg.1	HECTD3	HECT domain E3 ubiquitin protein ligase 3	-0.988972682198758	6.58977864204643	-9.24948169320222	8.85363175162883e-11	3.82965236919783e-09	14.531297832936
TC0300006556.hg.1	TC0300006556.hg.1	OGG1	8-oxoguanine DNA glycosylase	-0.758597735506696	6.0605076950579	-9.24921084745218	8.85997776979211e-11	3.82965236919783e-09	14.5305835651893
TC1100012687.hg.1	TC1100012687.hg.1	MSANTD2	Myb/SANT DNA binding domain containing 2	-1.41184292698443	4.21727080753031	-9.24544883121881	8.9486038892569e-11	3.85947790986876e-09	14.5206614635518
TC0300013859.hg.1	TC0300013859.hg.1	CD200	CD200 molecule	-1.21650287418018	5.2126176211712	-9.24009058482795	9.07639581176159e-11	3.90602793063272e-09	14.5065261598853
23071883	23071883	NA	NA	1.38222555468207	8.55100074646269	9.23827488673316	9.12011986081781e-11	3.90774286062536e-09	14.5017354011113
23071909	23071909	NA	NA	1.38222555468207	8.55100074646269	9.23827488673316	9.12011986081781e-11	3.90774286062536e-09	14.5017354011113
TC0900011626.hg.1	TC0900011626.hg.1	CIZ1	CDKN1A interacting zinc finger protein 1	-1.01177878906431	7.27067338680791	-9.23202245165237	9.27233379241064e-11	3.96223452875389e-09	14.4852348757136
TC1000008159.hg.1	TC1000008159.hg.1	RPS24	ribosomal protein S24	2.62014832934141	8.19943689603659	9.23089632544963	9.30002283594777e-11	3.96223452875389e-09	14.4822624157024
TC1200012818.hg.1	TC1200012818.hg.1	LLPH	LLP homolog, long-term synaptic facilitation factor	1.18702736754649	4.97179881969152	9.22992882405452	9.32387888775425e-11	3.96223452875389e-09	14.4797085188238
TC0100014227.hg.1	TC0100014227.hg.1	MAGOH	mago homolog, exon junction complex subunit	1.75468259236309	6.13241380861313	9.22976671471775	9.32788217223294e-11	3.96223452875389e-09	14.4792805894607
TC0600008863.hg.1	TC0600008863.hg.1	MANEA	mannosidase endo-alpha	-2.12338772888671	5.77224416259106	-9.2248299556963	9.45063742155674e-11	4.00572599503786e-09	14.4662470760888
TC0900008984.hg.1	TC0900008984.hg.1	NUP214	nucleoporin 214	-1.46530712815998	7.78037609545429	-9.22390255627042	9.47388067704438e-11	4.00694217796628e-09	14.4637982935001
TC0300006694.hg.1	TC0300006694.hg.1	NR2C2	nuclear receptor subfamily 2 group C member 2	-1.29014239317609	8.17349196052608	-9.2225541464267	9.50777956401327e-11	4.01265022930148e-09	14.4602376369281
HTA2-pos-3149242_st	HTA2-pos-3149242_st	NA	NA	2.28725772143027	8.52871889120687	9.21805203984567	9.62185957900226e-11	4.05105617918241e-09	14.4483474795542
HTA2-pos-PSR01029258.hg.1	HTA2-pos-PSR01029258.hg.1	NA	NA	-1.7503672078933	8.52862266192457	-9.21734204868567	9.63997707762937e-11	4.05105617918241e-09	14.4464721332822
TC0500009061.hg.1	TC0500009061.hg.1	PCYOX1L	prenylcysteine oxidase 1 like	-0.991394589903384	5.93904717760633	-9.21049481029273	9.81649790608771e-11	4.11644060381721e-09	14.4283826502465
TC0200008556.hg.1	TC0200008556.hg.1	ZAP70	zeta chain of T cell receptor associated protein kinase 70	-1.35489676471269	6.57484330441987	-9.1901590305204	1.03604090302759e-10	4.33528009358373e-09	14.3746217078127
TC0700008878.hg.1	TC0700008878.hg.1	CAPZA2	capping actin protein of muscle Z-line subunit alpha 2	1.51947053202074	5.3114109360664	9.18711306357241	1.04444816909327e-10	4.36118092177438e-09	14.3665644922495
TC1600010792.hg.1	TC1600010792.hg.1	PHLPP2	PH domain and leucine rich repeat protein phosphatase 2	-1.78549015171327	4.79800825398729	-9.18629693555183	1.04671256903271e-10	4.36137629134879e-09	14.3644054558281
TC1200011838.hg.1	TC1200011838.hg.1	CMKLR1	chemerin chemokine-like receptor 1	-1.64473067420173	5.8566375959484	-9.1684244389342	1.09757450828746e-10	4.56363591004004e-09	14.3171023729416
TC1700012470.hg.1	TC1700012470.hg.1	H3-3B	H3.3 histone B	1.08146140206724	9.56451459052333	9.16649105767342	1.10322535721181e-10	4.57745424056637e-09	14.3119827709162
TC0200016454.hg.1	TC0200016454.hg.1	SANBR	SANT and BTB domain regulator of CSR	1.72405165217886	4.67261479443297	9.16565276006944	1.10568471718785e-10	4.57800028061757e-09	14.3097628018777
TC1600010680.hg.1	TC1600010680.hg.1	SLC7A6OS	solute carrier family 7 member 6 opposite strand	-1.03091825537802	6.22468104538994	-9.15644503499165	1.13306825131769e-10	4.68152380224056e-09	14.2853729189463
HTA2-pos-PSR05010521.hg.1	HTA2-pos-PSR05010521.hg.1	NA	NA	1.08410140517139	7.98441067281334	9.14871072005745	1.15660313561267e-10	4.76874504572208e-09	14.2648772362601
TC0400011013.hg.1	TC0400011013.hg.1	PPBP	pro-platelet basic protein	2.26722284400934	9.61739358296163	9.14657857170564	1.16317820385154e-10	4.7858212835038e-09	14.2592257255648
TC1500010041.hg.1	TC1500010041.hg.1	EDC3	enhancer of mRNA decapping 3	-1.08969161005293	5.86878659199373	-9.14166666925141	1.17847064933226e-10	4.83861842597443e-09	14.2462038680923
TC1400009998.hg.1	TC1400009998.hg.1	NDUFB1	NADH:ubiquinone oxidoreductase subunit B1	2.17692713110294	5.95368123700825	9.13776422335577	1.1907661568626e-10	4.87891625146183e-09	14.2358558961016
HTA2-pos-PSR07002506.hg.1	HTA2-pos-PSR07002506.hg.1	NA	NA	1.38768224547862	6.58440348065828	9.12496853384139	1.23200591567436e-10	5.0373930028207e-09	14.2019119619509
TC0600014264.hg.1	TC0600014264.hg.1	DDAH2	dimethylarginine dimethylaminohydrolase 2	1.15093813462973	6.38391385264142	9.12263851475107	1.23967055270891e-10	5.05821592533738e-09	14.1957286521097
23070264	23070264	NA	NA	1.3413030424063	4.96820152886541	9.11869562499433	1.25275153850453e-10	5.10100714446553e-09	14.1852635434515
TC0X00008259.hg.1	TC0X00008259.hg.1	NDUFA1	NADH:ubiquinone oxidoreductase subunit A1	1.42268678281993	4.87700393654182	9.11311604919943	1.27150300622527e-10	5.15809945460544e-09	14.1704508910366
TC1400010717.hg.1	TC1400010717.hg.1	PPP1R3E	protein phosphatase 1 regulatory subunit 3E	-0.981185269298521	4.85479697891799	-9.11296393017349	1.27201822112353e-10	5.15809945460544e-09	14.1700469882163
23070269	23070269	NA	NA	1.09542288451125	7.24368122315957	9.09482518949502	1.3350021574467e-10	5.40236366882805e-09	14.1218636116211
TC0700009232.hg.1	TC0700009232.hg.1	BPGM	bisphosphoglycerate mutase	-1.72394182517625	7.63340734504155	-9.09124663822265	1.34779845637949e-10	5.44294707220028e-09	14.1123525117961
TC0700007505.hg.1	TC0700007505.hg.1	IKZF1	IKAROS family zinc finger 1	-1.14038870010494	8.54640741544954	-9.08967623550126	1.35345331594673e-10	5.4545832714599e-09	14.1081781524837
TC0200015764.hg.1	TC0200015764.hg.1	CNPPD1	cyclin Pas1/PHO80 domain containing 1	-1.29369090950661	7.80868220384586	-9.08184468438998	1.38201668802538e-10	5.5583071990583e-09	14.0873559100291
TC2000007219.hg.1	TC2000007219.hg.1	ERGIC3	ERGIC and golgi 3	-1.24218476760872	6.81138559441737	-9.08050237087133	1.38697366824248e-10	5.56685941496425e-09	14.0837862068293
TC0900008790.hg.1	TC0900008790.hg.1	ZBTB43	zinc finger and BTB domain containing 43	1.24670935193237	5.58888119014354	9.07918924882035	1.39184036589308e-10	5.5677811406377e-09	14.0802939054068
TC0100011253.hg.1	TC0100011253.hg.1	BTG2	BTG anti-proliferation factor 2	1.00740453955112	8.15932617574106	9.07871169873498	1.39361457216554e-10	5.5677811406377e-09	14.0790237853977
TC0400009694.hg.1	TC0400009694.hg.1	ATP5ME	ATP synthase membrane subunit e	1.12884036777104	4.58106696351667	9.07815213814226	1.39569639616331e-10	5.5677811406377e-09	14.077535507356
TC0100015891.hg.1	TC0100015891.hg.1	CRTC2	CREB regulated transcription coactivator 2	-1.05465660269429	8.14564518120814	-9.07454702624403	1.40918521298116e-10	5.61021165661952e-09	14.0679459103616
TC0800011171.hg.1	TC0800011171.hg.1	UQCRB	ubiquinol-cytochrome c reductase binding protein	2.60129836375543	4.69279888224644	9.06703627117657	1.43771525165371e-10	5.71223148571181e-09	14.0479618218959
TC0700012131.hg.1	TC0700012131.hg.1	ORC5	origin recognition complex subunit 5	-1.44982073076378	5.72996697461372	-9.04784878227775	1.51330043742383e-10	5.99323493113642e-09	13.9968754889827
TC1600008928.hg.1	TC1600008928.hg.1	NPRL3	NPR3 like, GATOR1 complex subunit	-2.08325282676233	8.2853687382909	-9.04707810650414	1.51641951327609e-10	5.99323493113642e-09	13.9948225703429
TC1400009791.hg.1	TC1400009791.hg.1	ALKBH1	alkB homolog 1, histone H2A dioxygenase	-0.767052824565611	4.24605088294606	-9.04679097610399	1.51758325911727e-10	5.99323493113642e-09	13.9940576952615
TC0800009511.hg.1	TC0800009511.hg.1	PRAG1	PEAK1 related, kinase-activating pseudokinase 1	-1.18682419821977	4.22944039368716	-9.04601380588078	1.52073771056119e-10	5.99365702477093e-09	13.9919873686584
23075743	23075743	NA	NA	-0.807125283567958	8.39755404179296	-9.04116227006579	1.54058106363429e-10	6.05299336588847e-09	13.9790614299342
TC0700007178.hg.1	TC0700007178.hg.1	SEPTIN7	septin 7	1.45231384061632	7.74546732220072	9.04083034405076	1.54194827696655e-10	6.05299336588847e-09	13.9781769672541
TC0100015856.hg.1	TC0100015856.hg.1	S100A12	S100 calcium binding protein A12	3.61572033235934	8.72893618565384	9.03722164106104	1.5568925998039e-10	6.09948341839508e-09	13.9685601482691
TC1300008424.hg.1	TC1300008424.hg.1	USP12	ubiquitin specific peptidase 12	-1.33828155539331	6.96349548753155	-9.03445362159547	1.56845536457984e-10	6.13256692946157e-09	13.9611825072355
TC0500007138.hg.1	TC0500007138.hg.1	IL7R	interleukin 7 receptor	-2.51245043813948	9.73947288614756	-9.0215519604628	1.62351354122796e-10	6.3352461935179e-09	13.9267822895181
TC0100007943.hg.1	TC0100007943.hg.1	RLF	RLF zinc finger	1.10271833385731	7.13788345483742	9.01996615296406	1.63041547000687e-10	6.34143987983648e-09	13.9225524831892
HTA2-pos-PSR01004542.hg.1	HTA2-pos-PSR01004542.hg.1	NA	NA	2.18847052665841	8.83334830712981	9.01909356256771	1.63422598858407e-10	6.34143987983648e-09	13.920224892344
TC0700012998.hg.1	TC0700012998.hg.1	ZNF767P	zinc finger family member 767, pseudogene	-1.33757474500488	6.25008099131573	-9.01896824176741	1.63477399658163e-10	6.34143987983648e-09	13.9198905972497
TC1900008257.hg.1	TC1900008257.hg.1	ZNF227	zinc finger protein 227	-1.61176848588813	5.01282849266408	-9.0129836001856	1.66116285584174e-10	6.43112005626763e-09	13.9039240844208
TC1600009731.hg.1	TC1600009731.hg.1	COG7	component of oligomeric golgi complex 7	-1.33355652172786	6.3626739542601	-9.01154183271234	1.66758479596414e-10	6.44329866055536e-09	13.9000768713987
TC0300008559.hg.1	TC0300008559.hg.1	PARP15	poly(ADP-ribose) polymerase family member 15	-2.0559581682794	7.01708112580247	-9.0106574011651	1.67153674482112e-10	6.44590454125429e-09	13.8977167192565
TC1000008385.hg.1	TC1000008385.hg.1	STAMBPL1	STAM binding protein like 1	-1.55577286514887	5.61872167236155	-9.00271334542433	1.70746380787619e-10	6.57156373962838e-09	13.8765130017713
23075907	23075907	NA	NA	-0.764002314251563	8.37918534185273	-9.00091439570937	1.71570815842651e-10	6.59039694370591e-09	13.8717102251547
TC0700008351.hg.1	TC0700008351.hg.1	GNG11	G protein subunit gamma 11	2.1090677214849	4.8057608844796	8.99845485459292	1.72704553549394e-10	6.62101453149303e-09	13.8651431387688
TC1000010509.hg.1	TC1000010509.hg.1	AGAP4	ArfGAP with GTPase domain, ankyrin repeat and PH domain 4	-1.59809326906363	7.22746720163833	-8.99346757206781	1.75026935122397e-10	6.69699364407039e-09	13.8518244409666
TC0400010784.hg.1	TC0400010784.hg.1	NOA1	nitric oxide associated 1	-1.0926367127581	5.92191618324749	-8.99188812711584	1.75769029550646e-10	6.71232913431564e-09	13.8476058049167
TC0100016971.hg.1	TC0100016971.hg.1	ADIPOR1	adiponectin receptor 1	-1.64139201428987	10.7691744983678	-8.98488441509704	1.79098477733331e-10	6.82622046818106e-09	13.8288952357556
TC0900011393.hg.1	TC0900011393.hg.1	TRAF1	TNF receptor associated factor 1	-0.968155339708908	6.60148516232042	-8.97888449366644	1.82001767528404e-10	6.92345988777781e-09	13.8128612202255
HTA2-pos-PSR15022167.hg.1	HTA2-pos-PSR15022167.hg.1	NA	NA	1.6040941723454	6.0129256801319	8.97645984145516	1.83188578687466e-10	6.95515400974207e-09	13.8063803167539
TC0600011385.hg.1	TC0600011385.hg.1	NA	NA	1.5206382864573	4.54689826733364	8.97193037958185	1.85426793382432e-10	7.02656791031270e-09	13.794271368049
HTA2-pos-PSR02044917.hg.1	HTA2-pos-PSR02044917.hg.1	NA	NA	-1.23192682977975	7.35702217860703	-8.96877280868311	1.87003543396417e-10	7.0726897845718e-09	13.7858284142849
TC1200012716.hg.1	TC1200012716.hg.1	COX6A1	cytochrome c oxidase subunit 6A1	1.35339352483054	7.50864068494931	8.96403184509899	1.89396640370581e-10	7.14945053007334e-09	13.7731492219071
TC2000007117.hg.1	TC2000007117.hg.1	ASXL1	ASXL transcriptional regulator 1	1.03324960989979	6.67453547203265	8.95700629045106	1.93000390799769e-10	7.27153004953841e-09	13.7543547484388
TC1700008917.hg.1	TC1700008917.hg.1	SAP30BP	SAP30 binding protein	0.860837247461189	7.67577091306035	8.94912992819037	1.97123643918901e-10	7.41267821214729e-09	13.7332765795687
HTA2-pos-PSR01029309.hg.1	HTA2-pos-PSR01029309.hg.1	NA	NA	-1.87402992658155	8.52607899239533	-8.94366603090959	2.00036554870482e-10	7.50631959526746e-09	13.7186497318943
TC0700010925.hg.1	TC0700010925.hg.1	DDX56	DEAD-box helicase 56	-1.29343223882787	5.52631418166478	-8.94303241820278	2.00377169243678e-10	7.50631959526746e-09	13.7169532996845
TC0100015246.hg.1	TC0100015246.hg.1	KCNA3	potassium voltage-gated channel subfamily A member 3	-1.60752711019469	6.7414179352342	-8.94133504452043	2.01292546907143e-10	7.51310928386191e-09	13.7124085003235
TC1900011951.hg.1	TC1900011951.hg.1	ZNF780B	zinc finger protein 780B	-1.59656531038052	4.35234628552004	-8.94127973115187	2.01322448395547e-10	7.51310928386191e-09	13.7122603898166
TC0100015899.hg.1	TC0100015899.hg.1	TPM3	tropomyosin 3	0.877306136857353	11.0844208295991	8.93184723016462	2.06488201918841e-10	7.68647033214963e-09	13.6869975144808
TC1700009681.hg.1	TC1700009681.hg.1	CTC1	CST telomere replication complex component 1	-0.99923025062956	7.3881685748791	-8.93137647541915	2.06749519789859e-10	7.68647033214963e-09	13.6857363982295
TC2200007088.hg.1	TC2200007088.hg.1	LIMK2	LIM domain kinase 2	1.47059154465701	8.60030463708338	8.92994676618564	2.075452225724e-10	7.70149413647433e-09	13.6819061388695
23071930	23071930	NA	NA	1.34118343045638	8.69127524798052	8.92777486454565	2.08759960113022e-10	7.70296835936738e-09	13.6760870016909
23071951	23071951	NA	NA	1.34118343045638	8.69127524798052	8.92777486454565	2.08759960113022e-10	7.70296835936738e-09	13.6760870016909
23071972	23071972	NA	NA	1.34118343045638	8.69127524798052	8.92777486454565	2.08759960113022e-10	7.70296835936738e-09	13.6760870016909
TC1200012417.hg.1	TC1200012417.hg.1	SLC15A4	solute carrier family 15 member 4	1.1752644411437	9.08644634079664	8.92706595422206	2.09158015848198e-10	7.70320355372007e-09	13.6741874981058
TC0200015424.hg.1	TC0200015424.hg.1	FLACC1	flagellum associated containing coiled-coil domains 1	-1.60610094158736	4.79577069000389	-8.92555403807335	2.1000954500454e-10	7.72010789084915e-09	13.670136146514
TC0200016648.hg.1	TC0200016648.hg.1	CDC42EP3	CDC42 effector protein 3	1.15800800524127	8.20645905084302	8.92314500906372	2.11373635584223e-10	7.75472398846813e-09	13.663680264482
TC2200008427.hg.1	TC2200008427.hg.1	OSM	oncostatin M	1.38453691096393	5.80625433781258	8.92150137113727	2.12309502814142e-10	7.75472398846813e-09	13.659275097088
TC0400010167.hg.1	TC0400010167.hg.1	DCAF16	DDB1 and CUL4 associated factor 16	-1.37350234830463	6.8453872902692	-8.92142422696718	2.12353531229925e-10	7.75472398846813e-09	13.6590683318606
HTA2-pos-PSR01029296.hg.1	HTA2-pos-PSR01029296.hg.1	NA	NA	-1.75127745958542	8.67561709708146	-8.92054073458621	2.12858429110319e-10	7.75472398846813e-09	13.6567003012003
TC2000008218.hg.1	TC2000008218.hg.1	DNAAF9	dynein axonemal assembly factor 9	-1.55122337120109	4.91883019402931	-8.92042840472776	2.12922710823857e-10	7.75472398846813e-09	13.6563992154411
TSUnmapped00000398.hg.1	TSUnmapped00000398.hg.1	NA	NA	-1.20748548990078	6.88111176635565	-8.91746682647096	2.14624645515753e-10	7.80226044983054e-09	13.6484604934526
TC0100016694.hg.1	TC0100016694.hg.1	IVNS1ABP	influenza virus NS1A binding protein	1.62220803668426	7.33954823800925	8.91609180783179	2.154195298652e-10	7.81670829125255e-09	13.6447742702015
TSUnmapped00000311.hg.1	TSUnmapped00000311.hg.1	NA	NA	-1.70861475308604	4.62239064675528	-8.9094833139057	2.19281845433193e-10	7.94220267796429e-09	13.62705443888
TC1700007602.hg.1	TC1700007602.hg.1	TAF15	TATA-box binding protein associated factor 15	-1.30058716313101	7.22155013377749	-8.90386455641845	2.22621115125351e-10	8.04832623376888e-09	13.6119839960235
TC1700010826.hg.1	TC1700010826.hg.1	SLC25A39	solute carrier family 25 member 39	-2.0085854795566	7.60584330132559	-8.90254481901019	2.23412922620354e-10	8.06213201683396e-09	13.6084436459254
TC0700012115.hg.1	TC0700012115.hg.1	NAPEPLD	N-acyl phosphatidylethanolamine phospholipase D	-1.65087157016517	4.16221474116733	-8.89337614408893	2.28993596950317e-10	8.24838291432580e-09	13.5838413591818
TC2000009968.hg.1	TC2000009968.hg.1	SIRPB2	signal regulatory protein beta 2	-1.48467083699638	7.29454359354723	-8.89203823401835	2.29819719791439e-10	8.26300626899128e-09	13.5802504355217
TC1400007947.hg.1	TC1400007947.hg.1	PSMC1	proteasome 26S subunit, ATPase 1	0.70848828824136	7.3446236123594	8.88206207502501	2.36076133242979e-10	8.47246224906874e-09	13.5534673042002
TC0400012019.hg.1	TC0400012019.hg.1	GYPA	glycophorin A (MNS blood group)	-2.55052225257405	5.42081393622347	-8.88124209303683	2.36598020986204e-10	8.47572546217792e-09	13.551265313194
23075455	23075455	NA	NA	1.37310765153321	5.89723995787554	8.87500977073762	2.40603231579245e-10	8.60353410085274e-09	13.5345260994006
TC1600008627.hg.1	TC1600008627.hg.1	HSBP1	heat shock factor binding protein 1	1.26817405241536	6.00730212395437	8.87159131237542	2.42829343672245e-10	8.66737695463166e-09	13.5253424232397
TC2000008985.hg.1	TC2000008985.hg.1	RBM39	RNA binding motif protein 39	2.06063537010218	6.9043711375819	8.86819267220164	2.45063331599823e-10	8.73126909886542e-09	13.5162104876186
HTA2-pos-PSR10005986.hg.1	HTA2-pos-PSR10005986.hg.1	NA	NA	2.85047149646772	8.12653962214853	8.86726969416094	2.45673625388565e-10	8.73718479297814e-09	13.5137302444419
TC0200012809.hg.1	TC0200012809.hg.1	PELI1	pellino E3 ubiquitin protein ligase 1	1.61247703493498	8.54599789179495	8.8655672251551	2.46803396837742e-10	8.76152058773985e-09	13.5091550496725
TC2000006561.hg.1	TC2000006561.hg.1	MAVS	mitochondrial antiviral signaling protein	-0.822186524471578	6.66906010333883	-8.85923758031531	2.51050372350511e-10	8.87225832097907e-09	13.4921415463896
TC0400012018.hg.1	TC0400012018.hg.1	GYPB	glycophorin B (MNS blood group)	-2.60283539621383	4.87950318334879	-8.85910733957742	2.51138536054135e-10	8.87225832097907e-09	13.4917914168002
TC1700011785.hg.1	TC1700011785.hg.1	NA	NA	-1.48251854753953	6.26686215290759	-8.85890415272878	2.51276142003628e-10	8.87225832097907e-09	13.4912451798845
TC1900007743.hg.1	TC1900007743.hg.1	ZNF507	zinc finger protein 507	-1.58889302451778	6.4257053228696	-8.85420895670812	2.5447737081038e-10	8.96017132415452e-09	13.4786213716953
TC0700013043.hg.1	TC0700013043.hg.1	GIMAP6	GTPase, IMAP family member 6	-1.08893400350003	6.75723440354147	-8.85391791973036	2.54677163278709e-10	8.96017132415452e-09	13.4778387769242
HTA2-pos-PSR10005981.hg.1	HTA2-pos-PSR10005981.hg.1	NA	NA	2.52306830018103	8.31904258151141	8.84875633444693	2.5824715323545e-10	9.06954779050286e-09	13.463957518448
TC0900012115.hg.1	TC0900012115.hg.1	MTAP	methylthioadenosine phosphorylase	-1.28974784774801	4.78912278843333	-8.84666738117052	2.59706406945043e-10	9.10453815577212e-09	13.4583386329757
TC0X00011236.hg.1	TC0X00011236.hg.1	NA	NA	-1.80461471047245	4.10620639965669	-8.84524361838889	2.60705792811715e-10	9.12331108047685e-09	13.4545086595416
TC1900011779.hg.1	TC1900011779.hg.1	FLT3LG	fms related receptor tyrosine kinase 3 ligand	-1.37686249668043	7.7617130702494	-8.84409033695476	2.61518187294938e-10	9.13548523895123e-09	13.451406098572
TC2200008001.hg.1	TC2200008001.hg.1	TXNRD2	thioredoxin reductase 2	-0.893887099539562	7.12782750576654	-8.8350933863571	2.67944909516422e-10	9.34339102031819e-09	13.4271965742197
TC1300009583.hg.1	TC1300009583.hg.1	DOCK9	dedicator of cytokinesis 9	-1.33974084075281	5.46337478299886	-8.82315457164159	2.76721989465076e-10	9.63237410054806e-09	13.3950547628407
TC0800009752.hg.1	TC0800009752.hg.1	ASAH1	N-acylsphingosine amidohydrolase 1	1.35227957676762	8.73162358014619	8.82216009435532	2.77466173600778e-10	9.64121419824469e-09	13.3923765895386
TC0100018462.hg.1	TC0100018462.hg.1	CLCC1	chloride channel CLIC like 1	-0.937242108061088	6.31063726000124	-8.82076037178954	2.78517061342262e-10	9.66066145576415e-09	13.3886068556951
TC0500013109.hg.1	TC0500013109.hg.1	ZFP62	ZFP62 zinc finger protein	-1.0247467163451	6.19897548850487	-8.81481988454839	2.83022339930264e-10	9.79964852008538e-09	13.3726051176984
23075744	23075744	NA	NA	1.19654337375798	6.31117787424656	8.8096628418696	2.86993554976594e-10	9.8504402194148e-09	13.3587100328923
23075908	23075908	NA	NA	1.19654337375798	6.31117787424656	8.8096628418696	2.86993554976594e-10	9.8504402194148e-09	13.3587100328923
23076048	23076048	NA	NA	1.19654337375798	6.31117787424656	8.8096628418696	2.86993554976594e-10	9.8504402194148e-09	13.3587100328923
23076207	23076207	NA	NA	1.19654337375798	6.31117787424656	8.8096628418696	2.86993554976594e-10	9.8504402194148e-09	13.3587100328923
23076519	23076519	NA	NA	1.19654337375798	6.31117787424656	8.8096628418696	2.86993554976594e-10	9.8504402194148e-09	13.3587100328923
TC0100012101.hg.1	TC0100012101.hg.1	MTR	5-methyltetrahydrofolate-homocysteine methyltransferase	-1.53513622477664	5.28458908081508	-8.80206170546889	2.92950493891969e-10	1.00373821661557e-08	13.3382233543563
TC0100009241.hg.1	TC0100009241.hg.1	S1PR1	sphingosine-1-phosphate receptor 1	-1.56582534996207	8.46178316050228	-8.79397931412611	2.99422706632983e-10	1.02347255891373e-08	13.3164314242269
HTA2-pos-PSR10005983.hg.1	HTA2-pos-PSR10005983.hg.1	NA	NA	3.35302852458672	6.95722887174728	8.79357415855683	2.99750950289475e-10	1.02347255891373e-08	13.3153388129633
TC0X00010643.hg.1	TC0X00010643.hg.1	SEPTIN6	septin 6	-0.998329669694485	8.62556021468104	-8.78752946451417	3.04691870861322e-10	1.03853986555106e-08	13.2990351553516
TC2000007083.hg.1	TC2000007083.hg.1	ID1	inhibitor of DNA binding 1	1.78831188688526	3.9640505526245	8.78634515871995	3.05669586779769e-10	1.04006985522452e-08	13.2958403125921
TC1000012121.hg.1	TC1000012121.hg.1	OAT	ornithine aminotransferase	1.12662046726394	6.88050535712204	8.78246261233971	3.08897306705155e-10	1.04923719015031e-08	13.28536529481
TC0100007760.hg.1	TC0100007760.hg.1	ZMYM1	zinc finger MYM-type containing 1	-1.19862100831136	4.92742373094898	-8.77647113156784	3.13946464518879e-10	1.06397067871866e-08	13.269196616843
TC0300010274.hg.1	TC0300010274.hg.1	TAMM41	TAM41 mitochondrial translocator assembly and maintenance homolog	-1.4258085484262	5.22735083696665	-8.77603547874467	3.1431685785099e-10	1.06397067871866e-08	13.2680207791402
TC0300008550.hg.1	TC0300008550.hg.1	CSTA	cystatin A	2.37909324746135	6.25360384405195	8.77142301267237	3.18265769745738e-10	1.07548675147585e-08	13.2555701227527
TC1900008252.hg.1	TC1900008252.hg.1	ZNF224	zinc finger protein 224	-1.18751489837331	6.30578447976273	-8.76647436799176	3.22558655162947e-10	1.08812368286273e-08	13.2422089621785
TC0300013960.hg.1	TC0300013960.hg.1	HIGD1A	HIG1 hypoxia inducible domain family member 1A	1.28908399066133	6.43886782262196	8.75777278009564	3.30250574760905e-10	1.11216405031211e-08	13.2187073619249
23070243	23070243	NA	NA	-1.20904269193659	7.31963271484397	-8.74857035319311	3.38588431378784e-10	1.13829379144044e-08	13.1938424992376
TC0100013882.hg.1	TC0100013882.hg.1	FOXJ3	forkhead box J3	-1.3118962482869	7.82175481452413	-8.74406302524184	3.4275012034569e-10	1.1503185352967e-08	13.181659781439
23066351	23066351	NA	NA	-1.56611144437599	5.69652486627014	-8.74113852470175	3.45478159896338e-10	1.15553043719069e-08	13.1737538454772
23066378	23066378	NA	NA	-1.56611144437599	5.69652486627014	-8.74113852470175	3.45478159896338e-10	1.15553043719069e-08	13.1737538454772
TC2200006855.hg.1	TC2200006855.hg.1	RGL4	ral guanine nucleotide dissociation stimulator like 4	1.17001478153423	5.49345538892102	8.73628558301348	3.5005392796756e-10	1.1688473007365e-08	13.1606322472202
TC1000007510.hg.1	TC1000007510.hg.1	NA	NA	-1.37468095950458	6.97822343096008	-8.73389930104241	3.52326483229518e-10	1.17444151621609e-08	13.1541790056246
HTA2-pos-3015389_st	HTA2-pos-3015389_st	NA	NA	-1.46620487499429	8.17443680381725	-8.7316951235447	3.54438946482858e-10	1.17948405422646e-08	13.1482175824635
TC0500013259.hg.1	TC0500013259.hg.1	MFAP3	microfibril associated protein 3	-1.42234185327824	6.83189412335564	-8.72626532665802	3.59697951203289e-10	1.19196343285238e-08	13.1335294876978
HTA2-pos-PSR06017408.hg.1	HTA2-pos-PSR06017408.hg.1	NA	NA	-1.28840699150925	8.39475673792954	-8.72224420323019	3.6364369741772e-10	1.19196343285238e-08	13.1226495499485
HTA2-pos-PSR6_apd_hap1001118.hg.1	HTA2-pos-PSR6_apd_hap1001118.hg.1	NA	NA	-1.28840699150925	8.39475673792954	-8.72224420323019	3.6364369741772e-10	1.19196343285238e-08	13.1226495499485
HTA2-pos-PSR6_cox_hap2002755.hg.1	HTA2-pos-PSR6_cox_hap2002755.hg.1	NA	NA	-1.28840699150925	8.39475673792954	-8.72224420323019	3.6364369741772e-10	1.19196343285238e-08	13.1226495499485
HTA2-pos-PSR6_dbb_hap3002668.hg.1	HTA2-pos-PSR6_dbb_hap3002668.hg.1	NA	NA	-1.28840699150925	8.39475673792954	-8.72224420323019	3.6364369741772e-10	1.19196343285238e-08	13.1226495499485
HTA2-pos-PSR6_mann_hap4002283.hg.1	HTA2-pos-PSR6_mann_hap4002283.hg.1	NA	NA	-1.28840699150925	8.39475673792954	-8.72224420323019	3.6364369741772e-10	1.19196343285238e-08	13.1226495499485
HTA2-pos-PSR6_mcf_hap5002425.hg.1	HTA2-pos-PSR6_mcf_hap5002425.hg.1	NA	NA	-1.28840699150925	8.39475673792954	-8.72224420323019	3.6364369741772e-10	1.19196343285238e-08	13.1226495499485
HTA2-pos-PSR6_qbl_hap6002736.hg.1	HTA2-pos-PSR6_qbl_hap6002736.hg.1	NA	NA	-1.28840699150925	8.39475673792954	-8.72224420323019	3.6364369741772e-10	1.19196343285238e-08	13.1226495499485
HTA2-pos-PSR6_ssto_hap7002424.hg.1	HTA2-pos-PSR6_ssto_hap7002424.hg.1	NA	NA	-1.28840699150925	8.39475673792954	-8.72224420323019	3.6364369741772e-10	1.19196343285238e-08	13.1226495499485
TC1200010795.hg.1	TC1200010795.hg.1	RARG	retinoic acid receptor gamma	-0.987312821109215	5.02436195409504	-8.71905956217554	3.6679986726695e-10	1.20030831772697e-08	13.1140314107278
TC1900011655.hg.1	TC1900011655.hg.1	PET100	PET100 cytochrome c oxidase chaperone	1.00808927939585	5.53191503434498	8.71765883548304	3.68196881600915e-10	1.20246204233772e-08	13.1102404132295
TC0700008517.hg.1	TC0700008517.hg.1	ZKSCAN1	zinc finger with KRAB and SCAN domains 1	-0.940167189119343	6.61868049301135	-8.71717484978195	3.68680841780467e-10	1.20246204233772e-08	13.1089304715229
23074045	23074045	NA	NA	-1.09352717137328	6.09574981213621	-8.71537554020112	3.7048573829928e-10	1.20634818131324e-08	13.1040602494561
TC1200006454.hg.1	TC1200006454.hg.1	NA	NA	-1.32587972361922	5.57070023530318	-8.71191066504387	3.73986733501686e-10	1.21573505583102e-08	13.0946806460859
TC1200007709.hg.1	TC1200007709.hg.1	PFDN5	prefoldin subunit 5	1.46626956779467	7.47998710889588	8.7058353200557	3.80206862420245e-10	1.23391557148828e-08	13.0782306552509
TC0600011644.hg.1	TC0600011644.hg.1	SRPK1	SRSF protein kinase 1	1.21492245928497	6.10337410247246	8.70520586426438	3.80857306508542e-10	1.23399022192809e-08	13.0765260309646
TC2200007419.hg.1	TC2200007419.hg.1	TNRC6B	trinucleotide repeat containing adaptor 6B	-0.958304265976162	8.09182197039418	-8.70308775222077	3.83054368712437e-10	1.23906747853084e-08	13.070789616547
TC0500009210.hg.1	TC0500009210.hg.1	ITK	IL2 inducible T cell kinase	-1.65369850569015	7.05919364058536	-8.69525543207327	3.91291222891029e-10	1.2636329196384e-08	13.0495726192113
TC1200006738.hg.1	TC1200006738.hg.1	KLRG1	killer cell lectin like receptor G1	-2.39499803620552	6.8264392075277	-8.69230257149356	3.94443165574558e-10	1.27172356350079e-08	13.0415715723764
TC0200008984.hg.1	TC0200008984.hg.1	RABL2A	RAB, member of RAS oncogene family like 2A	-1.21244269053372	5.1533360101678	-8.68962038021321	3.97328571434692e-10	1.27892978959183e-08	13.0343029642882
HTA2-pos-PSR12025168.hg.1	HTA2-pos-PSR12025168.hg.1	NA	NA	-0.859046459760651	5.81957010198648	-8.67997586493024	4.0788238093515e-10	1.31075535716529e-08	13.0081592128732
23066331	23066331	NA	NA	1.21245544208946	5.38405079503652	8.67502871800797	4.1340615453159e-10	1.32633912580306e-08	12.9947441928825
TC0200009440.hg.1	TC0200009440.hg.1	R3HDM1	R3H domain containing 1	-1.70823348160662	7.53950736650054	-8.6697458182473	4.19388870975194e-10	1.34334217027185e-08	12.980415279287
TC0300012918.hg.1	TC0300012918.hg.1	CCNL1	cyclin L1	1.53097104063545	9.0668659328484	8.66825494679229	4.21093115645345e-10	1.3442917835655e-08	12.9763709159302
HTA2-pos-PSR6_cox_hap2002752.hg.1	HTA2-pos-PSR6_cox_hap2002752.hg.1	NA	NA	-1.29108082696233	8.49935035173618	-8.66769421709705	4.21735918269139e-10	1.3442917835655e-08	12.974849722514
HTA2-pos-PSR6_qbl_hap6002733.hg.1	HTA2-pos-PSR6_qbl_hap6002733.hg.1	NA	NA	-1.29108082696233	8.49935035173618	-8.66769421709705	4.21735918269139e-10	1.3442917835655e-08	12.974849722514
TC0300014047.hg.1	TC0300014047.hg.1	ISY1-RAB43	ISY1-RAB43 readthrough	1.19101186990457	4.78927937589967	8.66440140468199	4.25530884596859e-10	1.35384281900236e-08	12.9659159036173
TC0200009074.hg.1	TC0200009074.hg.1	PTPN4	protein tyrosine phosphatase non-receptor type 4	-1.62308984157921	6.49078720878599	-8.66390235012438	4.26109068471276e-10	1.35384281900236e-08	12.9645617846683
TC0100014846.hg.1	TC0100014846.hg.1	GTF2B	general transcription factor IIB	1.64628695982409	6.5006898219742	8.66317717211178	4.26950654056041e-10	1.35432879247099e-08	12.9625940529399
HTA2-pos-3183477_st	HTA2-pos-3183477_st	NA	NA	-1.84129061684292	8.65136763588352	-8.66080241911741	4.29718460647938e-10	1.36091352102464e-08	12.9561498192916
HTA2-pos-3271665_st	HTA2-pos-3271665_st	NA	NA	2.57265245004946	8.42540313459826	8.65592015007098	4.35466281135646e-10	1.37689957413099e-08	12.9428988261367
23076372	23076372	NA	NA	1.17619156434357	6.26955188898881	8.65423248800385	4.37471276121875e-10	1.3810188743963e-08	12.938317628039
23074901	23074901	NA	NA	2.29051364303809	8.03437765041588	8.64573511702142	4.4770999533203e-10	1.41107571765946e-08	12.9152458139748
TC0900011612.hg.1	TC0900011612.hg.1	DPM2	dolichyl-phosphate mannosyltransferase subunit 2, regulatory	-1.8472394455949	6.95688726811177	-8.642945917538	4.51123644528242e-10	1.41955979470991e-08	12.9076706603225
TC1200009800.hg.1	TC1200009800.hg.1	SLC2A3	solute carrier family 2 member 3	1.34231245204841	10.2106308138266	8.63801096758914	4.57228429820047e-10	1.43647149029886e-08	12.8942654675122
HTA2-pos-PSR14004993.hg.1	HTA2-pos-PSR14004993.hg.1	NA	NA	-1.03747824514924	7.17611390126177	-8.63631590405037	4.5934464146267e-10	1.44081835145874e-08	12.8896603194963
TC0100010341.hg.1	TC0100010341.hg.1	FCER1G	Fc epsilon receptor Ig	1.41008611143915	9.43409964290854	8.63044040792124	4.66757353956463e-10	1.46173835672958e-08	12.8736949506142
TC0100007886.hg.1	TC0100007886.hg.1	NDUFS5	NADH:ubiquinone oxidoreductase subunit S5	1.42069598297828	5.78960156722201	8.62781023803929	4.70114970317966e-10	1.46991273787654e-08	12.8665466228745
TC0100014964.hg.1	TC0100014964.hg.1	DNTTIP2	deoxynucleotidyltransferase terminal interacting protein 2	1.65348129049122	5.30087434026444	8.62578016806485	4.72723301515e-10	1.47403353385321e-08	12.861028658503
TC0300007679.hg.1	TC0300007679.hg.1	ATXN7	ataxin 7	-1.18373233071764	8.8321083703693	-8.62561831075407	4.72931895999073e-10	1.47403353385321e-08	12.8605886891631
TC1400008683.hg.1	TC1400008683.hg.1	RBM23	RNA binding motif protein 23	1.07450433603198	7.90852031715865	8.62398825244323	4.75037868209254e-10	1.47825470792269e-08	12.856157590856
TC0300012435.hg.1	TC0300012435.hg.1	ASTE1	asteroid homolog 1	-1.03074532638524	4.642012226991	-8.62263069848716	4.76799053036388e-10	1.48139130743549e-08	12.8524670025215
HTA2-pos-PSR06035596.hg.1	HTA2-pos-PSR06035596.hg.1	NA	NA	-1.28196330048667	8.5130053186372	-8.62041449282892	4.7968846708881e-10	1.48801783631477e-08	12.8464416182123
TC1000011050.hg.1	TC1000011050.hg.1	AP3M1	adaptor related protein complex 3 subunit mu 1	-1.11123308716446	6.74374989470252	-8.61569219735766	4.8590478026887e-10	1.50326073365472e-08	12.8336006408317
TC0100018233.hg.1	TC0100018233.hg.1	FPGT	fucose-1-phosphate guanylyltransferase	-1.05040409437251	4.8771214761814	-8.61552151182515	4.86130994358265e-10	1.50326073365472e-08	12.8331364557881
TC1800008235.hg.1	TC1800008235.hg.1	NA	NA	-1.59145356793657	4.85689083785146	-8.614439336529	4.87567724455308e-10	1.50533664628925e-08	12.83019335781
TC1500008984.hg.1	TC1500008984.hg.1	NOP10	NOP10 ribonucleoprotein	1.6308117261656	8.56933356623999	8.6118889945821	4.90970743354925e-10	1.51346733692184e-08	12.823256828014
TC1200011527.hg.1	TC1200011527.hg.1	NA	NA	2.260333701965	8.03023532009253	8.61107512574488	4.92061796062335e-10	1.51445686121408e-08	12.8210430591348
TC2000009259.hg.1	TC2000009259.hg.1	NCOA5	nuclear receptor coactivator 5	-1.31180391223288	5.45532684367394	-8.60746529060563	4.96930854134878e-10	1.52705298566729e-08	12.8112230941242
TC0900008207.hg.1	TC0900008207.hg.1	SEC61B	SEC61 translocon subunit beta	0.815508912105941	6.42416792935382	8.60103416855484	5.05727097921424e-10	1.55165910059605e-08	12.7937241936218
23076361	23076361	NA	NA	-1.34597927929572	4.52412757499746	-8.59574010250769	5.13086849859599e-10	1.56940330366455e-08	12.779315263811
TC0600007864.hg.1	TC0600007864.hg.1	TBC1D22B	TBC1 domain family member 22B	-1.40291024200368	6.17118517587124	-8.59535931619545	5.13620395188874e-10	1.56940330366455e-08	12.7782787360233
TC1200008373.hg.1	TC1200008373.hg.1	TMTC3	transmembrane O-mannosyltransferase targeting cadherins 3	-1.67873512083569	4.50109637524126	-8.59515680890017	5.13904371566569e-10	1.56940330366455e-08	12.7777274891025
TC2100006982.hg.1	TC2100006982.hg.1	LINC00649	long intergenic non-protein coding RNA 649	-1.11043272404189	5.40475761727506	-8.58771910990973	5.24445650136892e-10	1.59911203120035e-08	12.7574776709005
TC0300013949.hg.1	TC0300013949.hg.1	SATB1	SATB homeobox 1	-1.10941547069715	7.90513957730438	-8.58601682875354	5.26889018280454e-10	1.60184624191523e-08	12.7528420712455
TC1000008800.hg.1	TC1000008800.hg.1	GSTO1	glutathione S-transferase omega 1	1.41133833169104	5.17853209105934	8.58595962114511	5.26971331936317e-10	1.60184624191523e-08	12.7526862788897
TC1100011372.hg.1	TC1100011372.hg.1	CHKA	choline kinase alpha	1.57774207208347	4.34029326744129	8.58399284350657	5.29809213916482e-10	1.60536110318149e-08	12.7473299406224
TC1700010497.hg.1	TC1700010497.hg.1	SYNRG	synergin gamma	-1.53891113104558	7.54500588804761	-8.58372407352691	5.30198229806643e-10	1.60536110318149e-08	12.7465979323273
TC0600014142.hg.1	TC0600014142.hg.1	PTP4A1	protein tyrosine phosphatase 4A1	1.37888309565647	8.852720784195	8.58346294994488	5.30576456535298e-10	1.60536110318149e-08	12.7458867406371
23076315	23076315	NA	NA	-1.25588926782622	8.19829376960636	-8.56977682051501	5.50789196416011e-10	1.66395869829703e-08	12.7085993882549
TC1800007471.hg.1	TC1800007471.hg.1	PMAIP1	phorbol-12-myristate-13-acetate-induced protein 1	1.25081111026006	4.93936136486501	8.56618681670803	5.56219671453439e-10	1.67778715927527e-08	12.6988146444052
TC1500010747.hg.1	TC1500010747.hg.1	RNF111	ring finger protein 111	-1.28899488758898	6.9415464512594	-8.56312431000679	5.60895236653076e-10	1.6892996354144e-08	12.6904663376386
TC0100009572.hg.1	TC0100009572.hg.1	TENT5C	terminal nucleotidyltransferase 5C	-1.77243568847361	8.690556014696	-8.56168200979077	5.63111036811622e-10	1.69337993287067e-08	12.6865342586332
TC0X00008002.hg.1	TC0X00008002.hg.1	BEX3	brain expressed X-linked 3	2.11462620530435	5.93532413299229	8.55829277601418	5.6835300232721e-10	1.70653412164416e-08	12.6772933097424
TC0600007792.hg.1	TC0600007792.hg.1	PPARD	peroxisome proliferator activated receptor delta	-1.22833383705917	6.07327960916784	-8.55709170006774	5.70222533580096e-10	1.70953758657313e-08	12.6740181570484
TC0500008785.hg.1	TC0500008785.hg.1	EGR1	early growth response 1	1.92523689385375	6.29429780305681	8.55280070736455	5.76952892556909e-10	1.72366262175058e-08	12.6623157844985
TC1500010755.hg.1	TC1500010755.hg.1	ANKDD1A	ankyrin repeat and death domain containing 1A	0.93871005265987	5.75610454611104	8.55246134446794	5.77488612787831e-10	1.72366262175058e-08	12.6613901769052
TC0400012782.hg.1	TC0400012782.hg.1	STIM2	stromal interaction molecule 2	-1.21856030967002	7.43716419955929	-8.55208657040671	5.78080821023607e-10	1.72366262175058e-08	12.6603679690095
TC1900007260.hg.1	TC1900007260.hg.1	TPM4	tropomyosin 4	1.16462270469944	8.77883028740902	8.55185965562969	5.78439685948738e-10	1.72366262175058e-08	12.6597490433139
TC0100017528.hg.1	TC0100017528.hg.1	PARP1	poly(ADP-ribose) polymerase 1	-1.23463329537018	5.29789161974977	-8.55014842432884	5.8115329787192e-10	1.72667059191774e-08	12.6550813333022
HTA2-pos-PSR04010430.hg.1	HTA2-pos-PSR04010430.hg.1	NA	NA	2.54733672362999	7.18978093818207	8.55011588070523	5.81205029668758e-10	1.72667059191774e-08	12.6549925607865
TC0M00006435.hg.1	TC0M00006435.hg.1	NA	NA	-0.658627200307899	12.2691972281494	-8.54379673318728	5.9133928589236e-10	1.75412816525566e-08	12.6377526619148
TC0700010585.hg.1	TC0700010585.hg.1	JAZF1	JAZF zinc finger 1	-1.43895596698355	7.62546003080216	-8.53640128868263	6.03428119002526e-10	1.78729229162992e-08	12.6175700332664
TC0700009886.hg.1	TC0700009886.hg.1	DNAJB6	DnaJ heat shock protein family (Hsp40) member B6	1.24472804929937	7.57962786509473	8.53364146980815	6.08003529620228e-10	1.7981361529385e-08	12.6100365548043
TC1700010560.hg.1	TC1700010560.hg.1	PLXDC1	plexin domain containing 1	-1.07916335344065	6.37700226195843	-8.52248918858126	6.26854689707391e-10	1.84873489062524e-08	12.5795844289124
TC2000009782.hg.1	TC2000009782.hg.1	DIDO1	death inducer-obliterator 1	-0.799218071271888	7.45263332162683	-8.52240891546664	6.26992511337283e-10	1.84873489062524e-08	12.5793651806795
TC1700010732.hg.1	TC1700010732.hg.1	RETREG3	reticulophagy regulator family member 3	-0.867975124736669	7.5637523344631	-8.51434818471432	6.40990111425711e-10	1.88717852116908e-08	12.5573449653802
TC0100016364.hg.1	TC0100016364.hg.1	SCYL3	SCY1 like pseudokinase 3	-1.07362464182281	6.12226720888709	-8.51200213138189	6.45123464639654e-10	1.89650869642273e-08	12.5509345125366
TC0600007262.hg.1	TC0600007262.hg.1	H3C1	H3 clustered histone 1	1.49025531057799	5.25962350669974	8.50868471321205	6.51014497663844e-10	1.91097046650072e-08	12.5418686853969
TC1500010047.hg.1	TC1500010047.hg.1	SCAMP2	secretory carrier membrane protein 2	-0.987451278035087	7.58618088677375	-8.50134004309594	6.64252432737067e-10	1.94692289040833e-08	12.5217922969675
TC0200012961.hg.1	TC0200012961.hg.1	AAK1	AP2 associated kinase 1	-1.35028989769645	7.78542944453989	-8.50037232916914	6.66016915472041e-10	1.94918968401616e-08	12.51914658273
TC0800007419.hg.1	TC0800007419.hg.1	GPAT4	glycerol-3-phosphate acyltransferase 4	0.971934801669432	6.78279838229768	8.49845306110427	6.69530526205794e-10	1.95406725067383e-08	12.5138989882098
TC0X00008240.hg.1	TC0X00008240.hg.1	PGRMC1	progesterone receptor membrane component 1	1.64745076781537	7.37865345612756	8.49783848682573	6.70659608195446e-10	1.95406725067383e-08	12.5122185436533
TC0600009144.hg.1	TC0600009144.hg.1	MFSD4B	major facilitator superfamily domain containing 4B	-0.95182084827698	5.76919590116982	-8.49783595860506	6.70664256981154e-10	1.95406725067383e-08	12.5122116305839
TC0100016887.hg.1	TC0100016887.hg.1	ZNF281	zinc finger protein 281	0.988235083614335	7.2960656163648	8.49514782822744	6.75625659872474e-10	1.96561092495739e-08	12.5048608578984
TC0100017028.hg.1	TC0100017028.hg.1	PPP1R15B	protein phosphatase 1 regulatory subunit 15B	1.31251971598424	8.19848309099155	8.49244031669111	6.80660557239167e-10	1.97733399988518e-08	12.4974561734262
TC0100017500.hg.1	TC0100017500.hg.1	TMEM63A	transmembrane protein 63A	-1.09532519529577	6.80274417698883	-8.49086516037312	6.83607257442915e-10	1.98296518173006e-08	12.4931479084097
HTA2-pos-PSR15011016.hg.1	HTA2-pos-PSR15011016.hg.1	NA	NA	2.11179232839426	5.72622185505146	8.48638828387583	6.92053317270708e-10	2.00450848170295e-08	12.4809013541929
TC1900007127.hg.1	TC1900007127.hg.1	IER2	immediate early response 2	1.22710689763398	8.17835707700501	8.47867293735159	7.06858828441273e-10	2.04438126161096e-08	12.4597900478895
TC0300011516.hg.1	TC0300011516.hg.1	EIF4E3	eukaryotic translation initiation factor 4E family member 3	0.954930659362333	8.49902078117215	8.47749972584731	7.09138224822716e-10	2.04796203635659e-08	12.4565791681619
TC1700011237.hg.1	TC1700011237.hg.1	VEZF1	vascular endothelial zinc finger 1	-0.748699583819935	7.29514077560546	-8.47103833690246	7.21826434935082e-10	2.08154845980473e-08	12.4388923715221
TC0100015951.hg.1	TC0100015951.hg.1	SCAMP3	secretory carrier membrane protein 3	-0.824531445396459	6.54269667173108	-8.47015614809232	7.23576602887474e-10	2.08354041712854e-08	12.4364771470621
TC1500008023.hg.1	TC1500008023.hg.1	ZFAND6	zinc finger AN1-type containing 6	1.27730763750486	8.00783593704988	8.46001209248979	7.44014050722765e-10	2.13873431970061e-08	12.4086981496551
TC0800011815.hg.1	TC0800011815.hg.1	CYRIB	CYFIP related Rac1 interactor B	1.14098780957393	8.26725271770017	8.4595692956727	7.44919412719233e-10	2.13873431970061e-08	12.4074852803291
HTA2-pos-PSR01001658.hg.1	HTA2-pos-PSR01001658.hg.1	NA	NA	1.57077728112435	6.44390922139589	8.45755360030855	7.49054966668549e-10	2.14642141343724e-08	12.4019637598376
TC0300007100.hg.1	TC0300007100.hg.1	SLC25A38	solute carrier family 25 member 38	-1.27814138778506	6.4696923671606	-8.45676219922471	7.50685038901819e-10	2.14642141343724e-08	12.3997957655329
TC0800006969.hg.1	TC0800006969.hg.1	DMTN	dematin actin binding protein	-2.07753835525431	7.68285965867241	-8.45667204162051	7.50870967836894e-10	2.14642141343724e-08	12.399548779407
TC1100013110.hg.1	TC1100013110.hg.1	STT3A	STT3 oligosaccharyltransferase complex catalytic subunit A	-1.33752187648613	8.97201492145553	-8.45244621674926	7.59638465196325e-10	2.16833232148275e-08	12.3879710266861
23075817	23075817	NA	NA	-1.24434211855337	7.28774667255427	-8.4510111449472	7.62639481356336e-10	2.17374357678769e-08	12.3840387666095
TC2000006559.hg.1	TC2000006559.hg.1	CDC25B	cell division cycle 25B	-1.28640334398122	6.68918277513308	-8.44974317159366	7.65301089156949e-10	2.17817315780749e-08	12.3805641621106
TC0100016049.hg.1	TC0100016049.hg.1	FCRL3	Fc receptor like 3	-1.77497335019319	7.02284046169237	-8.4469762733252	7.71141927210732e-10	2.19162547434299e-08	12.3729813864424
TC0200010741.hg.1	TC0200010741.hg.1	SMARCAL1	SWI/SNF related, matrix associated, actin dependent regulator of chromatin, subfamily a like 1	-0.910506034722506	5.39071728970423	-8.44234224421167	7.81025909556841e-10	2.21651321259082e-08	12.3602795452418
HTA2-pos-3305650_st	HTA2-pos-3305650_st	NA	NA	-0.999743261644582	9.76306109287654	-8.44130157298345	7.83263221076111e-10	2.21965962087952e-08	12.3574267057278
TC0800008726.hg.1	TC0800008726.hg.1	TBC1D31	TBC1 domain family member 31	-1.22472379534211	6.74500926599768	-8.43360504855547	8.00013315021957e-10	2.25777840933862e-08	12.3363236954441
TC0700006980.hg.1	TC0700006980.hg.1	CBX3	chromobox 3	1.69966170724772	6.46775628854805	8.43359633430007	8.00032484945939e-10	2.25777840933862e-08	12.3362997977602
TC1100007049.hg.1	TC1100007049.hg.1	HTATIP2	HIV-1 Tat interactive protein 2	1.03936913995283	6.1553858904624	8.43353909515119	8.00158413234869e-10	2.25777840933862e-08	12.3361428267893
TC0700012182.hg.1	TC0700012182.hg.1	NAMPT	nicotinamide phosphoribosyltransferase	1.50153227258692	9.64582598992001	8.42981456260512	8.08395984605745e-10	2.27775413026378e-08	12.3259279033313
TC1100009918.hg.1	TC1100009918.hg.1	HBD	hemoglobin subunit delta	-1.24127499202748	7.25781758178339	-8.42900575874071	8.10196183214182e-10	2.27956056298617e-08	12.3237094458971
TC0300013639.hg.1	TC0300013639.hg.1	PPP1R2	protein phosphatase 1 regulatory inhibitor subunit 2	0.969961429801056	6.88037109922812	8.42746592680558	8.13634742146523e-10	2.28596492482795e-08	12.3194856368839
TC2200007626.hg.1	TC2200007626.hg.1	ATXN10	ataxin 10	-1.19439376034259	7.08805159849806	-8.42366375980181	8.22188936346199e-10	2.30409993740692e-08	12.3090549096578
TC0900010959.hg.1	TC0900010959.hg.1	HEMGN	hemogen	-2.27414497884576	5.34091945275925	-8.42355605469433	8.2243258049507e-10	2.30409993740692e-08	12.3087594092572
TC0200008452.hg.1	TC0200008452.hg.1	MAL	mal, T cell differentiation protein	-1.47937810970223	6.32167263410147	-8.42064907586055	8.29036370313803e-10	2.31929705475982e-08	12.3007832608905
TC0900011597.hg.1	TC0900011597.hg.1	SH2D3C	SH2 domain containing 3C	-1.28902986293564	7.53992085283304	-8.41862222194829	8.33672645442704e-10	2.32895453379569e-08	12.2952213734455
TC1700012245.hg.1	TC1700012245.hg.1	NA	NA	-0.97874240805089	5.10665436965535	-8.41036921945971	8.52824517512771e-10	2.37907798381896e-08	12.2725690641475
23068479	23068479	NA	NA	2.24421467227831	8.15197411117838	8.40667777407668	8.61535032624341e-10	2.3999730151024e-08	12.2624342933722
TC0200010157.hg.1	TC0200010157.hg.1	ITGA4	integrin subunit alpha 4	-0.943907634514597	7.29740056875798	-8.40031095490815	8.76771537170693e-10	2.43212009330756e-08	12.2449503898064
TC1000009095.hg.1	TC1000009095.hg.1	SEC23IP	SEC23 interacting protein	-1.26431793558301	6.58584890653023	-8.4002674035828	8.76876698022893e-10	2.43212009330756e-08	12.2448307763776
23075855	23075855	NA	NA	-1.27186379533246	8.28784064166292	-8.39928248714525	8.79258344608572e-10	2.43212009330756e-08	12.2421256472452
23076005	23076005	NA	NA	-1.27186379533246	8.28784064166292	-8.39928248714525	8.79258344608572e-10	2.43212009330756e-08	12.2421256472452
23076147	23076147	NA	NA	-1.27186379533246	8.28784064166292	-8.39928248714525	8.79258344608572e-10	2.43212009330756e-08	12.2421256472452
TC1600008275.hg.1	TC1600008275.hg.1	SF3B3	splicing factor 3b subunit 3	-1.20565034526461	6.06435624944217	-8.38695301746139	9.0963481882685e-10	2.51086119949821e-08	12.2082519152943
TC0500010511.hg.1	TC0500010511.hg.1	CPLANE1	ciliogenesis and planar polarity effector complex subunit 1	-1.20726498409557	4.26908126747525	-8.38669644499124	9.1027814879861e-10	2.51086119949821e-08	12.2075468139899
TC1200006700.hg.1	TC1200006700.hg.1	FOXJ2	forkhead box J2	-1.30099005263945	6.79517840450295	-8.38571480263268	9.12743791397402e-10	2.51413615481971e-08	12.2048490321533
23076197	23076197	NA	NA	-1.70523990724008	7.52806699002692	-8.38244746337489	9.20999540339463e-10	2.53332838599388e-08	12.1958687664403
HTA2-pos-PSR07002498.hg.1	HTA2-pos-PSR07002498.hg.1	NA	NA	1.62494398707234	7.17301969914733	8.38174544959068	9.22783235295416e-10	2.53468964923952e-08	12.1939391131782
TC1100009191.hg.1	TC1100009191.hg.1	IL10RA	interleukin 10 receptor subunit alpha	-1.02196079099349	8.09670388738091	-8.37680538818392	9.35434752185286e-10	2.56585708106388e-08	12.1803584511366
23074031	23074031	NA	NA	-1.00529096837932	7.22048746395979	-8.37320302975701	9.44771429096553e-10	2.58785789638467e-08	12.1704533554231
TC0600010817.hg.1	TC0600010817.hg.1	NA	NA	-1.23396699463353	6.08617062092697	-8.37224281195785	9.47276093005034e-10	2.59110972477469e-08	12.1678128570871
HTA2-pos-JUC04005592.hg.1	HTA2-pos-JUC04005592.hg.1	NA	NA	3.06943788877208	8.04187380101254	8.37118538571955	9.50042126965526e-10	2.59506645986542e-08	12.1649049143311
TC0800012447.hg.1	TC0800012447.hg.1	AZIN1	antizyme inhibitor 1	1.39826381847801	8.39736581706285	8.36265045649024	9.72670594324296e-10	2.653191758471e-08	12.1414286528175
TC0100017534.hg.1	TC0100017534.hg.1	ITPKB	inositol-trisphosphate 3-kinase B	-0.931858705773964	6.46362009721437	-8.36075856786597	9.77760237904186e-10	2.66102776425572e-08	12.13622359136
HTA2-pos-PSR05010496.hg.1	HTA2-pos-PSR05010496.hg.1	NA	NA	1.1843980042853	7.99286160943743	8.36057727122194	9.78249389107074e-10	2.66102776425572e-08	12.1357247755769
TC0300010561.hg.1	TC0300010561.hg.1	SLC4A7	solute carrier family 4 member 7	-1.48733135150971	6.14110648196447	-8.35556666026722	9.91867238258074e-10	2.69434433353889e-08	12.1219370863278
TC1500009492.hg.1	TC1500009492.hg.1	RSL24D1	ribosomal L24 domain containing 1	1.9992221915575	5.36378961576239	8.35115765464614	1.004009322607e-09	2.72356570313266e-08	12.1098022811546
TC0X00007573.hg.1	TC0X00007573.hg.1	OGT	O-linked N-acetylglucosamine (GlcNAc) transferase	-1.18882316216369	8.36496173922524	-8.34160152746814	1.03084733182461e-09	2.79251714531606e-08	12.083492976985
TC1600006842.hg.1	TC1600006842.hg.1	HAPSTR1	HUWE1 associated protein modifying stress responses	0.816166296307637	8.17958795222149	8.34099234633021	1.03258271094138e-09	2.79337058818215e-08	12.081815439346
HTA2-pos-PSR14014337.hg.1	HTA2-pos-PSR14014337.hg.1	NA	NA	1.49950666008165	5.52708978212105	8.33947301482199	1.0369237889963e-09	2.79365704154066e-08	12.0776313691998
TC1000007876.hg.1	TC1000007876.hg.1	DDX21	DExD-box helicase 21	1.34065376993618	6.8732910019664	8.33920764022474	1.03768392533938e-09	2.79365704154066e-08	12.0769005280038
23075542	23075542	NA	NA	-1.03202449386847	5.91978433721326	-8.33890949990894	1.03853859092587e-09	2.79365704154066e-08	12.0760794397722
23076298	23076298	NA	NA	-1.03202449386847	5.91978433721326	-8.33890949990894	1.03853859092587e-09	2.79365704154066e-08	12.0760794397722
TC1200012574.hg.1	TC1200012574.hg.1	TULP3	TUB like protein 3	-1.26450410898918	6.28518525456149	-8.33847306231586	1.03979099730908e-09	2.79365704154066e-08	12.074877456635
TC0800008243.hg.1	TC0800008243.hg.1	PDP1	pyruvate dehydrogenase phosphatase catalytic subunit 1	-1.07649941473938	6.93930333594557	-8.33692074678997	1.04425799029979e-09	2.80183109075389e-08	12.0706020694566
HTA2-pos-PSR05010528.hg.1	HTA2-pos-PSR05010528.hg.1	NA	NA	1.58084353854846	6.43627783961425	8.32710449323356	1.07296070160939e-09	2.87492072459835e-08	12.0435593073418
HTA2-pos-3672399_st	HTA2-pos-3672399_st	NA	NA	-1.1648145260027	7.80158656734445	-8.31948442470375	1.0957935350264e-09	2.92558196535127e-08	12.0225586732377
HTA2-pos-3271667_st	HTA2-pos-3271667_st	NA	NA	2.85065307150794	8.44591293539136	8.31941007377218	1.09601873624471e-09	2.92558196535127e-08	12.022353729755
TC0300011485.hg.1	TC0300011485.hg.1	FOXP1	forkhead box P1	-1.06943577066889	8.9690998982351	-8.31930704971416	1.0963308631026e-09	2.92558196535127e-08	12.022069749556
TC0600008146.hg.1	TC0600008146.hg.1	RUNX2	RUNX family transcription factor 2	-1.2502273528021	8.65019705675884	-8.31435824912106	1.11143085927728e-09	2.96185781970275e-08	12.008427122093
TC1700009036.hg.1	TC1700009036.hg.1	TMC8	transmembrane channel like 8	-0.863011404464613	6.75206478740763	-8.30990937970978	1.1251857731138e-09	2.99445583218255e-08	11.996160127148
23076206	23076206	NA	NA	-0.740107299274475	8.30377541861641	-8.30718273816804	1.1337013064299e-09	3.00550365107955e-08	11.9886406854553
TC0100012846.hg.1	TC0100012846.hg.1	DFFA	DNA fragmentation factor subunit alpha	-1.04267816394842	5.94153027146719	-8.30711306388495	1.1339197610778e-09	3.00550365107955e-08	11.9884485281308
TC0100007326.hg.1	TC0100007326.hg.1	RPL11	ribosomal protein L11	2.09178253527304	8.02227696926293	8.30711246148102	1.1339216500234e-09	3.00550365107955e-08	11.9884468667358
TC1500007513.hg.1	TC1500007513.hg.1	LACTB	lactamase beta	1.29072180461928	5.88151667258781	8.3020944455882	1.14976800888174e-09	3.04340342270217e-08	11.9746059335409
TC1200012843.hg.1	TC1200012843.hg.1	NA	NA	1.61268365936807	8.06845195494791	8.30044162951317	1.1550365390938e-09	3.0532397331126e-08	11.9700463839046
HTA2-pos-3015387_st	HTA2-pos-3015387_st	NA	NA	-1.52671284639526	8.08388944744713	-8.29930847567661	1.15866275668813e-09	3.05871415245442e-08	11.9669202106539
TC1700012269.hg.1	TC1700012269.hg.1	LINC02210-CRHR1	LINC02210-CRHR1 readthrough	-1.40428117253911	5.56939311892052	-8.29822358796199	1.1621453557767e-09	3.06379526971319e-08	11.9639270484554
TC0500011212.hg.1	TC0500011212.hg.1	TBCA	tubulin folding cofactor A	1.78601595591525	5.21690512275221	8.29650225497409	1.16769284705271e-09	3.07429922663796e-08	11.9591776644742
TC1100012186.hg.1	TC1100012186.hg.1	MSANTD4	Myb/SANT DNA binding domain containing 4 with coiled-coils	-1.29295091652532	4.86229070238627	-8.28138554117684	1.21758142300396e-09	3.20136013986883e-08	11.917453158599
TC0700009676.hg.1	TC0700009676.hg.1	GIMAP7	GTPase, IMAP family member 7	-1.29604846974658	6.79109303290944	-8.27656957492805	1.23392587606967e-09	3.24000269755171e-08	11.9041544932042
TC1200012760.hg.1	TC1200012760.hg.1	NA	NA	-1.2537360651917	3.62481441194828	-8.27409190564521	1.24242126650038e-09	3.25795987310172e-08	11.8973116327108
TC1600006628.hg.1	TC1600006628.hg.1	KCTD5	potassium channel tetramerization domain containing 5	-0.932238952556492	7.47578824661522	-8.26715787580342	1.26651378501887e-09	3.31281295511289e-08	11.878157171048
HTA2-pos-PSR01004539.hg.1	HTA2-pos-PSR01004539.hg.1	NA	NA	2.03555703798205	8.053716490586	8.26710242110066	1.26670836540647e-09	3.31281295511289e-08	11.8780039602613
23069215	23069215	NA	NA	-0.884802003970281	4.9652948800184	-8.26282899098558	1.28179476379511e-09	3.34781641694003e-08	11.8661961637607
TSUnmapped00000463.hg.1	TSUnmapped00000463.hg.1	NA	NA	1.09644533104763	5.56123577336386	8.26114781790543	1.28777968901333e-09	3.35898715435348e-08	11.8615503536161
TC1200007652.hg.1	TC1200007652.hg.1	TAMALIN	trafficking regulator and scaffold protein tamalin	1.49852524110509	5.18396887111312	8.2592100471768	1.29471332471272e-09	3.3725995969702e-08	11.8561950276341
TC1800008891.hg.1	TC1800008891.hg.1	BCL2	BCL2 apoptosis regulator	-1.24628998590302	6.84991207857311	-8.2523389430946	1.31960630322604e-09	3.43289645046911e-08	11.8372020111828
TC1000011501.hg.1	TC1000011501.hg.1	TCTN3	tectonic family member 3	-1.09200904508762	5.25337865658544	-8.25162380132065	1.32222493469934e-09	3.4351648336502e-08	11.8352248969153
TC0600011441.hg.1	TC0600011441.hg.1	BAG6	BAG cochaperone 6	-1.29749239858084	8.26832646533576	-8.24667736294015	1.34048240628082e-09	3.47800362590039e-08	11.8215480473074
TC1300007774.hg.1	TC1300007774.hg.1	MBNL2	muscleblind like splicing regulator 2	-1.18350762022306	6.90306196023959	-8.24461869674218	1.34815629508816e-09	3.49120164687332e-08	11.8158549842997
TC1700009713.hg.1	TC1700009713.hg.1	STX8	syntaxin 8	1.13608337491842	5.02334242321036	8.24436114937287	1.34911946490249e-09	3.49120164687332e-08	11.8151427232722
TC1600008865.hg.1	TC1600008865.hg.1	ACSF3	acyl-CoA synthetase family member 3	-0.852861213531753	6.33005071479934	-8.24262660215903	1.3556245185125e-09	3.503425414663e-08	11.8103455311456
TC1200007826.hg.1	TC1200007826.hg.1	RPL41	ribosomal protein L41	2.34221432887523	8.29538640531726	8.24118586852738	1.36105190513956e-09	3.51283567170339e-08	11.8063606549255
TC0400011424.hg.1	TC0400011424.hg.1	H2AZ1	H2A.Z variant histone 1	1.41551101997533	6.75729875260385	8.23920687138782	1.36854298848131e-09	3.52754062312739e-08	11.8008866047516
TC0100009339.hg.1	TC0100009339.hg.1	TMEM167B	transmembrane protein 167B	0.986609701692244	7.31085298831906	8.23497690331854	1.38469540448961e-09	3.56450320943679e-08	11.789184617697
TC0900012162.hg.1	TC0900012162.hg.1	ORM1	orosomucoid 1	1.63426947073368	4.6300069142094	8.23027237887779	1.40288755695459e-09	3.60555262052672e-08	11.7761672559883
23076511	23076511	NA	NA	-2.05505465157703	7.6031585391895	-8.22990756207418	1.40430838832739e-09	3.60555262052672e-08	11.7751577006808
TC1600011417.hg.1	TC1600011417.hg.1	NFATC3	nuclear factor of activated T cells 3	-1.35761612454905	8.13433941110778	-8.22794446082556	1.41197910236795e-09	3.62052060055678e-08	11.7697249467792
HTA2-pos-3145087_st	HTA2-pos-3145087_st	NA	NA	1.2500961616431	6.9898952740262	8.2267038601312	1.41684861809893e-09	3.62827627241558e-08	11.766291425906
TC0200014764.hg.1	TC0200014764.hg.1	DPP4	dipeptidyl peptidase 4	-1.78773720742396	4.74878012601667	-8.22244857810163	1.43368112753599e-09	3.66660685763984e-08	11.7545129786217
TC2200007312.hg.1	TC2200007312.hg.1	LGALS1	galectin 1	1.21020549914924	7.44729890476531	8.21878983493069	1.44831627305016e-09	3.69922547299708e-08	11.7443839806929
TC1100009225.hg.1	TC1100009225.hg.1	CXCR5	C-X-C motif chemokine receptor 5	-1.09250374725939	6.49782238635318	-8.21645541822767	1.45773326328898e-09	3.71844877939096e-08	11.7379204532844
TC0700007409.hg.1	TC0700007409.hg.1	CCM2	CCM2 scaffold protein	-1.04929637743115	7.46736245187346	-8.21150570280615	1.4779065947981e-09	3.76502448185159e-08	11.7242135214216
TC0300014046.hg.1	TC0300014046.hg.1	CNBP	CCHC-type zinc finger nucleic acid binding protein	1.23559201302137	8.13513807554155	8.21027855873299	1.48295173079855e-09	3.77298986929044e-08	11.7208148131036
TC0100015182.hg.1	TC0100015182.hg.1	TAF13	TATA-box binding protein associated factor 13	0.888182295880301	6.74576062887402	8.20572687445561	1.50181826746008e-09	3.81605424627097e-08	11.7082068481804
TC0200010713.hg.1	TC0200010713.hg.1	ATIC	5-aminoimidazole-4-carboxamide ribonucleotide formyltransferase/IMP cyclohydrolase	-1.3047318543283	5.29514921725392	-8.20079391804844	1.52254060496881e-09	3.86371691328021e-08	11.6945399625561
HTA2-pos-2999490_st	HTA2-pos-2999490_st	NA	NA	-0.961292926068335	9.78152467978844	-8.20001431619346	1.52584202870112e-09	3.86710504877126e-08	11.6923797874043
TC1200010946.hg.1	TC1200010946.hg.1	NEMP1	nuclear envelope integral membrane protein 1	-1.18489446940369	5.44122984079828	-8.19769763771424	1.53569556906551e-09	3.88706882327044e-08	11.6859601422542
TC0700011519.hg.1	TC0700011519.hg.1	STAG3L2	stromal antigen 3-like 2 (pseudogene)	-0.841599044188694	7.67963433726224	-8.18580983317845	1.58728423092995e-09	4.01248315805904e-08	11.6530082361733
TC1800007960.hg.1	TC1800007960.hg.1	ZBTB14	zinc finger and BTB domain containing 14	-0.956238763385479	5.78678074481617	-8.18521177533073	1.58992560588373e-09	4.01400088458477e-08	11.6513500266189
TC0300007739.hg.1	TC0300007739.hg.1	PSMC1	proteasome 26S subunit, ATPase 1	0.895409000496769	5.47756467358723	8.18391769133871	1.59565633299054e-09	4.02330424370832e-08	11.6477618282039
TC2000007507.hg.1	TC2000007507.hg.1	ZSWIM1	zinc finger SWIM-type containing 1	-1.23196969092843	6.07708764474817	-8.18043598698427	1.6111791043287e-09	4.05724192635501e-08	11.6381068632887
TC0800010154.hg.1	TC0800010154.hg.1	LSM1	LSM1 homolog, mRNA degradation associated	1.00625650284599	4.58120560078069	8.17401730533448	1.64019923807312e-09	4.12503816050946e-08	11.6203036867662
23075682	23075682	NA	NA	-1.19141413354341	8.40096231326581	-8.17133958962192	1.65246213222775e-09	4.14527713705653e-08	11.6128751826891
23076469	23076469	NA	NA	-1.19141413354341	8.40096231326581	-8.17133958962192	1.65246213222775e-09	4.14527713705653e-08	11.6128751826891
TC0700008762.hg.1	TC0700008762.hg.1	CBLL1	Cbl proto-oncogene like 1	-1.43382922909891	7.69211488859218	-8.17019241143941	1.65774421386803e-09	4.15056548581894e-08	11.6096924248663
TC1100013193.hg.1	TC1100013193.hg.1	PTPRCAP	protein tyrosine phosphatase receptor type C associated protein	-1.30162424851392	7.35345983640513	-8.16996548473345	1.65879110787293e-09	4.15056548581894e-08	11.6090628154885
HTA2-pos-PSR06035595.hg.1	HTA2-pos-PSR06035595.hg.1	NA	NA	-0.931659782069534	7.0106476670732	-8.16870083423203	1.66463770284894e-09	4.15990212222745e-08	11.6055539230097
TC0900010825.hg.1	TC0900010825.hg.1	NINJ1	ninjurin 1	0.983658937712634	7.36006392867078	8.16169192802783	1.69742204283832e-09	4.23644661376919e-08	11.5861035836174
TC0500012203.hg.1	TC0500012203.hg.1	NA	NA	1.81707018974574	4.81447921412897	8.15990863757878	1.70586758347026e-09	4.25212899418372e-08	11.5811538570664
TC2000007819.hg.1	TC2000007819.hg.1	CSTF1	cleavage stimulation factor subunit 1	-1.21607097613066	5.20422526749144	-8.15900350861477	1.71017052657407e-09	4.25745870204205e-08	11.5786414228446
TC1600007363.hg.1	TC1600007363.hg.1	NA	NA	1.07019350298845	4.30974276536286	8.15661528727542	1.72157701506675e-09	4.28043680851046e-08	11.5720117886251
TC1200008182.hg.1	TC1200008182.hg.1	RAB21	RAB21, member RAS oncogene family	1.63258395342705	7.82951587781959	8.15304659186117	1.73876578263204e-09	4.31771548573541e-08	11.5621039236701
TC1800009223.hg.1	TC1800009223.hg.1	RNF138	ring finger protein 138	0.905757818328591	7.03217358331011	8.1436621162635	1.78480304820702e-09	4.42644660139817e-08	11.5360423049904
TC1200008675.hg.1	TC1200008675.hg.1	TXNRD1	thioredoxin reductase 1	0.822159171964321	6.91001714913416	8.13998706060567	1.803167293236e-09	4.46635908766655e-08	11.5258334525777
TC1900008329.hg.1	TC1900008329.hg.1	VASP	vasodilator stimulated phosphoprotein	1.10943970916564	8.82675199573183	8.13928742267735	1.80668506617594e-09	4.46944342094116e-08	11.5238897623362
TC0X00011277.hg.1	TC0X00011277.hg.1	CA5B	carbonic anhydrase 5B	-1.41396759317141	6.97483872093671	-8.13562530172578	1.82521221289546e-09	4.49478220286136e-08	11.513714937172
HTA2-pos-PSR6_cox_hap2002783.hg.1	HTA2-pos-PSR6_cox_hap2002783.hg.1	NA	NA	-0.970173789406482	11.0204329978741	-8.1345594939424	1.830640435497e-09	4.49478220286136e-08	11.5107534005397
HTA2-pos-PSR6_dbb_hap3002696.hg.1	HTA2-pos-PSR6_dbb_hap3002696.hg.1	NA	NA	-0.970173789406482	11.0204329978741	-8.1345594939424	1.830640435497e-09	4.49478220286136e-08	11.5107534005397
HTA2-pos-PSR6_mann_hap4002311.hg.1	HTA2-pos-PSR6_mann_hap4002311.hg.1	NA	NA	-0.970173789406482	11.0204329978741	-8.1345594939424	1.830640435497e-09	4.49478220286136e-08	11.5107534005397
HTA2-pos-PSR6_mcf_hap5002453.hg.1	HTA2-pos-PSR6_mcf_hap5002453.hg.1	NA	NA	-0.970173789406482	11.0204329978741	-8.1345594939424	1.830640435497e-09	4.49478220286136e-08	11.5107534005397
HTA2-pos-PSR6_qbl_hap6002764.hg.1	HTA2-pos-PSR6_qbl_hap6002764.hg.1	NA	NA	-0.970173789406482	11.0204329978741	-8.1345594939424	1.830640435497e-09	4.49478220286136e-08	11.5107534005397
TC1600007511.hg.1	TC1600007511.hg.1	ZNF646	zinc finger protein 646	-0.962195221773589	6.13202486141924	-8.13174344060987	1.84506177985963e-09	4.52454239706975e-08	11.5029278452594
HTA2-pos-PSR02034059.hg.1	HTA2-pos-PSR02034059.hg.1	NA	NA	-0.759131773934234	8.11770321257385	-8.13031538119713	1.85241907506395e-09	4.5369272664113e-08	11.4989590382453
TC0600012554.hg.1	TC0600012554.hg.1	BACH2	BTB domain and CNC homolog 2	-1.28979052341812	6.10069236214265	-8.12517770227756	1.8791354395338e-09	4.59663640414318e-08	11.4846785977034
TC0500010585.hg.1	TC0500010585.hg.1	RPL37	ribosomal protein L37	2.1213341961195	8.66117172085641	8.12418242489381	1.88435603725528e-09	4.60368076828567e-08	11.4819118110433
TC1000011749.hg.1	TC1000011749.hg.1	ITPRIP	inositol 1,4,5-trisphosphate receptor interacting protein	1.13998344848369	6.99948747881153	8.12314860741187	1.88979438779947e-09	4.61123898571367e-08	11.4790377616808
TC0300012812.hg.1	TC0300012812.hg.1	GPR171	G protein-coupled receptor 171	-1.52164113485284	5.25565518848086	-8.11092552411089	1.95531466933414e-09	4.76520118981344e-08	11.4450475460262
HTA2-pos-3015395_st	HTA2-pos-3015395_st	NA	NA	-1.14961337789161	8.03259119487373	-8.10636500243235	1.98034759373026e-09	4.818701905162e-08	11.4323610136721
TC0500012470.hg.1	TC0500012470.hg.1	CD74	CD74 molecule	-1.47716338614239	10.092191137089	-8.10603564233895	1.98216801814006e-09	4.818701905162e-08	11.4314446991618
HTA2-pos-PSR01004538.hg.1	HTA2-pos-PSR01004538.hg.1	NA	NA	1.42117611565626	6.51843820108993	8.09889495964377	2.02205618870393e-09	4.90960235348644e-08	11.4115754120942
TC1400007710.hg.1	TC1400007710.hg.1	JDP2	Jun dimerization protein 2	1.06561199176402	6.32030555107083	8.09840188903413	2.0248404029529e-09	4.91030039517567e-08	11.4102031973037
TC2200006881.hg.1	TC2200006881.hg.1	CABIN1	calcineurin binding protein 1	-0.980937559202532	6.71150264357635	-8.09662325206068	2.03491619218981e-09	4.92865723544297e-08	11.4052530144524
HTA2-pos-PSR01029317.hg.1	HTA2-pos-PSR01029317.hg.1	NA	NA	-1.56826923771992	7.68671457876219	-8.09393025996955	2.05026868977605e-09	4.95973361892073e-08	11.3977573486014
TC1600010772.hg.1	TC1600010772.hg.1	VAC14	VAC14 component of PIKFYVE complex	-1.17326676506189	5.43546210169622	-8.09215080833305	2.06047765889361e-09	4.97679570128125e-08	11.392803958498
TC0X00007529.hg.1	TC0X00007529.hg.1	IGBP1	immunoglobulin binding protein 1	1.277539565652	5.88698143229721	8.09181970676815	2.06238292395598e-09	4.97679570128125e-08	11.3918822427371
TC0200015608.hg.1	TC0200015608.hg.1	LANCL1	LanC like glutathione S-transferase 1	-1.27127432776646	4.09976799005929	-8.08717680970393	2.08928884111839e-09	5.03554456351414e-08	11.378956050148
TC0300008361.hg.1	TC0300008361.hg.1	SIDT1	SID1 transmembrane family member 1	-0.988849615635025	6.11281505626066	-8.08171021714853	2.12142543390247e-09	5.1067410047197e-08	11.3637333651363
TC0100008797.hg.1	TC0100008797.hg.1	AK5	adenylate kinase 5	-1.59407746058193	4.53968021510084	-8.07782412806874	2.14457549164282e-09	5.15615723644736e-08	11.3529097274484
TC0100011022.hg.1	TC0100011022.hg.1	RGS2	regulator of G protein signaling 2	1.85779790635274	9.40544494677741	8.07600762745989	2.15548448556597e-09	5.17605779946591e-08	11.3478497521215
TC0500008308.hg.1	TC0500008308.hg.1	WDR36	WD repeat domain 36	-1.52513965084563	4.79562350635677	-8.07023866314878	2.19050504278037e-09	5.25373935077579e-08	11.3317773684633
TC0100008664.hg.1	TC0100008664.hg.1	GADD45A	growth arrest and DNA damage inducible alpha	1.39407752323499	5.87403406474418	8.06886146575225	2.1989504086514e-09	5.26757097283156e-08	11.3279399059712
TC0600010757.hg.1	TC0600010757.hg.1	SLC35B3	solute carrier family 35 member B3	-1.36654098484281	4.68542989687662	-8.06102465246332	2.24764120605789e-09	5.37765931867889e-08	11.3060989406214
TC0600009744.hg.1	TC0600009744.hg.1	RAB32	RAB32, member RAS oncogene family	1.27292361757966	5.47800115359368	8.05863254681117	2.26272054421667e-09	5.40715977437538e-08	11.2994307765552
TC0400011313.hg.1	TC0400011313.hg.1	SNCA	synuclein alpha	-1.95108203675961	9.32445281076107	-8.05707567368964	2.2725898871676e-09	5.42415355715113e-08	11.2950905216071
HTA2-pos-PSR14009917.hg.1	HTA2-pos-PSR14009917.hg.1	NA	NA	0.829207165785402	8.5302131991963	8.05366189190758	2.29438381990932e-09	5.46953291953412e-08	11.2855725765757
TC0500013166.hg.1	TC0500013166.hg.1	LOC100506639	uncharacterized LOC100506639	-1.06757776609608	5.81167614279266	-8.05066853282935	2.31366828053147e-09	5.50882736963831e-08	11.2772256852565
TC0X00006697.hg.1	TC0X00006697.hg.1	SYAP1	synapse associated protein 1	1.12927083709348	6.40499468798609	8.0482744815609	2.32921013072514e-09	5.53912643784417e-08	11.2705491899171
HTA2-pos-3149235_st	HTA2-pos-3149235_st	NA	NA	1.99113898996208	8.02558185151555	8.0468255829566	2.33866762157879e-09	5.55490049681039e-08	11.2665081964526
TC1200007899.hg.1	TC1200007899.hg.1	MARCHF9	membrane associated ring-CH-type finger 9	-1.25975914937244	4.94816183886612	-8.04176468682923	2.37200892471473e-09	5.6272978917207e-08	11.2523913752881
HTA2-pos-PSR06035599.hg.1	HTA2-pos-PSR06035599.hg.1	NA	NA	-1.25101163514399	7.11995525763584	-8.03869152989603	2.39249003091788e-09	5.66904836603155e-08	11.2438176746959
23075884	23075884	NA	NA	-0.791791067907945	7.50577135417867	-8.03624511354749	2.40892249393872e-09	5.69736486682976e-08	11.2369917077956
TC1700012356.hg.1	TC1700012356.hg.1	RPL26	ribosomal protein L26	2.85281566764386	7.40670797447776	8.03605056373341	2.4102341837608e-09	5.69736486682976e-08	11.2364488467829
TC1000012011.hg.1	TC1000012011.hg.1	RGS10	regulator of G protein signaling 10	1.45994323302439	7.41313840891139	8.03317203177685	2.42972671097759e-09	5.73654684571384e-08	11.2284162340006
HTA2-pos-PSR06035602.hg.1	HTA2-pos-PSR06035602.hg.1	NA	NA	-0.876003901621623	9.91364573825473	-8.03120344689565	2.44314943391818e-09	5.76132133295789e-08	11.2229222931279
TC0200016686.hg.1	TC0200016686.hg.1	TEX261	testis expressed 261	-1.02490140113306	6.69909014854399	-8.03053460550756	2.44772701641087e-09	5.76520326128773e-08	11.2210555827638
23070231	23070231	NA	NA	-1.49485215095858	7.43362127572712	-8.02556933718051	2.48198291723509e-09	5.83889450158642e-08	11.207196078866
TC0X00008080.hg.1	TC0X00008080.hg.1	VSIG1	V-set and immunoglobulin domain containing 1	-1.67771122587883	5.98213534842062	-8.02075945199375	2.51563089596932e-09	5.91098122234512e-08	11.193767552167
23075666	23075666	NA	NA	-1.07946692244609	7.13110313353986	-8.01780289838877	2.53654315973445e-09	5.91769802164857e-08	11.1855119298695
23075838	23075838	NA	NA	-1.07946692244609	7.13110313353986	-8.01780289838877	2.53654315973445e-09	5.91769802164857e-08	11.1855119298695
23075987	23075987	NA	NA	-1.07946692244609	7.13110313353986	-8.01780289838877	2.53654315973445e-09	5.91769802164857e-08	11.1855119298695
23076133	23076133	NA	NA	-1.07946692244609	7.13110313353986	-8.01780289838877	2.53654315973445e-09	5.91769802164857e-08	11.1855119298695
23076297	23076297	NA	NA	-1.07946692244609	7.13110313353986	-8.01780289838877	2.53654315973445e-09	5.91769802164857e-08	11.1855119298695
23076457	23076457	NA	NA	-1.07946692244609	7.13110313353986	-8.01780289838877	2.53654315973445e-09	5.91769802164857e-08	11.1855119298695
HTA2-pos-PSR06017442.hg.1	HTA2-pos-PSR06017442.hg.1	NA	NA	-1.04693767648597	8.56065315237538	-8.0132713890162	2.56893845589328e-09	5.94391913082978e-08	11.1728565625572
HTA2-pos-PSR6_cox_hap2002785.hg.1	HTA2-pos-PSR6_cox_hap2002785.hg.1	NA	NA	-1.04693767648597	8.56065315237538	-8.0132713890162	2.56893845589328e-09	5.94391913082978e-08	11.1728565625572
HTA2-pos-PSR6_dbb_hap3002698.hg.1	HTA2-pos-PSR6_dbb_hap3002698.hg.1	NA	NA	-1.04693767648597	8.56065315237538	-8.0132713890162	2.56893845589328e-09	5.94391913082978e-08	11.1728565625572
HTA2-pos-PSR6_mann_hap4002313.hg.1	HTA2-pos-PSR6_mann_hap4002313.hg.1	NA	NA	-1.04693767648597	8.56065315237538	-8.0132713890162	2.56893845589328e-09	5.94391913082978e-08	11.1728565625572
HTA2-pos-PSR6_mcf_hap5002455.hg.1	HTA2-pos-PSR6_mcf_hap5002455.hg.1	NA	NA	-1.04693767648597	8.56065315237538	-8.0132713890162	2.56893845589328e-09	5.94391913082978e-08	11.1728565625572
HTA2-pos-PSR6_qbl_hap6002766.hg.1	HTA2-pos-PSR6_qbl_hap6002766.hg.1	NA	NA	-1.04693767648597	8.56065315237538	-8.0132713890162	2.56893845589328e-09	5.94391913082978e-08	11.1728565625572
HTA2-pos-PSR6_ssto_hap7002454.hg.1	HTA2-pos-PSR6_ssto_hap7002454.hg.1	NA	NA	-1.04693767648597	8.56065315237538	-8.0132713890162	2.56893845589328e-09	5.94391913082978e-08	11.1728565625572
TC1200009722.hg.1	TC1200009722.hg.1	TNFRSF1A	TNF receptor superfamily member 1A	-1.08039990047268	8.88580675054565	-8.01229861546946	2.57594729171133e-09	5.9531322427834e-08	11.1701395387761
TC0500013359.hg.1	TC0500013359.hg.1	PPP2CA	protein phosphatase 2 catalytic subunit alpha	0.991793319017566	8.32938103659725	8.00854910057767	2.60314464656306e-09	6.00892555914973e-08	11.1596658544742
23072270	23072270	NA	NA	0.826038876014711	6.54732926293785	8.00807335974023	2.60661623980271e-09	6.00988529756153e-08	11.1583368298529
TC0800008770.hg.1	TC0800008770.hg.1	RNF139	ring finger protein 139	0.977571222865292	7.49073646361077	8.0073420276293	2.61196211026873e-09	6.01515911272308e-08	11.1562937368104
TC0600014259.hg.1	TC0600014259.hg.1	ATP6V1G2-DDX39B	ATP6V1G2-DDX39B readthrough (NMD candidate)	-0.795031491158297	7.8148424683227	-8.00448795175621	2.63293143510094e-09	6.05635819112634e-08	11.148319825374
TC1100013025.hg.1	TC1100013025.hg.1	TTC9C	tetratricopeptide repeat domain 9C	-0.894136275520594	5.92193989956241	-8.00404008665375	2.63623744451965e-09	6.05687871744952e-08	11.1470684634456
HTA2-pos-PSR12012230.hg.1	HTA2-pos-PSR12012230.hg.1	NA	NA	-1.11641652469571	6.87510724830398	-8.00340340289332	2.64094451234053e-09	6.06061327003514e-08	11.1452894907649
TC1100010346.hg.1	TC1100010346.hg.1	FANCF	FA complementation group F	-1.25582401459251	5.16546026679745	-8.00240802349686	2.64832055405601e-09	6.07045691568991e-08	11.1425081840398
TC0200016668.hg.1	TC0200016668.hg.1	GPR75	G protein-coupled receptor 75	-1.18537237267563	4.23876925440255	-7.99690693436442	2.68946395785292e-09	6.15758878452776e-08	11.1271348687659
TC0300012187.hg.1	TC0300012187.hg.1	WDR5B	WD repeat domain 5B	-1.32960689495568	4.566825622547	-7.99398424612498	2.71158646849095e-09	6.20101989253623e-08	11.1189657109047
TC0100007406.hg.1	TC0100007406.hg.1	LDLRAP1	low density lipoprotein receptor adaptor protein 1	-1.33621295245666	7.57377425206602	-7.98744550111841	2.76175102873299e-09	6.30840388874469e-08	11.1006857863069
HTA2-pos-PSR17014493.hg.1	HTA2-pos-PSR17014493.hg.1	NA	NA	-0.964984651834492	7.48424784614104	-7.983862266406	2.78963973186077e-09	6.35843613729608e-08	11.090666280275
TC0200010438.hg.1	TC0200010438.hg.1	NDUFB3	NADH:ubiquinone oxidoreductase subunit B3	1.40580740832188	5.24238706237559	7.98380078903907	2.79012070294733e-09	6.35843613729608e-08	11.0904943631761
TC1700009368.hg.1	TC1700009368.hg.1	YWHAE	tyrosine 3-monooxygenase/tryptophan 5-monooxygenase activation protein epsilon	0.99947780027398	7.27888722911987	7.98295832815286	2.79672022146289e-09	6.36609914299893e-08	11.0881384369618
TC2200009271.hg.1	TC2200009271.hg.1	APOBEC3C	apolipoprotein B mRNA editing enzyme catalytic subunit 3C	-1.27701596167956	8.23403040183941	-7.97574194077022	2.8539037917246e-09	6.48754862987983e-08	11.0679545806556
TC0X00010642.hg.1	TC0X00010642.hg.1	NKRF	NFKB repressing factor	-1.15014638720339	4.78718671942439	-7.97489102853686	2.86072428602243e-09	6.48754862987983e-08	11.0655742271117
TC2000009053.hg.1	TC2000009053.hg.1	TTI1	TELO2 interacting protein 1	-1.52073965311891	6.23204886675882	-7.97458780555988	2.86315876852409e-09	6.48754862987983e-08	11.064725966785
HTA2-pos-3271672_st	HTA2-pos-3271672_st	NA	NA	2.87328671131857	8.68929858245073	7.97457401441891	2.86326954326318e-09	6.48754862987983e-08	11.0646873860863
23076047	23076047	NA	NA	-0.705161343852867	8.02079341236524	-7.97147301796763	2.88828849398373e-09	6.53670538678688e-08	11.0560117948238
TC0100008094.hg.1	TC0100008094.hg.1	RNF220	ring finger protein 220	-0.765209347149498	7.08884059925238	-7.96952645834807	2.90410664744493e-09	6.56191051695212e-08	11.0505653795302
TC0800007976.hg.1	TC0800007976.hg.1	TMEM70	transmembrane protein 70	0.819281544824666	5.97289446507066	7.96911064978346	2.90749697628425e-09	6.56191051695212e-08	11.0494019029823
TC1000007598.hg.1	TC1000007598.hg.1	AGAP6	ArfGAP with GTPase domain, ankyrin repeat and PH domain 6	-1.55653532115595	7.34201938698501	-7.96887317116031	2.9094350794642e-09	6.56191051695212e-08	11.0487374036088
TC0400012941.hg.1	TC0400012941.hg.1	THAP9-AS1	THAP9 antisense RNA 1	1.23596539397539	5.79593144388756	7.96500765992839	2.94116718927686e-09	6.62588031059656e-08	11.0379202319125
HTA2-pos-PSR06017443.hg.1	HTA2-pos-PSR06017443.hg.1	NA	NA	-0.913513555208242	8.00636339660286	-7.960206692703	2.981068048375e-09	6.66234833038536e-08	11.0244828997808
HTA2-pos-PSR6_cox_hap2002786.hg.1	HTA2-pos-PSR6_cox_hap2002786.hg.1	NA	NA	-0.913513555208242	8.00636339660286	-7.960206692703	2.981068048375e-09	6.66234833038536e-08	11.0244828997808
HTA2-pos-PSR6_dbb_hap3002699.hg.1	HTA2-pos-PSR6_dbb_hap3002699.hg.1	NA	NA	-0.913513555208242	8.00636339660286	-7.960206692703	2.981068048375e-09	6.66234833038536e-08	11.0244828997808
HTA2-pos-PSR6_mann_hap4002314.hg.1	HTA2-pos-PSR6_mann_hap4002314.hg.1	NA	NA	-0.913513555208242	8.00636339660286	-7.960206692703	2.981068048375e-09	6.66234833038536e-08	11.0244828997808
HTA2-pos-PSR6_mcf_hap5002456.hg.1	HTA2-pos-PSR6_mcf_hap5002456.hg.1	NA	NA	-0.913513555208242	8.00636339660286	-7.960206692703	2.981068048375e-09	6.66234833038536e-08	11.0244828997808
HTA2-pos-PSR6_qbl_hap6002767.hg.1	HTA2-pos-PSR6_qbl_hap6002767.hg.1	NA	NA	-0.913513555208242	8.00636339660286	-7.960206692703	2.981068048375e-09	6.66234833038536e-08	11.0244828997808
HTA2-pos-PSR6_ssto_hap7002455.hg.1	HTA2-pos-PSR6_ssto_hap7002455.hg.1	NA	NA	-0.913513555208242	8.00636339660286	-7.960206692703	2.981068048375e-09	6.66234833038536e-08	11.0244828997808
TC1200010006.hg.1	TC1200010006.hg.1	PLBD1	phospholipase B domain containing 1	1.34521087643158	9.69542041725934	7.95961248430923	2.98604457487379e-09	6.66589542043619e-08	11.0228195969766
TC0100014505.hg.1	TC0100014505.hg.1	SLC35D1	solute carrier family 35 member D1	-0.862516547225741	5.50508280568284	-7.95579630783353	3.01820683701953e-09	6.73005372603889e-08	11.0121364209762
TC1700009556.hg.1	TC1700009556.hg.1	SCIMP	SLP adaptor and CSK interacting membrane protein	-1.33790841571405	7.74652432759833	-7.95470222463043	3.0274923200361e-09	6.74311341541903e-08	11.0090732860685
TC0200007954.hg.1	TC0200007954.hg.1	PCYOX1	prenylcysteine oxidase 1	-1.44245784558121	5.60074591201387	-7.95184855311305	3.05184809016335e-09	6.78967153724464e-08	11.0010831351877
HTA2-pos-PSR13010435.hg.1	HTA2-pos-PSR13010435.hg.1	NA	NA	2.5354321837586	6.28338240689929	7.95063563038955	3.06226038488644e-09	6.80513841689963e-08	10.9976867229039
TC1600009236.hg.1	TC1600009236.hg.1	UBALD1	UBA like domain containing 1	-1.12648419486181	6.45980202215697	-7.94956788572698	3.07145623858336e-09	6.81787018557776e-08	10.9946966965713
TC2000007320.hg.1	TC2000007320.hg.1	RALGAPB	Ral GTPase activating protein non-catalytic subunit beta	-1.14516407838375	7.20978036674242	-7.9452465505617	3.10896048489375e-09	6.89334000635912e-08	10.9825942387604
TC0800011062.hg.1	TC0800011062.hg.1	NA	NA	1.88311332765591	5.13770346238897	7.94478479872585	3.11299534843479e-09	6.89394599049215e-08	10.9813009161891
TC1000007925.hg.1	TC1000007925.hg.1	EIF4EBP2	eukaryotic translation initiation factor 4E binding protein 2	-0.94408227966052	9.64938371042177	-7.94441340964704	3.11624446308411e-09	6.89394599049215e-08	10.9802606732606
HTA2-pos-PSR06035603.hg.1	HTA2-pos-PSR06035603.hg.1	NA	NA	-0.859968456677308	8.1202561857603	-7.94333426557523	3.12570494721752e-09	6.90710552774461e-08	10.9772379528057
TC1700011363.hg.1	TC1700011363.hg.1	NACA2	nascent polypeptide associated complex subunit alpha 2	1.48369974193861	5.52719729271017	7.93504073718353	3.19939104811937e-09	7.0620004201306e-08	10.9540030286676
TC0600012544.hg.1	TC0600012544.hg.1	RRAGD	Ras related GTP binding D	1.10993406003112	5.94357951084446	7.93360839653957	3.21229446066593e-09	7.08253308945256e-08	10.9499894233093
TSUnmapped00000194.hg.1	TSUnmapped00000194.hg.1	NA	NA	-0.95518976335007	4.37262074469524	-7.93262086021674	3.22122154577425e-09	7.09426250176284e-08	10.9472220807848
TSUnmapped00000075.hg.1	TSUnmapped00000075.hg.1	NA	NA	-1.02704259067437	3.92670231847493	-7.93073618363741	3.23832849238096e-09	7.12246193948671e-08	10.9419403998094
TC0500009690.hg.1	TC0500009690.hg.1	RUFY1	RUN and FYVE domain containing 1	1.010214180434	6.29158700988304	7.93041326213137	3.24126884417583e-09	7.12246193948671e-08	10.9410353929099
HTA2-pos-PSR16011597.hg.1	HTA2-pos-PSR16011597.hg.1	NA	NA	0.827700017167884	6.69564116084288	7.92595249376375	3.28216454943359e-09	7.19726082858001e-08	10.9285326005394
TC1200008081.hg.1	TC1200008081.hg.1	DYRK2	dual specificity tyrosine phosphorylation regulated kinase 2	-1.17900637116153	5.74450809608762	-7.92590234994941	3.28262722491293e-09	7.19726082858001e-08	10.9283920428196
HTA2-pos-JUC13000446.hg.1	HTA2-pos-JUC13000446.hg.1	NA	NA	1.59901507901244	9.32525716349627	7.91900333209236	3.34691942118387e-09	7.33005169893355e-08	10.9090507208351
TC1500010736.hg.1	TC1500010736.hg.1	BLOC1S6	biogenesis of lysosomal organelles complex 1 subunit 6	1.16287009119319	7.07206828525037	7.91652140954626	3.37035982621239e-09	7.37317760868956e-08	10.9020913475666
23075570	23075570	NA	NA	-1.66016667855397	8.87393811645271	-7.90903769492743	3.44205286946452e-09	7.47183816597779e-08	10.8811025673641
23075709	23075709	NA	NA	-1.66016667855397	8.87393811645271	-7.90903769492743	3.44205286946452e-09	7.47183816597779e-08	10.8811025673641
23075882	23075882	NA	NA	-1.66016667855397	8.87393811645271	-7.90903769492743	3.44205286946452e-09	7.47183816597779e-08	10.8811025673641
23076025	23076025	NA	NA	-1.66016667855397	8.87393811645271	-7.90903769492743	3.44205286946452e-09	7.47183816597779e-08	10.8811025673641
23076176	23076176	NA	NA	-1.66016667855397	8.87393811645271	-7.90903769492743	3.44205286946452e-09	7.47183816597779e-08	10.8811025673641
23076342	23076342	NA	NA	-1.66016667855397	8.87393811645271	-7.90903769492743	3.44205286946452e-09	7.47183816597779e-08	10.8811025673641
23076496	23076496	NA	NA	-1.66016667855397	8.87393811645271	-7.90903769492743	3.44205286946452e-09	7.47183816597779e-08	10.8811025673641
TC1900010528.hg.1	TC1900010528.hg.1	ZNF260	zinc finger protein 260	-1.48566123307656	4.30435946364138	-7.90792268335227	3.45286622182935e-09	7.48217370474534e-08	10.8779748659997
TC1100007394.hg.1	TC1100007394.hg.1	CD82	CD82 molecule	1.02690554252344	7.93525870199052	7.90776244854029	3.45442300498743e-09	7.48217370474534e-08	10.8775253822135
TC2100007492.hg.1	TC2100007492.hg.1	U2AF1	U2 small nuclear RNA auxiliary factor 1	0.821283426820357	7.6250751529189	7.90669281774891	3.46483341067894e-09	7.49646630229073e-08	10.8745248250762
TC1000009714.hg.1	TC1000009714.hg.1	PRKCQ	protein kinase C theta	-1.3303279845056	6.68795171014537	-7.90415051220928	3.48970487091235e-09	7.53817255698087e-08	10.867392557937
TC0200011080.hg.1	TC0200011080.hg.1	COPS7B	COP9 signalosome subunit 7B	-0.909257396469325	6.63191271194593	-7.90393967003069	3.49177566451903e-09	7.53817255698087e-08	10.8668010213328
HTA2-pos-PSR07002503.hg.1	HTA2-pos-PSR07002503.hg.1	NA	NA	1.37317409606397	4.43807810413118	7.90178916644689	3.51296825756589e-09	7.57560819315223e-08	10.8607673019428
HTA2-pos-PSR01001653.hg.1	HTA2-pos-PSR01001653.hg.1	NA	NA	1.31165937736636	7.08181662885222	7.8990835813074	3.53981652634592e-09	7.62514475614954e-08	10.8531754292265
TC0700008360.hg.1	TC0700008360.hg.1	CASD1	CAS1 domain containing 1	-1.49007637826386	6.55747411701437	-7.89780208426821	3.55260574515874e-09	7.64432135558391e-08	10.8495792574953
TC0100007660.hg.1	TC0100007660.hg.1	TMEM39B	transmembrane protein 39B	-1.13163941908767	5.86710668031609	-7.8890795954675	3.64091001842651e-09	7.82576801446931e-08	10.8250970135867
TSUnmapped00000256.hg.1	TSUnmapped00000256.hg.1	NA	NA	-1.02352162381167	5.566636807584	-7.88648792375137	3.66757421836544e-09	7.87447403412589e-08	10.8178210555429
TC2000007512.hg.1	TC2000007512.hg.1	PCIF1	phosphorylated CTD interacting factor 1	-1.10171290175692	6.98232525615836	-7.88218901219939	3.71224087791161e-09	7.96168389813388e-08	10.8057504470552
TC0100007370.hg.1	TC0100007370.hg.1	RCAN3	RCAN family member 3	-1.3631472359629	6.11660489711449	-7.87988324224083	3.73642535850929e-09	8.00203839132179e-08	10.799275376081
23075487	23075487	NA	NA	-1.19969125039301	6.44177377325047	-7.87923408180511	3.74326298877106e-09	8.00203839132179e-08	10.7974522928794
23075498	23075498	NA	NA	-1.19969125039301	6.44177377325047	-7.87923408180511	3.74326298877106e-09	8.00203839132179e-08	10.7974522928794
TC0100012329.hg.1	TC0100012329.hg.1	OR2W3	olfactory receptor family 2 subfamily W member 3	-1.46436889759194	6.61245095144843	-7.87797156868987	3.75659746245723e-09	8.02182435332751e-08	10.7939065512365
TC0700007831.hg.1	TC0700007831.hg.1	TPST1	tyrosylprotein sulfotransferase 1	1.31807962771295	4.35852100682401	7.876631221106	3.77080676123711e-09	8.04343346781457e-08	10.7901420155704
TC1900007947.hg.1	TC1900007947.hg.1	ZNF382	zinc finger protein 382	-1.37177640893659	4.05868758178471	-7.87612472938092	3.77619036929342e-09	8.04619024841752e-08	10.7887194165632
TC1500009585.hg.1	TC1500009585.hg.1	SLTM	SAFB like transcription modulator	0.930614007287081	6.24767872136127	7.8716530158672	3.82406082365557e-09	8.13937275095607e-08	10.776158316542
TC1900007839.hg.1	TC1900007839.hg.1	FXYD5	FXYD domain containing ion transport regulator 5	-0.936355383268536	9.82816256401332	-7.86995743935813	3.84237284590389e-09	8.16950775788019e-08	10.7713948291613
TC0300009727.hg.1	TC0300009727.hg.1	NA	NA	-1.59124401464799	4.6591096580069	-7.86678928987682	3.87682725248289e-09	8.23386194109947e-08	10.7624934810209
23066348	23066348	NA	NA	-1.53353344910537	4.03773259124096	-7.86537076496171	3.89235549374749e-09	8.25102550167494e-08	10.7585075741928
HTA2-pos-3022534_st	HTA2-pos-3022534_st	NA	NA	1.73408002855049	6.97412898662305	7.86528473535865	3.89329926554856e-09	8.25102550167494e-08	10.758265832685
HTA2-pos-JUC04005588.hg.1	HTA2-pos-JUC04005588.hg.1	NA	NA	3.40790105527438	6.21145060333801	7.86429047099018	3.90422351977894e-09	8.2652706096332e-08	10.7554719085396
TC1000010499.hg.1	TC1000010499.hg.1	ZFAND4	zinc finger AN1-type containing 4	-0.887117058774566	5.69767650998726	-7.86296270921105	3.91886051299587e-09	8.28733652785912e-08	10.751740668768
TC1900010707.hg.1	TC1900010707.hg.1	SERTAD3	SERTA domain containing 3	0.852705231875754	6.04509440203315	7.86157275037513	3.93424280657065e-09	8.3053927745003e-08	10.7478344313256
TC0500007925.hg.1	TC0500007925.hg.1	RASGRF2	Ras protein specific guanine nucleotide releasing factor 2	-1.15935142359708	6.22971515036655	-7.86142830535302	3.93584484966405e-09	8.3053927745003e-08	10.7474284812189
HTA2-pos-PSR04015435.hg.1	HTA2-pos-PSR04015435.hg.1	NA	NA	2.40012081166686	4.75469909670853	7.86069018185428	3.94404173277918e-09	8.31376942749927e-08	10.7453540129016
TC0900008345.hg.1	TC0900008345.hg.1	RAD23B	RAD23 homolog B, nucleotide excision repair protein	0.879198529967505	8.86478851217842	7.85958540153602	3.95634272356735e-09	8.3161706803015e-08	10.7422489545363
TC1800007385.hg.1	TC1800007385.hg.1	WDR7	WD repeat domain 7	-1.03018412269723	5.97036018307391	-7.85906370392709	3.96216500057712e-09	8.3161706803015e-08	10.7407826409434
TC0200010214.hg.1	TC0200010214.hg.1	ZC3H15	zinc finger CCCH-type containing 15	1.83807798839859	5.68497816373935	7.85891710909795	3.96380259982868e-09	8.3161706803015e-08	10.7403706074794
HTA2-pos-PSR02044911.hg.1	HTA2-pos-PSR02044911.hg.1	NA	NA	-1.13192044512577	7.14697139214056	-7.85874315632502	3.96574670338092e-09	8.3161706803015e-08	10.7398816760146
TC0600009228.hg.1	TC0600009228.hg.1	NT5DC1	5'-nucleotidase domain containing 1	-1.42270255739528	5.4249242411997	-7.8586915778474	3.96632333254833e-09	8.3161706803015e-08	10.7397367030183
TC0600007847.hg.1	TC0600007847.hg.1	CDKN1A	cyclin dependent kinase inhibitor 1A	1.99691740329052	5.92944693472413	7.85339764792674	4.02596230792383e-09	8.43222584770372e-08	10.7248553185387
HTA2-pos-3183469_st	HTA2-pos-3183469_st	NA	NA	-1.70071494354347	8.85087885308959	-7.85097430341126	4.05356535530238e-09	8.48100743007787e-08	10.718042176051
TC1600010780.hg.1	TC1600010780.hg.1	CMTR2	cap methyltransferase 2	-1.31506749911711	4.94129581308237	-7.84976718635381	4.06738655420133e-09	8.48986856559702e-08	10.7146481648639
TC1600007362.hg.1	TC1600007362.hg.1	ATXN2L	ataxin 2 like	-0.981632516928901	8.87670045816908	-7.84952297260669	4.07018855199242e-09	8.48986856559702e-08	10.7139614971838
TC0800008715.hg.1	TC0800008715.hg.1	ZHX2	zinc fingers and homeoboxes 2	-1.31316498694862	6.27327921491796	-7.84947396896689	4.07075103338485e-09	8.48986856559702e-08	10.7138237104558
TC1000008651.hg.1	TC1000008651.hg.1	HIF1AN	hypoxia inducible factor 1 subunit alpha inhibitor	-0.751118802305525	6.62441318846731	-7.84882580834074	4.07819827794405e-09	8.49639041655993e-08	10.7120012095504
TC1100006485.hg.1	TC1100006485.hg.1	TMEM80	transmembrane protein 80	-0.732788243143388	6.63156460059349	-7.84146029734586	4.1638039461065e-09	8.66555896381762e-08	10.6912875138374
23076198	23076198	NA	NA	-1.25602943254334	6.4173952071865	-7.84085891347436	4.17087352578798e-09	8.67109615556789e-08	10.6895959997164
TC0600011661.hg.1	TC0600011661.hg.1	STK38	serine/threonine kinase 38	-0.914237747839604	8.55457906248946	-7.83869403967818	4.19642371071224e-09	8.69517547601787e-08	10.6835065167309
HTA2-pos-PSR06017416.hg.1	HTA2-pos-PSR06017416.hg.1	NA	NA	-1.2945500275512	7.18655805565784	-7.83651959532124	4.22224669730873e-09	8.69517547601787e-08	10.6773895834081
HTA2-pos-PSR6_apd_hap1001126.hg.1	HTA2-pos-PSR6_apd_hap1001126.hg.1	NA	NA	-1.2945500275512	7.18655805565784	-7.83651959532124	4.22224669730873e-09	8.69517547601787e-08	10.6773895834081
HTA2-pos-PSR6_cox_hap2002763.hg.1	HTA2-pos-PSR6_cox_hap2002763.hg.1	NA	NA	-1.2945500275512	7.18655805565784	-7.83651959532124	4.22224669730873e-09	8.69517547601787e-08	10.6773895834081
HTA2-pos-PSR6_dbb_hap3002676.hg.1	HTA2-pos-PSR6_dbb_hap3002676.hg.1	NA	NA	-1.2945500275512	7.18655805565784	-7.83651959532124	4.22224669730873e-09	8.69517547601787e-08	10.6773895834081
HTA2-pos-PSR6_mann_hap4002291.hg.1	HTA2-pos-PSR6_mann_hap4002291.hg.1	NA	NA	-1.2945500275512	7.18655805565784	-7.83651959532124	4.22224669730873e-09	8.69517547601787e-08	10.6773895834081
HTA2-pos-PSR6_mcf_hap5002433.hg.1	HTA2-pos-PSR6_mcf_hap5002433.hg.1	NA	NA	-1.2945500275512	7.18655805565784	-7.83651959532124	4.22224669730873e-09	8.69517547601787e-08	10.6773895834081
HTA2-pos-PSR6_qbl_hap6002744.hg.1	HTA2-pos-PSR6_qbl_hap6002744.hg.1	NA	NA	-1.2945500275512	7.18655805565784	-7.83651959532124	4.22224669730873e-09	8.69517547601787e-08	10.6773895834081
HTA2-pos-PSR6_ssto_hap7002432.hg.1	HTA2-pos-PSR6_ssto_hap7002432.hg.1	NA	NA	-1.2945500275512	7.18655805565784	-7.83651959532124	4.22224669730873e-09	8.69517547601787e-08	10.6773895834081
TC0600011372.hg.1	TC0600011372.hg.1	PPP1R10	protein phosphatase 1 regulatory subunit 10	-1.11131204711764	6.75247361614285	-7.8345532561749	4.24573707444252e-09	8.73440492082228e-08	10.6718576143462
TC1200008184.hg.1	TC1200008184.hg.1	TBC1D15	TBC1 domain family member 15	1.38647662789063	6.47274111997757	7.8325667220878	4.26960334264296e-09	8.77432486308873e-08	10.6662683897431
TC0300013828.hg.1	TC0300013828.hg.1	RBM6	RNA binding motif protein 6	-0.909689539094942	7.4281274359525	-7.83068617342911	4.29232169226413e-09	8.81180487701031e-08	10.6609769533619
TC0600012883.hg.1	TC0600012883.hg.1	TUBE1	tubulin epsilon 1	-1.10888136902583	5.1219759070455	-7.82909061753128	4.31169326868178e-09	8.84234322368765e-08	10.656487111003
TC0300013834.hg.1	TC0300013834.hg.1	RAD54L2	RAD54 like 2	-1.02047911692286	4.72791266198873	-7.82801386866423	4.32481612765757e-09	8.86001653985849e-08	10.6534570135475
TC0200010643.hg.1	TC0200010643.hg.1	RPE	ribulose-5-phosphate-3-epimerase	-0.983480051640073	5.91933736930559	-7.82626032919131	4.34627413959918e-09	8.89471108256994e-08	10.6485220701015
TC1200009796.hg.1	TC1200009796.hg.1	SLC2A14	solute carrier family 2 member 14	1.09101751612566	10.7554914203382	7.82167761989308	4.4028639922725e-09	9.00115656299619e-08	10.6356234376722
TC0100017260.hg.1	TC0100017260.hg.1	NSL1	NSL1 component of MIS12 kinetochore complex	-1.00232978066213	7.04295319281368	-7.82101427691259	4.41111702248347e-09	9.00866443210617e-08	10.6337561777522
TC0700012596.hg.1	TC0700012596.hg.1	TMEM209	transmembrane protein 209	-1.18056065088138	4.94609067350201	-7.81896043764414	4.43676966195683e-09	9.04468030310859e-08	10.6279744647724
TC1900010502.hg.1	TC1900010502.hg.1	NFKBID	NFKB inhibitor delta	0.906105759516124	6.55516440134153	7.81886621655616	4.4379501156759e-09	9.04468030310859e-08	10.6277092139655
HTA2-pos-3670248_st	HTA2-pos-3670248_st	NA	NA	-0.870687319552536	8.51708542484686	-7.81726919036236	4.45800707506489e-09	9.07615167135622e-08	10.6232131216694
TC0100013744.hg.1	TC0100013744.hg.1	MEAF6	MYST/Esa1 associated factor 6	-0.864290293245241	6.59186332480714	-7.80691671258759	4.5902723051535e-09	9.33576891679978e-08	10.5940609851132
TC2200007196.hg.1	TC2200007196.hg.1	TOM1	target of myb1 membrane trafficking protein	0.999479512843139	7.80735054441366	7.80479651570002	4.61784770907676e-09	9.36900249768388e-08	10.5880891261353
23075574	23075574	NA	NA	-1.21313925418498	4.54647844552117	-7.80445175022563	4.62234760595864e-09	9.36900249768388e-08	10.5871179940696
23076038	23076038	NA	NA	-1.21313925418498	4.54647844552117	-7.80445175022563	4.62234760595864e-09	9.36900249768388e-08	10.5871179940696
TC0900011769.hg.1	TC0900011769.hg.1	FAM78A	family with sequence similarity 78 member A	-1.32637538119018	5.58709985233547	-7.80419756551122	4.62566808626178e-09	9.36900249768388e-08	10.586402000535
HTA2-pos-PSR14009928.hg.1	HTA2-pos-PSR14009928.hg.1	NA	NA	0.693837318355725	6.27502939910896	7.80233272365292	4.65010309972547e-09	9.39915886741543e-08	10.58114884966
TC0900008742.hg.1	TC0900008742.hg.1	ARPC5L	actin related protein 2/3 complex subunit 5 like	1.14356878870009	5.10997534800364	7.80233180209552	4.65011520719744e-09	9.39915886741543e-08	10.5811462535907
TC0400011524.hg.1	TC0400011524.hg.1	TBCK	TBC1 domain containing kinase	-1.15319254452148	5.80476339827748	-7.80136179641147	4.66287694173024e-09	9.4152772908633e-08	10.5784136508779
TC0100012687.hg.1	TC0100012687.hg.1	NOL9	nucleolar protein 9	-1.3026785642561	6.0135632723271	-7.80029105140904	4.67700529361801e-09	9.43006920310297e-08	10.5753971338307
TC0900008150.hg.1	TC0900008150.hg.1	TMOD1	tropomodulin 1	-1.64147182805239	6.91866063234996	-7.80008021910295	4.67979231312783e-09	9.43006920310297e-08	10.5748031592193
TC0200008632.hg.1	TC0200008632.hg.1	RPL31	ribosomal protein L31	1.82867612307676	7.5197601307639	7.79854855195622	4.70009025663513e-09	9.45996853749431e-08	10.5704878684338
HTA2-pos-PSR05013761.hg.1	HTA2-pos-PSR05013761.hg.1	NA	NA	1.31474726460143	8.15708046147815	7.798235460534	4.70425038372372e-09	9.45996853749431e-08	10.5696057382998
TC0500008814.hg.1	TC0500008814.hg.1	PAIP2	poly(A) binding protein interacting protein 2	1.09332174760202	8.46038354062363	7.7964970286595	4.72741741581604e-09	9.48537855515111e-08	10.5647075356121
HTA2-pos-PSR08004873.hg.1	HTA2-pos-PSR08004873.hg.1	NA	NA	-1.13974151264086	7.93621382591419	-7.79629669297499	4.73009459420094e-09	9.48537855515111e-08	10.5641430485305
TC1400007562.hg.1	TC1400007562.hg.1	SRSF5	serine and arginine rich splicing factor 5	0.926848777499865	10.0143743308539	7.79620239707251	4.73135524615002e-09	9.48537855515111e-08	10.5638773488456
TC0600009279.hg.1	TC0600009279.hg.1	ASF1A	anti-silencing function 1A histone chaperone	-1.03747123825439	5.73503835961044	-7.78503154546843	4.88313713580036e-09	9.77936404198827e-08	10.5323939986847
TC1400006656.hg.1	TC1400006656.hg.1	OXA1L	OXA1L mitochondrial inner membrane protein	-0.958642972251866	7.74113500151609	-7.78468371850727	4.88794165519625e-09	9.77936404198827e-08	10.531413478818
TC1600006738.hg.1	TC1600006738.hg.1	DNAJA3	DnaJ heat shock protein family (Hsp40) member A3	-0.838527163926565	5.12160807654416	-7.78370391709582	4.90150140284021e-09	9.79652724488399e-08	10.5286513587327
TC1700012271.hg.1	TC1700012271.hg.1	GOSR2	golgi SNAP receptor complex member 2	-1.10657557646997	5.41861428297154	-7.78296387252304	4.91176837386967e-09	9.79746356409326e-08	10.5265650572785
TC1900007456.hg.1	TC1900007456.hg.1	ZNF253	zinc finger protein 253	-0.984256864893978	6.93445252739244	-7.78295200281321	4.91193322529921e-09	9.79746356409326e-08	10.5265315942144
TC0300010329.hg.1	TC0300010329.hg.1	NUP210	nucleoporin 210	-0.97582322044281	6.72362916242606	-7.77567053066546	5.0141264049578e-09	9.99116757915957e-08	10.5060007396348
23076194	23076194	NA	NA	-1.28153214922475	4.48654758914384	-7.77509991859777	5.02222531332699e-09	9.99717664344149e-08	10.5043915925844
TC0600007544.hg.1	TC0600007544.hg.1	TUBB	tubulin beta class I	-0.788198924018469	8.07295564082624	-7.7725817467343	5.058125431875e-09	1.00584583284819e-07	10.4972898249392
TC1900008372.hg.1	TC1900008372.hg.1	PPP5C	protein phosphatase 5 catalytic subunit	-0.885988035919244	6.52363390947971	-7.77086941666282	5.0826856906673e-09	1.00970888361974e-07	10.4924602979749
TC1100009207.hg.1	TC1100009207.hg.1	KMT2A	lysine methyltransferase 2A	-1.11235566011323	6.85032450873627	-7.76829254109333	5.11987445030552e-09	1.0160703412125e-07	10.4851917601282
TC1900007110.hg.1	TC1900007110.hg.1	RAD23A	RAD23 homolog A, nucleotide excision repair protein	-1.31964835259353	7.20449925734672	-7.76326436533034	5.19323626532714e-09	1.02870374143763e-07	10.4710067805966
HTA2-pos-3080350_st	HTA2-pos-3080350_st	NA	NA	-1.27497491651309	7.66953978075909	-7.76321280206661	5.19399407763038e-09	1.02870374143763e-07	10.4708613010913
TC0500012210.hg.1	TC0500012210.hg.1	STING1	stimulator of interferon response cGAMP interactor 1	-0.962650958501078	7.86802766510966	-7.75977832269941	5.24472309490879e-09	1.03770592663552e-07	10.4611706731132
23075988	23075988	NA	NA	-1.02736100523828	5.42751578970713	-7.75586909192122	5.30307626155198e-09	1.04714458670625e-07	10.4501389179422
23076458	23076458	NA	NA	-1.02736100523828	5.42751578970713	-7.75586909192122	5.30307626155198e-09	1.04714458670625e-07	10.4501389179422
TC0100012670.hg.1	TC0100012670.hg.1	RPL22	ribosomal protein L22	1.53308782909641	8.622793037726	7.75420576038094	5.32810411627265e-09	1.05103133053896e-07	10.4454445258633
TC0600009783.hg.1	TC0600009783.hg.1	UST	uronyl 2-sulfotransferase	-1.31937222583039	4.21744179432061	-7.75304137436281	5.34569567492422e-09	1.05344485810355e-07	10.442158117931
TC0700008141.hg.1	TC0700008141.hg.1	PTPN12	protein tyrosine phosphatase non-receptor type 12	1.49516944566937	7.71370680192852	7.74731991143812	5.43299523618796e-09	1.06957674985094e-07	10.4260074735001
HTA2-pos-PSR06017404.hg.1	HTA2-pos-PSR06017404.hg.1	NA	NA	-1.29557257513285	8.41041937236337	-7.74393208030481	5.48536774894338e-09	1.07344007481064e-07	10.4164425490462
HTA2-pos-PSR6_apd_hap1001114.hg.1	HTA2-pos-PSR6_apd_hap1001114.hg.1	NA	NA	-1.29557257513285	8.41041937236337	-7.74393208030481	5.48536774894338e-09	1.07344007481064e-07	10.4164425490462
HTA2-pos-PSR6_dbb_hap3002664.hg.1	HTA2-pos-PSR6_dbb_hap3002664.hg.1	NA	NA	-1.29557257513285	8.41041937236337	-7.74393208030481	5.48536774894338e-09	1.07344007481064e-07	10.4164425490462
HTA2-pos-PSR6_mann_hap4002279.hg.1	HTA2-pos-PSR6_mann_hap4002279.hg.1	NA	NA	-1.29557257513285	8.41041937236337	-7.74393208030481	5.48536774894338e-09	1.07344007481064e-07	10.4164425490462
HTA2-pos-PSR6_mcf_hap5002421.hg.1	HTA2-pos-PSR6_mcf_hap5002421.hg.1	NA	NA	-1.29557257513285	8.41041937236337	-7.74393208030481	5.48536774894338e-09	1.07344007481064e-07	10.4164425490462
HTA2-pos-PSR6_ssto_hap7002420.hg.1	HTA2-pos-PSR6_ssto_hap7002420.hg.1	NA	NA	-1.29557257513285	8.41041937236337	-7.74393208030481	5.48536774894338e-09	1.07344007481064e-07	10.4164425490462
TSUnmapped00000492.hg.1	TSUnmapped00000492.hg.1	NA	NA	-0.99336495514103	4.90735956039874	-7.7335101666452	5.64971269337362e-09	1.10450198350476e-07	10.3870102753612
TC1100012775.hg.1	TC1100012775.hg.1	ETS1	ETS proto-oncogene 1, transcription factor	-0.975748689217903	8.15314911837036	-7.73276844872011	5.66159758302669e-09	1.1049093278449e-07	10.3849151539192
TC0300011899.hg.1	TC0300011899.hg.1	CBLB	Cbl proto-oncogene B	-1.13636211761243	7.15153584195451	-7.73267900435015	5.66303250352196e-09	1.1049093278449e-07	10.3846624974437
TC0900012159.hg.1	TC0900012159.hg.1	DNAJC25	DnaJ heat shock protein family (Hsp40) member C25	1.01383062875959	5.04630379867393	7.72759278510444	5.74523838753191e-09	1.1193727434726e-07	10.3702938446331
TC1400010612.hg.1	TC1400010612.hg.1	PCNX4	pecanex 4	-1.47514516189319	5.50720027027436	-7.72738970701793	5.74854563943319e-09	1.1193727434726e-07	10.3697200869443
TC0400012015.hg.1	TC0400012015.hg.1	GYPE	glycophorin E (MNS blood group)	-1.73992683646695	5.33514328024666	-7.72410827161279	5.8022542665719e-09	1.12871349812729e-07	10.3604484034888
TC2000008268.hg.1	TC2000008268.hg.1	SLC23A2	solute carrier family 23 member 2	-0.886715164124375	5.6557110854602	-7.71990844499168	5.87173772145381e-09	1.1411014403936e-07	10.3485800925252
23069193	23069193	NA	NA	-1.06301727012658	8.20760792133092	-7.71590937265253	5.93868399962267e-09	1.15297234176287e-07	10.337277304504
TC1700009651.hg.1	TC1700009651.hg.1	TP53	tumor protein p53	-0.955236753128546	6.51144551920116	-7.70973089024435	6.04363963667668e-09	1.17219192045878e-07	10.3198113074548
TC0500011408.hg.1	TC0500011408.hg.1	TMEM161B	transmembrane protein 161B	-1.24628686539496	5.57328538371772	-7.70925491542659	6.05180277030588e-09	1.17261876929661e-07	10.3184655982539
TC0400012763.hg.1	TC0400012763.hg.1	S100P	S100 calcium binding protein P	1.04310372170323	6.27629184292694	7.70787544445122	6.07552438730263e-09	1.17605647760906e-07	10.3145653223915
TC1100007785.hg.1	TC1100007785.hg.1	TMEM109	transmembrane protein 109	-1.0675468297839	7.70913175417219	-7.70615375785102	6.10526311803719e-09	1.18065102991581e-07	10.3096971855689
23075787	23075787	NA	NA	-0.79768509914669	8.1000649216922	-7.70516913576912	6.1223368153491e-09	1.18278976569225e-07	10.3069129828249
TC1500008317.hg.1	TC1500008317.hg.1	CRTC3	CREB regulated transcription coactivator 3	-1.06190868230998	6.58724646287639	-7.70303339400479	6.15953792825336e-09	1.18880895421942e-07	10.3008734119466
HTA2-pos-3545868_st	HTA2-pos-3545868_st	NA	NA	-1.20789175910224	10.2112832645805	-7.70267725522673	6.16576353982835e-09	1.18884383860592e-07	10.2998662544095
TC0200016680.hg.1	TC0200016680.hg.1	NA	NA	-0.976418388483597	5.60363961522518	-7.70176653386175	6.18171276530778e-09	1.19075166459655e-07	10.2972906791808
TC0400007933.hg.1	TC0400007933.hg.1	ANXA3	annexin A3	2.3830126858173	6.43854238909814	7.70097799088563	6.19555609946594e-09	1.1914976145536e-07	10.295060559044
TC0700009488.hg.1	TC0700009488.hg.1	CASP2	caspase 2	-1.04951271918557	6.79369644324044	-7.70085591407999	6.19770203736376e-09	1.1914976145536e-07	10.2947153011285
TC1700009539.hg.1	TC1700009539.hg.1	PFN1	profilin 1	-0.902869732859587	10.6741606261205	-7.69879550293161	6.23403507343454e-09	1.19644071820087e-07	10.2888877971498
HTA2-pos-PSR13000749.hg.1	HTA2-pos-PSR13000749.hg.1	NA	NA	2.10139130570331	6.77552084277211	7.69870809919965	6.23558110619766e-09	1.19644071820087e-07	10.2886405811522
TC0200016699.hg.1	TC0200016699.hg.1	TRABD2A	TraB domain containing 2A	-0.883462526988342	5.83820927992902	-7.69459333056147	6.30880647992437e-09	1.20829653663281e-07	10.2770012766825
TC0100015784.hg.1	TC0100015784.hg.1	SELENBP1	selenium binding protein 1	-2.1529145348743	6.08792614770225	-7.69454573665424	6.30965853013626e-09	1.20829653663281e-07	10.276866638688
TC0200016360.hg.1	TC0200016360.hg.1	STK25	serine/threonine kinase 25	-0.765180731664901	6.72130167522515	-7.6923383862653	6.34930409268367e-09	1.21470587150593e-07	10.2706220143047
TC1100011833.hg.1	TC1100011833.hg.1	SYTL2	synaptotagmin like 2	-0.922301198854052	6.18680354486218	-7.69199138440119	6.35555942307021e-09	1.21472096378544e-07	10.2696402932478
TC0500010493.hg.1	TC0500010493.hg.1	LMBRD2	LMBR1 domain containing 2	-1.46043761769694	4.15220615378285	-7.69142868396717	6.36571639116382e-09	1.21548101228174e-07	10.2680483003861
TC0200016581.hg.1	TC0200016581.hg.1	C2orf88	chromosome 2 open reading frame 88	1.31097845163759	6.10836414632429	7.6901689916135	6.38851404450173e-09	1.21816262216247e-07	10.2644842526203
HTA2-pos-PSR07002505.hg.1	HTA2-pos-PSR07002505.hg.1	NA	NA	1.20990275764878	5.37998301061262	7.68996859524189	6.39214840123897e-09	1.21816262216247e-07	10.2639172552854
TC1900006977.hg.1	TC1900006977.hg.1	ICAM1	intercellular adhesion molecule 1	1.42630634780195	8.37596087617845	7.68715106538571	6.44346916838895e-09	1.22586945264559e-07	10.2559449343254
TC0500012238.hg.1	TC0500012238.hg.1	HBEGF	heparin binding EGF like growth factor	1.69173684393066	4.48544019320367	7.68706435231132	6.44505523992242e-09	1.22586945264559e-07	10.2556995623474
TC0600011913.hg.1	TC0600011913.hg.1	NFKBIE	NFKB inhibitor epsilon	0.919658092648998	5.69572869595309	7.68593307604444	6.46578375391801e-09	1.22862385592566e-07	10.2524983154381
TC0300012281.hg.1	TC0300012281.hg.1	ZXDC	ZXD family zinc finger C	-0.976846036546887	7.59347416771499	-7.68552174746138	6.4733373229313e-09	1.22887186419006e-07	10.25133431754
TC0200015631.hg.1	TC0200015631.hg.1	IKZF2	IKAROS family zinc finger 2	-1.36324102381907	4.77560987516198	-7.68385705799761	6.50399888675894e-09	1.2335018910886e-07	10.2466233102945
TC0100011001.hg.1	TC0100011001.hg.1	RGS18	regulator of G protein signaling 18	1.75276293938432	8.14771836372862	7.68140748862277	6.54938495532662e-09	1.24091285083245e-07	10.2396905780738
TC2200008578.hg.1	TC2200008578.hg.1	NA	NA	2.08085619489025	6.24389888021199	7.68085076384026	6.55974475729692e-09	1.24167950088314e-07	10.2381148539969
TC1200007701.hg.1	TC1200007701.hg.1	ZNF740	zinc finger protein 740	-0.940777942304424	5.6271910281737	-7.67580683256924	6.65436511081685e-09	1.25837883302341e-07	10.2238372545603
TC0600006976.hg.1	TC0600006976.hg.1	PHACTR1	phosphatase and actin regulator 1	1.13014705017262	5.17891293733394	7.67458505206193	6.67749224176072e-09	1.26153928836415e-07	10.2203784094315
HTA2-pos-PSR05010491.hg.1	HTA2-pos-PSR05010491.hg.1	NA	NA	1.04029109863616	7.01297839765446	7.6682051836443	6.79958748319595e-09	1.28337319608459e-07	10.2023144676932
23075816	23075816	NA	NA	-1.83417598449466	7.92556704893126	-7.66300683665174	6.90074311012432e-09	1.29997044776643e-07	10.1875926406138
23075968	23075968	NA	NA	-1.83417598449466	7.92556704893126	-7.66300683665174	6.90074311012432e-09	1.29997044776643e-07	10.1875926406138
TC2200008183.hg.1	TC2200008183.hg.1	VPREB3	V-set pre-B cell surrogate light chain 3	-1.20330028713179	5.78569547104081	-7.66180408772585	6.92436415488168e-09	1.30317196013453e-07	10.1841860163646
TC1400010760.hg.1	TC1400010760.hg.1	ATP6V1D	ATPase H+ transporting V1 subunit D	1.35019160656689	4.94145674921554	7.66125135595001	6.93524684682956e-09	1.30397227281641e-07	10.1826204259244
TC0700008552.hg.1	TC0700008552.hg.1	AGFG2	ArfGAP with FG repeats 2	-0.909124926093107	5.45395508378263	-7.65872487285407	6.98521176469308e-09	1.31211231877955e-07	10.1754638464194
TC0600008697.hg.1	TC0600008697.hg.1	NT5E	5'-nucleotidase ecto	-1.58614449116107	5.73587635072125	-7.6580786580096	6.99805011844488e-09	1.31326957709404e-07	10.173633251853
TC0200012734.hg.1	TC0200012734.hg.1	USP34	ubiquitin specific peptidase 34	-0.936796421407186	7.37332945413574	-7.6539475705396	7.08068963305692e-09	1.32751118220525e-07	10.1619296657616
TC1300008181.hg.1	TC1300008181.hg.1	CHAMP1	chromosome alignment maintaining phosphoprotein 1	-1.4655131486561	5.66641701608336	-7.650666972916	7.14701997415653e-09	1.33867087458797e-07	10.1526342570884
TC1800008750.hg.1	TC1800008750.hg.1	TCF4	transcription factor 4	-1.26144846802593	7.1735326144055	-7.64605981794783	7.24123692170369e-09	1.35502765498712e-07	10.1395781669999
TC0200010788.hg.1	TC0200010788.hg.1	ARPC2	actin related protein 2/3 complex subunit 2	1.08676879503863	8.58817601674534	7.64121039898149	7.34176887627088e-09	1.37253392100399e-07	10.1258330764598
23076302	23076302	NA	NA	1.08632862778269	6.65275369362904	7.63936706933491	7.38035251978085e-09	1.37712896590636e-07	10.1206077220904
23076461	23076461	NA	NA	1.08632862778269	6.65275369362904	7.63936706933491	7.38035251978085e-09	1.37712896590636e-07	10.1206077220904
TC0200008268.hg.1	TC0200008268.hg.1	GNLY	granulysin	-1.7306348848675	8.8291561109328	-7.63586279034748	7.45427007220576e-09	1.38960312331821e-07	10.1106730122048
TC0400007938.hg.1	TC0400007938.hg.1	BMP2K	BMP2 inducible kinase	-1.37588658782192	8.91188253295467	-7.63301477716079	7.51489718322961e-09	1.39898917305972e-07	10.1025978646914
TC0300010427.hg.1	TC0300010427.hg.1	RFTN1	raftlin, lipid raft linker 1	-1.21810672722846	6.56270378895942	-7.63283005972179	7.51884657509597e-09	1.39898917305972e-07	10.1020740940464
HTA2-pos-PSR01029260.hg.1	HTA2-pos-PSR01029260.hg.1	NA	NA	-1.42002505460563	5.46859333391399	-7.62923324670967	7.59616976652516e-09	1.41204036671314e-07	10.0918745207568
HTA2-pos-PSR04010414.hg.1	HTA2-pos-PSR04010414.hg.1	NA	NA	2.66423781614639	6.88323535922876	7.6252055942824	7.68371218682182e-09	1.42695309714295e-07	10.0804515687843
TC1100008010.hg.1	TC1100008010.hg.1	CDC42EP2	CDC42 effector protein 2	-0.947156350828958	7.248812623228	-7.62487673851165	7.69090498282159e-09	1.42695309714295e-07	10.0795188142774
TC0X00011305.hg.1	TC0X00011305.hg.1	NHSL2	NHS like 2	-1.51545477279475	7.17667383832386	-7.6180225283412	7.84238506097562e-09	1.44983874574614e-07	10.0600751635659
TC0100010335.hg.1	TC0100010335.hg.1	USP21	ubiquitin specific peptidase 21	-1.42708725947017	6.26103968741179	-7.61737747991078	7.85679561392714e-09	1.44983874574614e-07	10.0582450681044
23076613	23076613	NA	NA	1.48643524769185	6.83178683083597	7.61533296506368	7.90264821501745e-09	1.44983874574614e-07	10.0524441924574
HTA2-pos-PSR06017401.hg.1	HTA2-pos-PSR06017401.hg.1	NA	NA	-0.896215129540356	7.62407382812222	-7.6150513126718	7.9089860913631e-09	1.44983874574614e-07	10.0516450289654
HTA2-pos-PSR6_apd_hap1001111.hg.1	HTA2-pos-PSR6_apd_hap1001111.hg.1	NA	NA	-0.896215129540356	7.62407382812222	-7.6150513126718	7.9089860913631e-09	1.44983874574614e-07	10.0516450289654
HTA2-pos-PSR6_cox_hap2002751.hg.1	HTA2-pos-PSR6_cox_hap2002751.hg.1	NA	NA	-0.896215129540356	7.62407382812222	-7.6150513126718	7.9089860913631e-09	1.44983874574614e-07	10.0516450289654
HTA2-pos-PSR6_dbb_hap3002661.hg.1	HTA2-pos-PSR6_dbb_hap3002661.hg.1	NA	NA	-0.896215129540356	7.62407382812222	-7.6150513126718	7.9089860913631e-09	1.44983874574614e-07	10.0516450289654
HTA2-pos-PSR6_mann_hap4002276.hg.1	HTA2-pos-PSR6_mann_hap4002276.hg.1	NA	NA	-0.896215129540356	7.62407382812222	-7.6150513126718	7.9089860913631e-09	1.44983874574614e-07	10.0516450289654
HTA2-pos-PSR6_mcf_hap5002418.hg.1	HTA2-pos-PSR6_mcf_hap5002418.hg.1	NA	NA	-0.896215129540356	7.62407382812222	-7.6150513126718	7.9089860913631e-09	1.44983874574614e-07	10.0516450289654
HTA2-pos-PSR6_qbl_hap6002732.hg.1	HTA2-pos-PSR6_qbl_hap6002732.hg.1	NA	NA	-0.896215129540356	7.62407382812222	-7.6150513126718	7.9089860913631e-09	1.44983874574614e-07	10.0516450289654
HTA2-pos-PSR6_ssto_hap7002417.hg.1	HTA2-pos-PSR6_ssto_hap7002417.hg.1	NA	NA	-0.896215129540356	7.62407382812222	-7.6150513126718	7.9089860913631e-09	1.44983874574614e-07	10.0516450289654
TC1400010596.hg.1	TC1400010596.hg.1	PSMA6	proteasome 20S subunit alpha 6	1.99902999080757	6.58407285442618	7.61502822451467	7.90950586049653e-09	1.44983874574614e-07	10.0515795180093
TC0700008667.hg.1	TC0700008667.hg.1	PSMC2	proteasome 26S subunit, ATPase 2	1.16068860612051	6.47056218303775	7.61500237509153	7.91008783335337e-09	1.44983874574614e-07	10.0515061720958
TC0700012165.hg.1	TC0700012165.hg.1	ATXN7L1	ataxin 7 like 1	-1.3294168167611	6.26739822083578	-7.6140364731421	7.93186525028923e-09	1.4524766655255e-07	10.0487654426515
TC1900011677.hg.1	TC1900011677.hg.1	IL27RA	interleukin 27 receptor subunit alpha	-0.799182438868154	5.99858856826309	-7.60996866299088	8.02424782006666e-09	1.46732485314594e-07	10.0372220180225
TC0800010558.hg.1	TC0800010558.hg.1	TOX	thymocyte selection associated high mobility group box	-1.51912510395423	6.60632648359956	-7.60981006128659	8.02787177497855e-09	1.46732485314594e-07	10.036771910632
HTA2-pos-PSR17014497.hg.1	HTA2-pos-PSR17014497.hg.1	NA	NA	-0.891421445702989	6.72703558566865	-7.60784335787516	8.07294784998666e-09	1.47419373598596e-07	10.0311902374846
TC1200012334.hg.1	TC1200012334.hg.1	UBC	ubiquitin C	0.73758693279937	10.7286082680634	7.60491691140417	8.14049619597569e-09	1.48514970951998e-07	10.0228839725888
TC0200006524.hg.1	TC0200006524.hg.1	TRAPPC12	trafficking protein particle complex subunit 12	-1.10595374405239	6.20262283320056	-7.60001300635859	8.25497519549947e-09	1.5046394547719e-07	10.0089629656779
TC1000011969.hg.1	TC1000011969.hg.1	FAM204A	family with sequence similarity 204 member A	1.2244576434902	5.20833080266263	7.59561501211879	8.35903142100410e-09	1.52219510145266e-07	9.99647595526297
23069203	23069203	NA	NA	-0.950292076867926	8.4238478976884	-7.59512317882551	8.37075050592346e-09	1.52259928798052e-07	9.99507938997961
TC0800012287.hg.1	TC0800012287.hg.1	LEPROTL1	leptin receptor overlapping transcript like 1	-0.817493314932355	8.58098517789849	-7.59487229638262	8.37673478209653e-09	1.52259928798052e-07	9.99436699707631
TC0900011453.hg.1	TC0900011453.hg.1	ZBTB6	zinc finger and BTB domain containing 6	-1.13747058554699	5.31643109949398	-7.59451449871638	8.3852767996001e-09	1.52274458742138e-07	9.99335100169915
TC1300006699.hg.1	TC1300006699.hg.1	ATP5F1EP2	ATP synthase F1 subunit epsilon pseudogene 2	1.43425479503809	5.82287601860798	7.59226188533915	8.4392585417206e-09	1.53113374298911e-07	9.98695421375212
TC0300009126.hg.1	TC0300009126.hg.1	GYG1	glycogenin 1	1.12723100344836	7.54123446255645	7.59044375622713	8.48308505093141e-09	1.53766667001537e-07	9.98179084844343
TC0900010607.hg.1	TC0900010607.hg.1	AGTPBP1	ATP/GTP binding carboxypeptidase 1	1.38245576042931	7.52577355322011	7.58580222907403	8.59601942571517e-09	1.55670270760166e-07	9.96860764102073
HTA2-pos-PSR05010519.hg.1	HTA2-pos-PSR05010519.hg.1	NA	NA	1.51446809024634	6.95160634293365	7.58513458389399	8.61238898658468e-09	1.55823232933911e-07	9.96671115930265
TC0100013153.hg.1	TC0100013153.hg.1	TMCO4	transmembrane and coiled-coil domains 4	-0.815222870246802	5.42977305495493	-7.58322086155536	8.65948558732986e-09	1.56531344711412e-07	9.96127486900911
HTA2-pos-PSR13010433.hg.1	HTA2-pos-PSR13010433.hg.1	NA	NA	2.48176882450283	6.90389858203994	7.58105224179656	8.71317077562928e-09	1.57357143842333e-07	9.95511402865511
TC1000010912.hg.1	TC1000010912.hg.1	SAR1A	secretion associated Ras related GTPase 1A	0.860373270635142	7.81578940233769	7.57840607669214	8.77913496393982e-09	1.5840297920716e-07	9.94759585805669
TC1700009640.hg.1	TC1700009640.hg.1	ZBTB4	zinc finger and BTB domain containing 4	-1.1491663785034	5.47351876385256	-7.57688510155439	8.81727899093499e-09	1.58945394972244e-07	9.94327419584225
TC1100012514.hg.1	TC1100012514.hg.1	DPAGT1	dolichyl-phosphate N-acetylglucosaminephosphotransferase 1	-1.40121772688933	6.17087365154167	-7.56955450354408	9.00348963324877e-09	1.62153507891121e-07	9.92244180538993
TC1100007003.hg.1	TC1100007003.hg.1	LDHA	lactate dehydrogenase A	1.64096777831562	8.03888506049609	7.55995767402046	9.25330553073811e-09	1.66370490168543e-07	9.89516063606073
TC1300008280.hg.1	TC1300008280.hg.1	SKA3	spindle and kinetochore associated complex subunit 3	1.24166945732524	5.89228680847515	7.55991037031501	9.25455413862745e-09	1.66370490168543e-07	9.89502614066582
TC1400010763.hg.1	TC1400010763.hg.1	TMEM229B	transmembrane protein 229B	-0.962783873554244	5.56795146388299	-7.55879835999054	9.28395550942068e-09	1.66746623747741e-07	9.89186437030622
TC0500012663.hg.1	TC0500012663.hg.1	SLU7	SLU7 homolog, splicing factor	1.24682739694125	5.2712261151333	7.55603952769848	9.35730797605747e-09	1.67910744493725e-07	9.88401964606002
TC0500010394.hg.1	TC0500010394.hg.1	DROSHA	drosha ribonuclease III	-1.05500594121393	5.82157987877743	-7.55467855111546	9.39370998311229e-09	1.68410295567793e-07	9.88014942405611
TC0M00006443.hg.1	TC0M00006443.hg.1	NA	NA	-0.615490141464168	12.0652007922321	-7.55223867442827	9.45932893050869e-09	1.69432260543091e-07	9.87321063984782
TC1400008752.hg.1	TC1400008752.hg.1	CIDEB	cell death inducing DFFA like effector b	-1.04737799179444	7.49136326339527	-7.5514016931767	9.48194585556453e-09	1.69682829064047e-07	9.87083019937874
TC1900011847.hg.1	TC1900011847.hg.1	LRG1	leucine rich alpha-2-glycoprotein 1	1.28933021525834	6.87837202295502	7.55063566778042	9.50269343367547e-09	1.69899519781905e-07	9.86865149893907
TC0100016120.hg.1	TC0100016120.hg.1	PIGM	phosphatidylinositol glycan anchor biosynthesis class M	-1.03598534724227	5.31140042884642	-7.54801872232429	9.5739203130016e-09	1.71017521158767e-07	9.86120802049098
TC1100010274.hg.1	TC1100010274.hg.1	SPTY2D1	SPT2 chromatin protein domain containing 1	0.963167342600791	5.40760360816272	7.54701132344318	9.60148325363927e-09	1.7135423879249e-07	9.85834244703489
TC0300009789.hg.1	TC0300009789.hg.1	ST6GAL1	ST6 beta-galactoside alpha-2,6-sialyltransferase 1	-1.40310147294571	7.14126437332556	-7.54334454917842	9.7024888161638e-09	1.72999861783766e-07	9.84791131624933
TC0X00009255.hg.1	TC0X00009255.hg.1	RPL9	ribosomal protein L9	2.15032925385442	5.31191513897272	7.53930916873961	9.81489315634485e-09	1.74845564950937e-07	9.83642996955796
TC0700012970.hg.1	TC0700012970.hg.1	ZNF786	zinc finger protein 786	-0.772640217409531	3.91455919231445	-7.53883278119846	9.82824958252119e-09	1.7492505388185e-07	9.83507445396607
TC0X00009462.hg.1	TC0X00009462.hg.1	CASK	calcium/calmodulin dependent serine protein kinase	-0.932289120412646	5.77123573619067	-7.53677500625388	9.8861551210428e-09	1.75796575737386e-07	9.82921897968986
TC0200008807.hg.1	TC0200008807.hg.1	RANBP2	RAN binding protein 2	1.14835626547101	6.02974024321449	7.53289193303336	9.9963677262187e-09	1.77595812169416e-07	9.81816835519024
TC1100010946.hg.1	TC1100010946.hg.1	LPXN	leupaxin	-1.41431756829134	6.76241608642134	-7.52982319414489	1.00843473450882e-08	1.78997165375316e-07	9.80943409416297
TC1500006663.hg.1	TC1500006663.hg.1	NA	NA	1.98036043411422	7.12125290792344	7.52838380876831	1.01258839025961e-08	1.79572370344776e-07	9.80533697174162
TC1200009235.hg.1	TC1200009235.hg.1	MTRFR	mitochondrial translation release factor in rescue	-0.804247943869091	6.48761135842673	-7.51872243842948	1.04092067016554e-08	1.84430511893204e-07	9.77783092556384
HTA2-pos-PSR04010419.hg.1	HTA2-pos-PSR04010419.hg.1	NA	NA	2.82878415900425	7.9950619826782	7.51436589551257	1.05395785107215e-08	1.86572358749198e-07	9.76542463825321
TC0200008071.hg.1	TC0200008071.hg.1	MTHFD2	methylenetetrahydrofolate dehydrogenase (NADP+ dependent) 2, methenyltetrahydrofolate cyclohydrolase	0.934700315525575	6.68765089496485	7.51389307104078	1.05538271868849e-08	1.86656582090346e-07	9.76407804090375
TC1200012717.hg.1	TC1200012717.hg.1	GATC	glutamyl-tRNA amidotransferase subunit C	-0.778317060043347	7.15593792145011	-7.51172323076165	1.06194665432943e-08	1.87648740796917e-07	9.75789807131567
TC0200014991.hg.1	TC0200014991.hg.1	GPR155	G protein-coupled receptor 155	-1.61988187747677	6.29702549426894	-7.51134072257429	1.06310805257394e-08	1.87685332764558e-07	9.75680859109129
TC1200006503.hg.1	TC1200006503.hg.1	FKBP4	FKBP prolyl isomerase 4	-0.894059407312723	5.88343666006784	-7.50787118120589	1.07370147080238e-08	1.89385532074174e-07	9.74692577034741
TC0100012167.hg.1	TC0100012167.hg.1	KMO	kynurenine 3-monooxygenase	-1.07814804458586	4.046442318917	-7.50592023139541	1.07970514372363e-08	1.90273844638106e-07	9.74136804018265
TC0100013588.hg.1	TC0100013588.hg.1	PTP4A2	protein tyrosine phosphatase 4A2	0.945937047668989	9.28450526984432	7.50372459713765	1.0865024753698e-08	1.91300306025943e-07	9.7351128019958
TC0800008845.hg.1	TC0800008845.hg.1	MYC	MYC proto-oncogene, bHLH transcription factor	-1.03026248518892	6.9237388525966	-7.50250166108471	1.09030727191013e-08	1.91798507304619e-07	9.73162851136765
HTA2-pos-PSR17013958.hg.1	HTA2-pos-PSR17013958.hg.1	NA	NA	1.14769385875973	4.87714169810257	7.50038956929764	1.09691022564257e-08	1.92787608648011e-07	9.72561054837831
TC1500009641.hg.1	TC1500009641.hg.1	RORA	RAR related orphan receptor A	-1.62207079182728	7.03658508740919	-7.49580710870492	1.11137584873372e-08	1.95155614437912e-07	9.71255221331177
TC0100006729.hg.1	TC0100006729.hg.1	PARK7	Parkinsonism associated deglycase	1.24362777839665	6.90398052326333	7.49319643098648	1.11970333623464e-08	1.96425579504126e-07	9.70511177512732
TC1200009590.hg.1	TC1200009590.hg.1	DCP1B	decapping mRNA 1B	-1.58832015040243	4.86485165074919	-7.49291475704482	1.12060558399161e-08	1.96425579504126e-07	9.70430896195038
TC1000012582.hg.1	TC1000012582.hg.1	RRP12	ribosomal RNA processing 12 homolog	0.794051301816981	5.52817758416796	7.48951529698498	1.13155287359808e-08	1.98167857213298e-07	9.69461934811663
TC0900007576.hg.1	TC0900007576.hg.1	ANXA1	annexin A1	2.35491125068636	8.44616055934232	7.48630853302569	1.14197892163269e-08	1.99815831421264e-07	9.68547790012421
TC1800006749.hg.1	TC1800006749.hg.1	CEP192	centrosomal protein 192	-0.980653468799857	5.46514869661151	-7.48582470676226	1.14356039808368e-08	1.9991468754766e-07	9.68409857651624
TC0200012307.hg.1	TC0200012307.hg.1	SOS1	SOS Ras/Rac guanine nucleotide exchange factor 1	-1.28429340936375	7.17254224658185	-7.4850392826282	1.14613242927835e-08	2.00186380875821e-07	9.68185938702124
TC0300010933.hg.1	TC0300010933.hg.1	FYCO1	FYVE and coiled-coil domain autophagy adaptor 1	-1.01940566398917	6.08807302204004	-7.48338455522094	1.15157036689552e-08	2.00957714336594e-07	9.67714166827179
HTA2-pos-PSR19004759.hg.1	HTA2-pos-PSR19004759.hg.1	NA	NA	-0.892302158206073	5.55679830027982	-7.48150867784169	1.15776668979211e-08	2.01859906809764e-07	9.67179310077561
HTA2-pos-3371067_st	HTA2-pos-3371067_st	NA	NA	-0.96773542090154	7.33839657742907	-7.48106665695464	1.15923166588292e-08	2.01936307997515e-07	9.67053274302139
TC1200006771.hg.1	TC1200006771.hg.1	CLEC2D	C-type lectin domain family 2 member D	-1.20539522245446	8.0636363903152	-7.48060522494175	1.16076297909707e-08	2.02024119556656e-07	9.66921701602601
TC0600012647.hg.1	TC0600012647.hg.1	FBXL4	F-box and leucine rich repeat protein 4	-1.1603159785706	6.39292649987694	-7.47569644956199	1.17718070101215e-08	2.04700378840018e-07	9.65521879289373
23075671	23075671	NA	NA	1.06290306357972	7.08141523558723	7.47120372100521	1.19241305063321e-08	2.06983119742306e-07	9.64240484869842
23075992	23075992	NA	NA	1.06290306357972	7.08141523558723	7.47120372100521	1.19241305063321e-08	2.06983119742306e-07	9.64240484869842
TC0100006723.hg.1	TC0100006723.hg.1	VAMP3	vesicle associated membrane protein 3	1.328343292314	7.16898476478962	7.4693436983431	1.19877765645436e-08	2.07904410665679e-07	9.6370991806505
TC1900010023.hg.1	TC1900010023.hg.1	FKBP8	FKBP prolyl isomerase 8	-1.4571665986047	8.24600047451005	-7.46894521601239	1.20014564887947e-08	2.07958277326102e-07	9.63596247404953
TC1700010587.hg.1	TC1700010587.hg.1	IKZF3	IKAROS family zinc finger 3	-1.33774780736844	6.17546118103262	-7.46763199174712	1.20466515952646e-08	2.08557655743018e-07	9.63221626981983
TC1500009952.hg.1	TC1500009952.hg.1	PKM	pyruvate kinase M1/2	1.39140621008043	7.79178661371423	7.46606163943897	1.21009222707648e-08	2.09312962444266e-07	9.6277363324733
TC1300009597.hg.1	TC1300009597.hg.1	GPR18	G protein-coupled receptor 18	-1.60600613136004	6.83177368472268	-7.46566634181211	1.21146225558732e-08	2.09365801235816e-07	9.6266085788269
TC1100010962.hg.1	TC1100010962.hg.1	MPEG1	macrophage expressed 1	-2.04403115456095	8.80406812561796	-7.46436421578949	1.21598630590411e-08	2.09963149062477e-07	9.62289360153751
TC0700009292.hg.1	TC0700009292.hg.1	NA	NA	2.12366085544095	8.2094814339015	7.46403966703197	1.21711656593297e-08	2.09973960545646e-07	9.62196763422038
TC0100010078.hg.1	TC0100010078.hg.1	IL6R	interleukin 6 receptor	-1.30556965922484	8.32984486806549	-7.46337145054915	1.21944702121947e-08	2.10191626348145e-07	9.62006111777328
TC0X00007709.hg.1	TC0X00007709.hg.1	PGK1	phosphoglycerate kinase 1	1.28129561676103	7.14346304690279	7.46154761901381	1.22583080222745e-08	2.11106956106894e-07	9.61485723713597
HTA2-pos-3015391_st	HTA2-pos-3015391_st	NA	NA	-1.16068496623003	6.79237915465424	-7.45944934669346	1.23321707138723e-08	2.12030688812618e-07	9.60886988623577
23070285	23070285	NA	NA	-1.62696956237095	5.81562665604811	-7.45925115392331	1.23391706911908e-08	2.12030688812618e-07	9.60830432664275
TC1700012274.hg.1	TC1700012274.hg.1	ITGB3	integrin subunit beta 3	2.51146770887317	7.51727643254829	7.45910629958447	1.23442893522371e-08	2.12030688812618e-07	9.60789097019373
TC0300013796.hg.1	TC0300013796.hg.1	NA	NA	-1.07418178906336	5.41614582868371	-7.4572652778054	1.24095325113796e-08	2.12965336737611e-07	9.60263724396285
TC0200016719.hg.1	TC0200016719.hg.1	SNORD89	small nucleolar RNA, C/D box 89	1.03600144630324	7.3627051278047	7.45637258348682	1.24412939485374e-08	2.13324261626753e-07	9.60008963750938
TC0X00010836.hg.1	TC0X00010836.hg.1	RAP2C	RAP2C, member of RAS oncogene family	1.13084747542646	7.55068628897691	7.45481862160515	1.24967793810536e-08	2.1408898962298e-07	9.59565468710276
HTA2-pos-PSR02044915.hg.1	HTA2-pos-PSR02044915.hg.1	NA	NA	-0.909936270846947	7.77280058386828	-7.45237738458667	1.25844523184553e-08	2.15403327891262e-07	9.58868699271175
HTA2-pos-47424501_st	HTA2-pos-47424501_st	NA	NA	1.59664316264685	4.76014067110988	7.45142897724055	1.26186805846033e-08	2.15801383528168e-07	9.58597991874887
TC1400010749.hg.1	TC1400010749.hg.1	LINC01599	long intergenic non-protein coding RNA 1599	-1.14611594605413	5.68590607418962	-7.44991920383238	1.26733633505642e-08	2.16548251099518e-07	9.58167032953098
TC1000012032.hg.1	TC1000012032.hg.1	RPL21	ribosomal protein L21	2.2877547977437	6.85856487592922	7.44749678175438	1.27616035000189e-08	2.17866715308049e-07	9.57475513945323
TC0400010615.hg.1	TC0400010615.hg.1	TXK	TXK tyrosine kinase	-1.43859500819928	6.55547757689155	-7.4420450937449	1.29624720836948e-08	2.21104022957525e-07	9.55919026185791
TC0600013125.hg.1	TC0600013125.hg.1	THEMIS	thymocyte selection associated	-1.92938575162994	6.98754561391994	-7.43981324349714	1.30456261977533e-08	2.22329575763617e-07	9.55281733930851
TC0600014273.hg.1	TC0600014273.hg.1	HLA-DRB1	major histocompatibility complex, class II, DR beta 1	-1.41973279799684	9.15260684095609	-7.43911260181229	1.30718419258332e-08	2.22467859174037e-07	9.55081659307307
23076587	23076587	NA	NA	-1.4858973539449	4.64652399094344	-7.43899189634554	1.3076363716133e-08	2.22467859174037e-07	9.55047190261546
TC0600009808.hg.1	TC0600009808.hg.1	PCMT1	protein-L-isoaspartate (D-aspartate) O-methyltransferase	1.13655108244809	6.33743421791765	7.4386196315217	1.30903192406266e-08	2.22512799053935e-07	9.54940884184229
TC1300008487.hg.1	TC1300008487.hg.1	SLC7A1	solute carrier family 7 member 1	-0.97417031110971	5.26755763123033	-7.43732107923842	1.31391177767145e-08	2.23133559003661e-07	9.54570051237284
23075843	23075843	NA	NA	1.04153779829587	7.0857589732492	7.43704465308409	1.31495294089207e-08	2.23133559003661e-07	9.54491108887767
TC2100007597.hg.1	TC2100007597.hg.1	HSPA13	heat shock protein family A (Hsp70) member 13	1.07999046140487	5.75133528247082	7.43508499095075	1.32235803761672e-08	2.24196685567311e-07	9.53931442520683
TC0600011517.hg.1	TC0600011517.hg.1	HLA-DPA1	major histocompatibility complex, class II, DP alpha 1	-1.57856495014224	8.2450522389582	-7.43430962427582	1.32529961282149e-08	2.24501873258917e-07	9.53709992340879
TC0300014081.hg.1	TC0300014081.hg.1	TMEM41A	transmembrane protein 41A	-0.92689646561625	6.87347624421095	-7.43063654292354	1.33932481784547e-08	2.26682454325016e-07	9.52660852410244
HTA2-pos-3271690_st	HTA2-pos-3271690_st	NA	NA	2.65668459956483	6.55901255982484	7.42958547559179	1.34336578345587e-08	2.27170893062998e-07	9.52360611788559
TC0500012162.hg.1	TC0500012162.hg.1	BRD8	bromodomain containing 8	-1.15342134062273	6.30506245004895	-7.42881043652508	1.34635343040572e-08	2.27480523331524e-07	9.52139212393511
TC0300013701.hg.1	TC0300013701.hg.1	UBXN7	UBX domain protein 7	1.42429926378629	6.70112837059067	7.42777254881007	1.3503648583411e-08	2.27962452094373e-07	9.51842717631862
TC0900006970.hg.1	TC0900006970.hg.1	NFX1	nuclear transcription factor, X-box binding 1	-0.986503201778627	6.89920120377243	-7.42602575744083	1.3571435439309e-08	2.28732559421177e-07	9.51343685045481
TC0800012410.hg.1	TC0800012410.hg.1	NSD3	nuclear receptor binding SET domain protein 3	-0.759573672852071	9.53504331784131	-7.42599769059898	1.35725274238325e-08	2.28732559421177e-07	9.51335666512269
TC1100012966.hg.1	TC1100012966.hg.1	MICAL2	microtubule associated monooxygenase, calponin and LIM domain containing 2	-1.09281179965091	8.28156049486704	-7.42487511523177	1.36162760151515e-08	2.29273373621562e-07	9.51014946800502
TC0100017079.hg.1	TC0100017079.hg.1	SLC41A1	solute carrier family 41 member 1	-0.886526133512933	6.25994422584887	-7.42197301792325	1.37300385203031e-08	2.3099116131634e-07	9.50185759313706
TC0200016442.hg.1	TC0200016442.hg.1	MSH2	mutS homolog 2	-1.56811705588262	5.29349082065324	-7.4187009239274	1.38594600035727e-08	2.3296923067544e-07	9.49250755294629
TC2000007682.hg.1	TC2000007682.hg.1	CEBPB	CCAAT enhancer binding protein beta	1.17254065497424	7.15810109819754	7.41813706731539	1.3881886766455e-08	2.33146940252664e-07	9.49089621913116
TC2000007169.hg.1	TC2000007169.hg.1	CHMP4B	charged multivesicular body protein 4B	1.15028046801632	7.33360059546985	7.4148828145852	1.40120410871791e-08	2.35132092202689e-07	9.48159591613467
TC2200008482.hg.1	TC2200008482.hg.1	EIF4ENIF1	eukaryotic translation initiation factor 4E nuclear import factor 1	-0.972139040002333	6.4802670498775	-7.41026516590215	1.41988487039397e-08	2.38063731850283e-07	9.46839736116335
TC0500013414.hg.1	TC0500013414.hg.1	THOC3	THO complex subunit 3	-1.04763700640567	5.93483811153469	-7.40953894678526	1.42284566879104e-08	2.38356948621069e-07	9.46632142668292
TC0400010770.hg.1	TC0400010770.hg.1	PPAT	phosphoribosyl pyrophosphate amidotransferase	-0.917077641623063	4.84753488248749	-7.4067341146543	1.4343398108114e-08	2.40077966461513e-07	9.45830317743626
HTA2-pos-PSR13000739.hg.1	HTA2-pos-PSR13000739.hg.1	NA	NA	2.54823635256136	7.58199297152148	7.4036829944237	1.44695005367648e-08	2.41982710082104e-07	9.44957996871943
23076518	23076518	NA	NA	-0.707595527759019	7.85964228492425	-7.39419627086933	1.48688043835791e-08	2.484492572743e-07	9.42245134410273
TC1600009422.hg.1	TC1600009422.hg.1	GSPT1	G1 to S phase transition 1	-1.79233506805127	8.28169822682357	-7.39303473582525	1.49184551039597e-08	2.49067280585379e-07	9.41912915738322
TC0700009827.hg.1	TC0700009827.hg.1	RBM33	RNA binding motif protein 33	-0.852536818221033	7.69251053917835	-7.38505777183954	1.52640030718217e-08	2.54620142844375e-07	9.39631008367685
TC0100007333.hg.1	TC0100007333.hg.1	PITHD1	PITH domain containing 1	-1.26378234907939	7.1715825691466	-7.38209963198671	1.53941949307364e-08	2.56574264154909e-07	9.38784636714924
TC0600013531.hg.1	TC0600013531.hg.1	NUP43	nucleoporin 43	-1.02898784069132	5.79080680758193	-7.37436959750469	1.57397383510333e-08	2.62111290558655e-07	9.36572541470946
TC0300011842.hg.1	TC0300011842.hg.1	TOMM70	translocase of outer mitochondrial membrane 70	-1.02030863992768	5.38124803590441	-7.37250230164429	1.58243803791816e-08	2.63253038428083e-07	9.36038091291946
TC0700010504.hg.1	TC0700010504.hg.1	OSBPL3	oxysterol binding protein like 3	-1.28807449774998	4.79857878990954	-7.37226717102023	1.58350711577984e-08	2.63253038428083e-07	9.35970790685716
TC0100007458.hg.1	TC0100007458.hg.1	DHDDS	dehydrodolichyl diphosphate synthase subunit	-1.07524987657785	5.7828438793041	-7.36900275230197	1.59842536320892e-08	2.65508712991806e-07	9.35036371529296
HTA2-pos-PSR13010432.hg.1	HTA2-pos-PSR13010432.hg.1	NA	NA	2.67201861349661	7.67476088955346	7.36315526057895	1.62550485282452e-08	2.69778936206749e-07	9.33362302551351
TC2100006968.hg.1	TC2100006968.hg.1	NA	NA	1.43508655114926	7.41280636098901	7.35940749346147	1.64310441221118e-08	2.72469936551072e-07	9.32289184089593
TC0100017860.hg.1	TC0100017860.hg.1	HEATR1	HEAT repeat containing 1	-1.17335388186531	6.04243401616276	-7.35789530468571	1.65026018537008e-08	2.73401874132224e-07	9.3185615195196
TC1900009752.hg.1	TC1900009752.hg.1	PRDX2	peroxiredoxin 2	-1.19659660775073	6.94009611080489	-7.35763298945188	1.6515046853566e-08	2.73401874132224e-07	9.31781032779423
TC1700008218.hg.1	TC1700008218.hg.1	NA	NA	-1.3011304053253	4.72557415807203	-7.35508602473698	1.66363774513797e-08	2.74970661370997e-07	9.31051623910578
TC0400009221.hg.1	TC0400009221.hg.1	MSMO1	methylsterol monooxygenase 1	-1.19550619926901	6.71237055250887	-7.35505683320795	1.66377732766302e-08	2.74970661370997e-07	9.31043263568504
HTA2-pos-JUC05009409.hg.1	HTA2-pos-JUC05009409.hg.1	NA	NA	2.97240594396485	6.65161467951653	7.3543624874922	1.66710091608006e-08	2.7528861222961e-07	9.30844403161401
TC0300008114.hg.1	TC0300008114.hg.1	GPR15	G protein-coupled receptor 15	-1.40449750265787	4.66183446514754	-7.35117280219348	1.68245539844133e-08	2.77591026184108e-07	9.29930817742422
TC0500008309.hg.1	TC0500008309.hg.1	CAMK4	calcium/calmodulin dependent protein kinase IV	-1.35000144111883	5.93051736004078	-7.34805260708815	1.69761391261935e-08	2.79857274262236e-07	9.29037039556337
23068493	23068493	NA	NA	1.2909403309582	10.6889715782983	7.3434739328197	1.7201087212817e-08	2.83311736883075e-07	9.27725309053809
HTA2-pos-3015383_st	HTA2-pos-3015383_st	NA	NA	-1.29733621937759	6.65339353775683	-7.3432028895532	1.72144976648841e-08	2.83311736883075e-07	9.27647652292085
HTA2-pos-PSR06035597.hg.1	HTA2-pos-PSR06035597.hg.1	NA	NA	-1.09129386188618	8.44393189732967	-7.33734779186843	1.7506789628061e-08	2.8788129733702e-07	9.25969930526618
HTA2-pos-PSR13000744.hg.1	HTA2-pos-PSR13000744.hg.1	NA	NA	2.27701238968002	7.32483327047475	7.33622569922997	1.75633767225231e-08	2.88570534671564e-07	9.25648367679086
TC0900008091.hg.1	TC0900008091.hg.1	ERCC6L2	ERCC excision repair 6 like 2	-1.34468799856586	4.46582899452517	-7.33543057262307	1.76035869978282e-08	2.88989770856666e-07	9.25420497477283
TC0900006969.hg.1	TC0900006969.hg.1	CHMP5	charged multivesicular body protein 5	1.46781128075898	6.12143602858672	7.33305574459232	1.77242399656814e-08	2.9072779600088e-07	9.24739874332133
TC1900007819.hg.1	TC1900007819.hg.1	ZNF302	zinc finger protein 302	-1.56102589054542	5.08437743310944	-7.33177150951804	1.77898338628828e-08	2.91560552151097e-07	9.24371791172087
TC2000006916.hg.1	TC2000006916.hg.1	NA	NA	2.01283086414678	7.11638087967916	7.32820915967189	1.7973074572217e-08	2.94252270147239e-07	9.23350678768252
TC0300007255.hg.1	TC0300007255.hg.1	CCR3	C-C motif chemokine receptor 3	-1.90322192255872	5.07933012055396	-7.32799802092291	1.79839949517965e-08	2.94252270147239e-07	9.2329015407504
TC1600009944.hg.1	TC1600009944.hg.1	KCTD13	potassium channel tetramerization domain containing 13	-0.899009778109801	6.66222850177936	-7.32739580765373	1.80151791471546e-08	2.94517479872893e-07	9.23117522221452
TC0200015739.hg.1	TC0200015739.hg.1	ZNF142	zinc finger protein 142	-0.835838619435123	6.3300883875959	-7.32567860495756	1.81044013768522e-08	2.95730283952287e-07	9.22625245651341
TC1400007033.hg.1	TC1400007033.hg.1	TOGARAM1	TOG array regulator of axonemal microtubules 1	-1.03263307077313	5.6269952114493	-7.3209252163213	1.8353717526772e-08	2.99553993858113e-07	9.21262426324975
TC0100015017.hg.1	TC0100015017.hg.1	RPL7	ribosomal protein L7	2.17444640527292	4.65028705797681	7.31883730135567	1.84643250100303e-08	3.01109353210834e-07	9.20663742152178
TC0X00007188.hg.1	TC0X00007188.hg.1	FTSJ1	FtsJ RNA 2'-O-methyltransferase 1	-0.663876549395002	6.29923312323059	-7.31788016054805	1.85152549647052e-08	3.01689742660197e-07	9.20389279637495
TC1700010830.hg.1	TC1700010830.hg.1	ITGA2B	integrin subunit alpha 2b	2.43906229312726	7.15319730708613	7.31694986707695	1.85648926418303e-08	3.02248132108341e-07	9.20122507202197
TC0700007285.hg.1	TC0700007285.hg.1	CDK13	cyclin dependent kinase 13	-1.22972761628485	7.97603599362547	-7.31597602015367	1.86169985317677e-08	3.02845748655314e-07	9.19843236377025
HTA2-pos-2924292_st	HTA2-pos-2924292_st	NA	NA	1.42696618007244	7.44029567465365	7.3122041599941	1.88202137533738e-08	3.05898466022812e-07	9.18761490995297
TC0200012073.hg.1	TC0200012073.hg.1	GTF3C2	general transcription factor IIIC subunit 2	-1.25970996621843	5.70948148436581	-7.30851999723143	1.90208719991096e-08	3.08904615694871e-07	9.17704764578657
HTA2-pos-PSR03029264.hg.1	HTA2-pos-PSR03029264.hg.1	NA	NA	2.10691163287362	6.62683769433895	7.30762815042812	1.90697712411022e-08	3.09443226896665e-07	9.17448937037957
TC0600008468.hg.1	TC0600008468.hg.1	FAM135A	family with sequence similarity 135 member A	-1.56399891616562	3.58080035257558	-7.30501157067834	1.92139718237512e-08	3.11526120245436e-07	9.16698323310178
TC1900011817.hg.1	TC1900011817.hg.1	ZNF773	zinc finger protein 773	-1.2938772695946	4.65340173693322	-7.29707369307742	1.96582204036361e-08	3.18466409125463e-07	9.14420796549619
TC1100009166.hg.1	TC1100009166.hg.1	PAFAH1B2	platelet activating factor acetylhydrolase 1b catalytic subunit 2	1.25190068662425	7.86101620393508	7.2963904565502	1.96969408265208e-08	3.18831057806736e-07	9.14224734920895
TC1100013144.hg.1	TC1100013144.hg.1	ZBED5	zinc finger BED-type containing 5	-0.890435474998797	5.53688905484375	-7.28975628694442	2.00769506014756e-08	3.2471495680857e-07	9.12320761043784
TC0300009301.hg.1	TC0300009301.hg.1	PTX3	pentraxin 3	1.39386602097008	4.22794302354797	7.28929453519826	2.01036746733697e-08	3.24880008053543e-07	9.12188224943188
TC1500007874.hg.1	TC1500007874.hg.1	C15orf39	chromosome 15 open reading frame 39	-1.10634691552487	7.37256512013431	-7.28770353809179	2.0196030350927e-08	3.26104539336355e-07	9.11731547213106
TC0100017793.hg.1	TC0100017793.hg.1	IRF2BP2	interferon regulatory factor 2 binding protein 2	1.3161159813029	7.18637338940467	7.28652724071372	2.02645891853039e-08	3.26415969788754e-07	9.11393888844751
23075667	23075667	NA	NA	-0.942501406653019	5.84855143056238	-7.28623418477646	2.02817061616849e-08	3.26415969788754e-07	9.11309764537968
23075839	23075839	NA	NA	-0.942501406653019	5.84855143056238	-7.28623418477646	2.02817061616849e-08	3.26415969788754e-07	9.11309764537968
23076134	23076134	NA	NA	-0.942501406653019	5.84855143056238	-7.28623418477646	2.02817061616849e-08	3.26415969788754e-07	9.11309764537968
TC1500007238.hg.1	TC1500007238.hg.1	TMOD2	tropomodulin 2	-1.29908290213681	5.38293584066044	-7.28338218224928	2.04490536840317e-08	3.28840178907482e-07	9.10491029222412
TC2100006854.hg.1	TC2100006854.hg.1	MAP3K7CL	MAP3K7 C-terminal like	1.72082813681263	5.93026374084005	7.27941639605812	2.06840805657685e-08	3.32347886018766e-07	9.09352427199352
TC0100008132.hg.1	TC0100008132.hg.1	TMEM69	transmembrane protein 69	-1.3466034887313	5.36537063431821	-7.27571219367101	2.09060742144912e-08	3.35640621695018e-07	9.08288792624491
HTA2-pos-PSR06017445.hg.1	HTA2-pos-PSR06017445.hg.1	NA	NA	-0.892694330404301	8.31235107241814	-7.27040918450036	2.12280891746877e-08	3.40532487600802e-07	9.06765845989798
TC1500009669.hg.1	TC1500009669.hg.1	VPS13C	vacuolar protein sorting 13 homolog C	-1.09300315911267	6.65276783805587	-7.26943245124848	2.12879446327593e-08	3.4121434970862e-07	9.06485313457475
TC0X00011309.hg.1	TC0X00011309.hg.1	HNRNPH2	heterogeneous nuclear ribonucleoprotein H2	1.34287704270809	7.4856086141955	7.26846917602845	2.13471426663629e-08	3.41884572328468e-07	9.06208637437294
TC0600007664.hg.1	TC0600007664.hg.1	HLA-DQA2	major histocompatibility complex, class II, DQ alpha 2	-0.998249830520218	6.44908201316782	-7.26556258907645	2.15267786262195e-08	3.44481005078811e-07	9.05373741966797
TC0100009215.hg.1	TC0100009215.hg.1	CDC14A	cell division cycle 14A	-0.975259692813043	8.05585147930408	-7.26226242669575	2.1732594310623e-08	3.47491814883758e-07	9.04425698168751
TC0700012461.hg.1	TC0700012461.hg.1	WASL	WASP like actin nucleation promoting factor	-1.21524599478897	6.52811731852253	-7.26174973105097	2.1764746998009e-08	3.47723216254949e-07	9.04278405913527
TC1600009777.hg.1	TC1600009777.hg.1	ARHGAP17	Rho GTPase activating protein 17	-0.78646039815984	6.73702115650858	-7.26032506066999	2.1854345356056e-08	3.48871274446065e-07	9.03869099561072
TC1200012842.hg.1	TC1200012842.hg.1	ANAPC7	anaphase promoting complex subunit 7	-0.977387257134462	6.05688877739663	-7.25863788897678	2.19609355243334e-08	3.50288498748634e-07	9.03384352110317
HTA2-pos-PSR12012231.hg.1	HTA2-pos-PSR12012231.hg.1	NA	NA	-1.00119705538626	5.41275256576383	-7.25389913755178	2.22631376244776e-08	3.54577886903512e-07	9.02022700832364
HTA2-pos-2835442_st	HTA2-pos-2835442_st	NA	NA	2.63706892678235	5.19647764799306	7.25385593628926	2.22659119502637e-08	3.54577886903512e-07	9.02010286241922
23076537	23076537	NA	NA	-2.01816709992083	6.95020405045094	-7.25325492562993	2.23045443415093e-08	3.54905722948595e-07	9.01837574164611
TC1100008270.hg.1	TC1100008270.hg.1	CTTN	cortactin	1.31531251722103	6.68438047486258	7.24999920317315	2.25150012079419e-08	3.5796485752352e-07	9.00901920153621
TC0300013920.hg.1	TC0300013920.hg.1	NRROS	negative regulator of reactive oxygen species	-0.703466465119297	5.50541296086396	-7.24673574184777	2.2727975369922e-08	3.61059040064828e-07	8.99963942257657
TC1100007771.hg.1	TC1100007771.hg.1	MS4A1	membrane spanning 4-domains A1	-1.32969045834213	6.75152487867645	-7.24621818836505	2.2761937831057e-08	3.6130672423196e-07	8.99815178838641
TC1100012012.hg.1	TC1100012012.hg.1	CWC15	CWC15 spliceosome associated protein homolog	1.03974618797614	4.41157957575875	7.24147014550319	2.30759167812335e-08	3.65995205916548e-07	8.98450304092174
TC2200009328.hg.1	TC2200009328.hg.1	HPS4	HPS4 biogenesis of lysosomal organelles complex 3 subunit 2	-0.719659200367756	6.31799428375349	-7.24004774103683	2.31708281756711e-08	3.67204413965289e-07	8.98041377941713
TC1600011147.hg.1	TC1600011147.hg.1	MTHFSD	methenyltetrahydrofolate synthetase domain containing	-0.874131890929602	5.05382554030035	-7.23707877729849	2.33702101478768e-08	3.70065960530026e-07	8.9718777153781
TC0400011695.hg.1	TC0400011695.hg.1	SEC24D	SEC24 homolog D, COPII coat complex component	-0.895462322727652	7.31550257620717	-7.23553356479187	2.34746655635829e-08	3.71420955461774e-07	8.96743475112802
TC2100007803.hg.1	TC2100007803.hg.1	APP	amyloid beta precursor protein	0.896360930152204	7.07737509878273	7.23184138087091	2.37261722113685e-08	3.75098576270887e-07	8.95681767774322
TC1600006550.hg.1	TC1600006550.hg.1	TMEM204	transmembrane protein 204	-0.77866989520748	5.60301299145863	-7.22846889754233	2.39582836473266e-08	3.78228255925268e-07	8.94711881086785
TC1600009137.hg.1	TC1600009137.hg.1	ELOB	elongin B	0.865044726738773	5.87740253977523	7.22840653109285	2.39625975940857e-08	3.78228255925268e-07	8.94693944229906
TC0600010709.hg.1	TC0600010709.hg.1	F13A1	coagulation factor XIII A chain	1.58866899015645	6.84229588010897	7.22733358328962	2.40369376213142e-08	3.79097395507928e-07	8.94385354200656
TC0200016669.hg.1	TC0200016669.hg.1	ASB3	ankyrin repeat and SOCS box containing 3	-0.822921195969035	5.65065776782037	-7.22693475492112	2.40646302154444e-08	3.79217925078996e-07	8.94270644626088
TC0600007270.hg.1	TC0600007270.hg.1	H2AC6	H2A clustered histone 6	0.995871571229051	8.65531655324522	7.22666838196978	2.40831437648684e-08	3.79217925078996e-07	8.94194030576487
HTA2-pos-PSR07032376.hg.1	HTA2-pos-PSR07032376.hg.1	NA	NA	1.99474023344548	7.33756609560273	7.22489847098917	2.42065233334585e-08	3.80855755519303e-07	8.936849529551
HTA2-pos-PSR06035600.hg.1	HTA2-pos-PSR06035600.hg.1	NA	NA	-0.664259361141056	9.42855705978423	-7.2216272052053	2.44362476817711e-08	3.84121772701916e-07	8.92743965670791
TC1500007333.hg.1	TC1500007333.hg.1	TCF12	transcription factor 12	-0.972884157871576	6.27787777055833	-7.22138748914433	2.44531682220369e-08	3.84121772701916e-07	8.9267500687796
TC0600014300.hg.1	TC0600014300.hg.1	GCLC	glutamate-cysteine ligase catalytic subunit	-1.10477457909638	5.2522211163751	-7.2193935297073	2.45943736035939e-08	3.86031560783624e-07	8.92101386633067
TC1200009445.hg.1	TC1200009445.hg.1	SFSWAP	splicing factor SWAP	-0.843055240706022	7.63202134105595	-7.21496772592059	2.49107492182041e-08	3.89014749814744e-07	8.90828044248781
HTA2-pos-PSR06017432.hg.1	HTA2-pos-PSR06017432.hg.1	NA	NA	-0.774617464097899	10.6920302886005	-7.21424981230183	2.49624555990342e-08	3.89014749814744e-07	8.90621477146494
HTA2-pos-PSR6_apd_hap1001140.hg.1	HTA2-pos-PSR6_apd_hap1001140.hg.1	NA	NA	-0.774617464097899	10.6920302886005	-7.21424981230183	2.49624555990342e-08	3.89014749814744e-07	8.90621477146494
HTA2-pos-PSR6_cox_hap2002777.hg.1	HTA2-pos-PSR6_cox_hap2002777.hg.1	NA	NA	-0.774617464097899	10.6920302886005	-7.21424981230183	2.49624555990342e-08	3.89014749814744e-07	8.90621477146494
HTA2-pos-PSR6_dbb_hap3002690.hg.1	HTA2-pos-PSR6_dbb_hap3002690.hg.1	NA	NA	-0.774617464097899	10.6920302886005	-7.21424981230183	2.49624555990342e-08	3.89014749814744e-07	8.90621477146494
HTA2-pos-PSR6_mann_hap4002305.hg.1	HTA2-pos-PSR6_mann_hap4002305.hg.1	NA	NA	-0.774617464097899	10.6920302886005	-7.21424981230183	2.49624555990342e-08	3.89014749814744e-07	8.90621477146494
HTA2-pos-PSR6_mcf_hap5002447.hg.1	HTA2-pos-PSR6_mcf_hap5002447.hg.1	NA	NA	-0.774617464097899	10.6920302886005	-7.21424981230183	2.49624555990342e-08	3.89014749814744e-07	8.90621477146494
HTA2-pos-PSR6_qbl_hap6002758.hg.1	HTA2-pos-PSR6_qbl_hap6002758.hg.1	NA	NA	-0.774617464097899	10.6920302886005	-7.21424981230183	2.49624555990342e-08	3.89014749814744e-07	8.90621477146494
HTA2-pos-PSR6_ssto_hap7002446.hg.1	HTA2-pos-PSR6_ssto_hap7002446.hg.1	NA	NA	-0.774617464097899	10.6920302886005	-7.21424981230183	2.49624555990342e-08	3.89014749814744e-07	8.90621477146494
23070282	23070282	NA	NA	-1.19168092571097	6.82991724169923	-7.2096259415576	2.52980934428554e-08	3.93933177941913e-07	8.89290924981674
HTA2-pos-PSR18005235.hg.1	HTA2-pos-PSR18005235.hg.1	NA	NA	2.43962956667761	8.67054932958128	7.20386733566926	2.57224922750302e-08	4.00224885738148e-07	8.87633568749925
TC0100016206.hg.1	TC0100016206.hg.1	SH2D1B	SH2 domain containing 1B	-1.88147712053726	5.76759813377576	-7.19902547947581	2.60848990701273e-08	4.0554285376458e-07	8.86239821481633
TC1200011400.hg.1	TC1200011400.hg.1	CCDC59	coiled-coil domain containing 59	1.5769152442933	6.17397725548066	7.1986652859351	2.61120646732462e-08	4.05644530749395e-07	8.86136129747588
TC1100012961.hg.1	TC1100012961.hg.1	CAND1.11	uncharacterized LOC100130460	0.750661474819819	4.20722008881483	7.19645116959558	2.627968205793e-08	4.07728776324322e-07	8.85498708574094
TC0100008383.hg.1	TC0100008383.hg.1	MRPL37	mitochondrial ribosomal protein L37	-0.901094715954551	6.71456389697695	-7.19634568815607	2.62876945329354e-08	4.07728776324322e-07	8.85468340436586
TC0100018567.hg.1	TC0100018567.hg.1	RBM34	RNA binding motif protein 34	0.926905089929546	6.06947732709237	7.19550840983917	2.63513827648157e-08	4.08394519177013e-07	8.85227284141127
23076138	23076138	NA	NA	1.0754433941285	7.78883064755184	7.1892929939655	2.6829070180766e-08	4.15470333263878e-07	8.8343763629672
TC1200008726.hg.1	TC1200008726.hg.1	TCP11L2	t-complex 11 like 2	-1.10593679246469	7.9145706226244	-7.1866226156454	2.70369845246027e-08	4.18360640948357e-07	8.82668627130679
TC1900011934.hg.1	TC1900011934.hg.1	ZNF585B	zinc finger protein 585B	-0.660227169041772	7.35060079511528	-7.18557794489726	2.71187649995179e-08	4.19296188086099e-07	8.82367767609052
23076247	23076247	NA	NA	-0.747233581701285	7.88504233306526	-7.184385415358	2.72124263315882e-08	4.20413816703334e-07	8.8202431337184
TC1000008364.hg.1	TC1000008364.hg.1	NA	NA	1.83734968274666	6.66324480738352	7.18105014662337	2.74761198583099e-08	4.24154512757756e-07	8.81063671041123
TC0800010663.hg.1	TC0800010663.hg.1	ARMC1	armadillo repeat containing 1	-0.889666738581706	4.78029900320744	-7.18057054520246	2.75142501952324e-08	4.2441000673697e-07	8.80925525275793
23075514	23075514	NA	NA	-0.810017957488404	7.51920620241151	-7.17913090519365	2.76290294900383e-08	4.25513017212673e-07	8.8051083465995
23076084	23076084	NA	NA	-0.810017957488404	7.51920620241151	-7.17913090519365	2.76290294900383e-08	4.25513017212673e-07	8.8051083465995
TC1900009637.hg.1	TC1900009637.hg.1	CDKN2D	cyclin dependent kinase inhibitor 2D	0.995981231084475	6.95846318645094	7.17442691057373	2.80074568219006e-08	4.31003641092582e-07	8.79155709909376
23070294	23070294	NA	NA	1.222098688439	5.30466062864971	7.17342135826491	2.80890294562752e-08	4.31920986955876e-07	8.78866004725747
TC1200009881.hg.1	TC1200009881.hg.1	CLEC2B	C-type lectin domain family 2 member B	1.77289711727411	7.92005892916625	7.1693414277769	2.84224760160637e-08	4.36706902974941e-07	8.77690459968859
TC1100012037.hg.1	TC1100012037.hg.1	MAML2	mastermind like transcriptional coactivator 2	-1.45998826495835	7.07339683200858	-7.16904344005358	2.84469864549337e-08	4.36742297118799e-07	8.77604595257413
TC0400010463.hg.1	TC0400010463.hg.1	RPL9	ribosomal protein L9	2.24223627464971	7.00714418720206	7.16694922185615	2.86198468309404e-08	4.39053453684949e-07	8.77001126745904
TC1700008531.hg.1	TC1700008531.hg.1	METTL2A	methyltransferase 2A, methylcytidine	-1.15149379085007	5.87745490773768	-7.1663761348062	2.86673353356994e-08	4.3933210587168e-07	8.76835979440302
TC1400010628.hg.1	TC1400010628.hg.1	NA	NA	-0.904554579539773	4.20253897412817	-7.16619106621429	2.86826879513519e-08	4.3933210587168e-07	8.76782647327029
TSUnmapped00000630.hg.1	TSUnmapped00000630.hg.1	NA	NA	-0.985364132886572	3.70311456711819	-7.15685216377263	2.94683070032128e-08	4.5101415862427e-07	8.74091008340108
TC2000006957.hg.1	TC2000006957.hg.1	GZF1	GDNF inducible zinc finger protein 1	1.23277507120381	5.42266264479836	7.15573758923005	2.956351126383e-08	4.52119421481916e-07	8.73769715387024
TC1300006989.hg.1	TC1300006989.hg.1	AKAP11	A-kinase anchoring protein 11	-1.21599323077411	6.02418076899024	-7.15485839483149	2.96388293921626e-08	4.52919081317531e-07	8.73516266416417
TC1300007491.hg.1	TC1300007491.hg.1	KLF5	KLF transcription factor 5	1.62369046887136	6.06166240805214	7.14944152996094	3.0107178449572e-08	4.59718849819668e-07	8.71954571046971
TC1900006470.hg.1	TC1900006470.hg.1	BSG	basigin (Ok blood group)	-1.50747702059822	9.51485640896322	-7.14775366074321	3.02546381638542e-08	4.61612078175733e-07	8.71467900305893
TC1900007957.hg.1	TC1900007957.hg.1	ZNF568	zinc finger protein 568	-0.841239695015685	5.10307399134072	-7.13924645209701	3.10090617731886e-08	4.72755982863024e-07	8.69014590403495
TC0100010798.hg.1	TC0100010798.hg.1	QSOX1	quiescin sulfhydryl oxidase 1	1.0830889008831	7.13173328339562	7.13834577678014	3.10900399916349e-08	4.73623405511607e-07	8.68754815593244
TC0900012161.hg.1	TC0900012161.hg.1	DNAJC25-GNG10	DNAJC25-GNG10 readthrough	1.02973330051586	6.63879309617048	7.13706612535902	3.12054593012161e-08	4.75013752381592e-07	8.68385723163532
HTA2-pos-PSR01001654.hg.1	HTA2-pos-PSR01001654.hg.1	NA	NA	1.12048103254941	7.00727909237579	7.13609997837026	3.12928888567956e-08	4.75976214343851e-07	8.68107045750024
HTA2-pos-PSR05010497.hg.1	HTA2-pos-PSR05010497.hg.1	NA	NA	1.23110523661518	7.88854604728431	7.13493485160656	3.13986543259534e-08	4.7696645738453e-07	8.67770963111363
TC1100009202.hg.1	TC1100009202.hg.1	CD3G	CD3 gamma subunit of T-cell receptor complex	-1.89128485627716	6.9121403842747	-7.13484862172885	3.14064962786885e-08	4.7696645738453e-07	8.67746089486352
TC0700006836.hg.1	TC0700006836.hg.1	RPL21	ribosomal protein L21	2.19941085324831	6.30354738657149	7.13434762881825	3.14520969864763e-08	4.77290425488448e-07	8.67601573184476
HTA2-pos-PSR01029278.hg.1	HTA2-pos-PSR01029278.hg.1	NA	NA	-1.54431934830792	7.96171584847864	-7.12884130306511	3.19577212106669e-08	4.84589439514407e-07	8.66013072176365
HTA2-pos-PSR05010502.hg.1	HTA2-pos-PSR05010502.hg.1	NA	NA	1.17501926934922	6.91238681999882	7.12835137290087	3.20031059636755e-08	4.84903763472732e-07	8.6587172081683
23075410	23075410	NA	NA	-1.66285915561357	5.20921141310414	-7.12802466183286	3.20334071169433e-08	4.84989236157755e-07	8.65777459146831
TC1700012438.hg.1	TC1700012438.hg.1	SUPT4H1	SPT4 homolog, DSIF elongation factor subunit	0.898512712803049	7.57355738260014	7.12670234368106	3.2156343557086e-08	4.86476006720931e-07	8.65395938288253
HTA2-pos-PSR11032411.hg.1	HTA2-pos-PSR11032411.hg.1	NA	NA	0.950196678005442	8.31113001585244	7.12637995596688	3.21863883543369e-08	4.86556264231163e-07	8.65302919254856
TC0500010869.hg.1	TC0500010869.hg.1	ELOVL7	ELOVL fatty acid elongase 7	1.69811664409473	5.4181179256735	7.12493443387312	3.23214526722928e-08	4.88222741709664e-07	8.648858291331
TC0100008025.hg.1	TC0100008025.hg.1	YBX1	Y-box binding protein 1	-0.934649545977114	9.46233817032244	-7.1246487814907	3.23482107479042e-08	4.88251926921743e-07	8.64803404959388
TC0500009131.hg.1	TC0500009131.hg.1	G3BP1	G3BP stress granule assembly factor 1	-0.730285970643333	6.76850117653629	-7.11997961970892	3.27887777464931e-08	4.9452215639592e-07	8.63456029026097
23068507	23068507	NA	NA	1.77058578948867	6.56922860624656	7.11930403502377	3.28530243902485e-08	4.95111441136412e-07	8.63261060125157
23075729	23075729	NA	NA	-1.16287587709959	4.57919957594522	-7.11878029491988	3.2902918541281e-08	4.95483689855569e-07	8.6310990969862
TC0Y00006730.hg.1	TC0Y00006730.hg.1	EIF1AY	eukaryotic translation initiation factor 1A Y-linked	3.06885238544723	5.11818907045763	7.11788302692115	3.29885750443682e-08	4.96393500686756e-07	8.62850954162146
TC0500008558.hg.1	TC0500008558.hg.1	PRRC1	proline rich coiled-coil 1	-1.10012436419709	6.67843214631697	-7.11619027309824	3.31507861251248e-08	4.98189812942652e-07	8.62362398460973
TC0X00011310.hg.1	TC0X00011310.hg.1	RPL36A-HNRNPH2	RPL36A-HNRNPH2 readthrough	1.89369212724557	5.83105416250627	7.11610879541694	3.31586141832477e-08	4.98189812942652e-07	8.62338882065117
TC0X00009124.hg.1	TC0X00009124.hg.1	PIGA	phosphatidylinositol glycan anchor biosynthesis class A	1.31554648750895	5.88094930663693	7.11371980784723	3.33889717098379e-08	5.01267867646856e-07	8.61649337347304
23075614	23075614	NA	NA	-0.818913590843817	7.54794198826554	-7.11223127418086	3.35333209340183e-08	5.0305097086906e-07	8.61219669356038
TC0400008213.hg.1	TC0400008213.hg.1	RAP1GDS1	Rap1 GTPase-GDP dissociation stimulator 1	-1.05010644274353	3.74701700967569	-7.11100280713209	3.36529257015369e-08	5.04460434277535e-07	8.60865055329084
TC1500010290.hg.1	TC1500010290.hg.1	WDR73	WD repeat domain 73	-1.27695220645052	4.0934545882126	-7.10812184702048	3.39351139705294e-08	5.08303036145013e-07	8.60033374038708
TC0300011936.hg.1	TC0300011936.hg.1	CD47	CD47 molecule	-1.14785499843512	8.20866450763192	-7.10742744028541	3.40034878565244e-08	5.0893957052836e-07	8.59832900372405
TC1700008144.hg.1	TC1700008144.hg.1	SP2	Sp2 transcription factor	-0.849911096951073	7.28463632128164	-7.10274399301525	3.44682906867134e-08	5.15504085882579e-07	8.58480688714426
TC0900011241.hg.1	TC0900011241.hg.1	SLC46A2	solute carrier family 46 member 2	-0.898638235860905	4.35410848489667	-7.10086492064018	3.46565782559878e-08	5.1726483841282e-07	8.57938105971866
HTA2-pos-PSR05010526.hg.1	HTA2-pos-PSR05010526.hg.1	NA	NA	1.25078068309575	5.99099109366376	7.10083924672362	3.46591580343969e-08	5.1726483841282e-07	8.57930692405416
TC1200006721.hg.1	TC1200006721.hg.1	CLEC4D	C-type lectin domain family 4 member D	1.90320706138553	6.53134195924795	7.10078187256467	3.46649238332281e-08	5.1726483841282e-07	8.5791412509764
TC0200015506.hg.1	TC0200015506.hg.1	INO80D	INO80 complex subunit D	-0.814647146328096	6.98316749793154	-7.10005539164031	3.47380152729913e-08	5.17727245092086e-07	8.57704344652647
TC0600014337.hg.1	TC0600014337.hg.1	GOPC	golgi associated PDZ and coiled-coil motif containing	-1.13118797126248	5.56951141015793	-7.09973370503616	3.47704300148868e-08	5.17727245092086e-07	8.57611452144922
TC0100011276.hg.1	TC0100011276.hg.1	SNRPE	small nuclear ribonucleoprotein polypeptide E	0.896117813868499	5.22203227874195	7.09968950324467	3.47748863968396e-08	5.17727245092086e-07	8.57598688050766
HTA2-pos-PSR04015440.hg.1	HTA2-pos-PSR04015440.hg.1	NA	NA	2.33260450263943	3.86240034905868	7.09928780751161	3.48154114582187e-08	5.17938500112547e-07	8.57482690106994
23066352	23066352	NA	NA	-1.13027999660046	4.98310897101468	-7.09646962775848	3.51010695423127e-08	5.21793450255982e-07	8.56668842643296
TC1700010859.hg.1	TC1700010859.hg.1	DCAKD	dephospho-CoA kinase domain containing	-1.18222636551927	7.19210863582796	-7.09500974535551	3.5249977819538e-08	5.23611264181913e-07	8.56247223413296
AFFX-r2-Bs-thr-5_s_st	AFFX-r2-Bs-thr-5_s_st	NA	NA	2.89306959848508	5.58625284006582	7.09388907722366	3.53647194693244e-08	5.24652928464403e-07	8.5592355779989
TC0200015264.hg.1	TC0200015264.hg.1	CAVIN2	caveolae associated protein 2	1.46207996223072	7.04484510748129	7.09380388736715	3.53734572199013e-08	5.24652928464403e-07	8.55898953253205
TC1700011114.hg.1	TC1700011114.hg.1	ANKRD40	ankyrin repeat domain 40	-0.780125191354984	5.76652759494096	-7.09236333247448	3.55215430483341e-08	5.26452288720111e-07	8.55482882358463
TC0200015838.hg.1	TC0200015838.hg.1	FARSB	phenylalanyl-tRNA synthetase subunit beta	-1.02027496003367	6.23985001619158	-7.08881399218697	3.58890882237837e-08	5.31499019651472e-07	8.5445766020302
TC1100013230.hg.1	TC1100013230.hg.1	BCL9L	BCL9 like	-0.946414180257116	7.21681221039859	-7.08722650800031	3.60547195421393e-08	5.33376835864896e-07	8.53999081903758
TC1600011355.hg.1	TC1600011355.hg.1	NPIPA1	nuclear pore complex interacting protein family member A1	-1.04151054324458	6.62936106509071	-7.08707920922101	3.60701272029446e-08	5.33376835864896e-07	8.53956530428092
AFFX-ThrX-3_st	AFFX-ThrX-3_st	NA	NA	2.13811202532202	6.3409581915898	7.08575828953885	3.62085951933182e-08	5.35022119960172e-07	8.53574936442218
TC1200012584.hg.1	TC1200012584.hg.1	TAPBPL	TAP binding protein like	-1.02535649859183	7.37024382125237	-7.08529193249602	3.6257610267625e-08	5.35344160010046e-07	8.53440209215271
23075948	23075948	NA	NA	-0.714239745332713	8.13808634548097	-7.07859844302091	3.69685477176237e-08	5.45431678891602e-07	8.51506299019438
HTA2-pos-PSR11017826.hg.1	HTA2-pos-PSR11017826.hg.1	NA	NA	1.04911119768608	8.41243574145795	7.07588526288666	3.72607234142772e-08	5.49330320381251e-07	8.5072228497818
TC1500010292.hg.1	TC1500010292.hg.1	SEC11A	SEC11 homolog A, signal peptidase complex subunit	0.849018249151253	7.81717094502106	7.07546198529567	3.73065152302147e-08	5.49593434481373e-07	8.50599966812952
TC1900011668.hg.1	TC1900011668.hg.1	ZNF763	zinc finger protein 763	-1.03393957061467	4.84450251031209	-7.07459601907931	3.74003762006151e-08	5.50563771510103e-07	8.50349716264127
TC0200012095.hg.1	TC0200012095.hg.1	SUPT7L	SPT7 like, STAGA complex subunit gamma	-1.12319929811808	6.91260858104433	-7.07293146780206	3.75814659586391e-08	5.52815774875508e-07	8.49868668985324
TC2200007982.hg.1	TC2200007982.hg.1	UFD1	ubiquitin recognition factor in ER associated degradation 1	0.708830823314294	7.65355632893053	7.06856533939039	3.80606897919411e-08	5.5944662641114e-07	8.48606764885877
23076525	23076525	NA	NA	-1.40224198681997	8.91169176387414	-7.06818006136994	3.81032732465209e-08	5.59654275533478e-07	8.48495403409664
TC0500008632.hg.1	TC0500008632.hg.1	SLC22A5	solute carrier family 22 member 5	-1.30655541356248	4.17411226849255	-7.06738443807827	3.8191363275939e-08	5.60529508617831e-07	8.48265430909812
HTA2-pos-3330658_st	HTA2-pos-3330658_st	NA	NA	-0.791866078086546	9.54433787507569	-7.06647032831017	3.82928261600563e-08	5.61599561588238e-07	8.48001203497727
TC1000008431.hg.1	TC1000008431.hg.1	PCGF5	polycomb group ring finger 5	-1.34821883167544	8.22370996380293	-7.06325914189191	3.86514216959492e-08	5.66436296940561e-07	8.47072938855971
TC0300007256.hg.1	TC0300007256.hg.1	CCR2	C-C motif chemokine receptor 2	-1.56282488103805	7.84086748356706	-7.06001500595615	3.90171450192798e-08	5.71370209303184e-07	8.46135059089144
TC1100013001.hg.1	TC1100013001.hg.1	CLP1	cleavage factor polyribonucleotide kinase subunit 1	0.973231021518396	5.02656652796772	7.05974505405483	3.90477349273995e-08	5.71392710429439e-07	8.46057011901325
TC0200010275.hg.1	TC0200010275.hg.1	GLS	glutaminase	-1.26742536952293	5.86878130448778	-7.05934610180098	3.90929870627359e-08	5.7162957365266e-07	8.45941667606516
TC0800007766.hg.1	TC0800007766.hg.1	RAB2A	RAB2A, member RAS oncogene family	0.851774019271753	8.20556851503467	7.05906552488705	3.91248439406436e-08	5.71670360906863e-07	8.45860546937448
TC0300007251.hg.1	TC0300007251.hg.1	CXCR6	C-X-C motif chemokine receptor 6	-1.38155561573586	4.51826053277948	-7.05658326735539	3.94078268172643e-08	5.75377676328981e-07	8.45142844725396
TC0200012072.hg.1	TC0200012072.hg.1	MPV17	mitochondrial inner membrane protein MPV17	-1.21249434633675	7.55573076759751	-7.05609811483241	3.94633765842369e-08	5.75761296203403e-07	8.45002564998813
HTA2-pos-JUC04005577.hg.1	HTA2-pos-JUC04005577.hg.1	NA	NA	2.70930739989276	7.41110835014549	7.05294200629515	3.98266876409966e-08	5.80631182976635e-07	8.44089940668037
TC0900011819.hg.1	TC0900011819.hg.1	TSC1	TSC complex subunit 1	-1.08191585354462	6.88093088262347	-7.05227183316933	3.99042679442389e-08	5.81331287155071e-07	8.43896141551649
TC0200013616.hg.1	TC0200013616.hg.1	AFF3	ALF transcription elongation factor 3	-1.45785342803369	5.79934535560046	-7.0479741010403	4.04054250605013e-08	5.88196517146468e-07	8.42653241765207
HTA2-pos-PSR07002501.hg.1	HTA2-pos-PSR07002501.hg.1	NA	NA	1.63296882635244	4.39043299471237	7.04255288329128	4.10466789349404e-08	5.97089522643101e-07	8.41085205577318
TC0100018496.hg.1	TC0100018496.hg.1	PYGO2	pygopus family PHD finger 2	-1.21823655141645	5.35713436869806	-7.04123114570057	4.1204575933337e-08	5.98943381286724e-07	8.4070286735275
TC1500007097.hg.1	TC1500007097.hg.1	B2M	beta-2-microglobulin	1.18813950267729	11.4123839816169	7.03985895759913	4.13691495714239e-08	6.00891480517868e-07	8.40305919570659
TC0600011197.hg.1	TC0600011197.hg.1	ZNF184	zinc finger protein 184	-1.14676944091308	4.90205244774602	-7.03805861343255	4.1586082577089e-08	6.03322601141809e-07	8.39785090078569
TC1900009371.hg.1	TC1900009371.hg.1	ARRDC5	arrestin domain containing 5	-0.939981979374784	5.3701197801243	-7.03796100282598	4.15978770096249e-08	6.03322601141809e-07	8.39756851087097
TC0300013923.hg.1	TC0300013923.hg.1	IL5RA	interleukin 5 receptor subunit alpha	-1.61221355702289	6.17885484496011	-7.03612550388442	4.18202938204812e-08	6.06101487522037e-07	8.39225821567476
TC0200016502.hg.1	TC0200016502.hg.1	IL18R1	interleukin 18 receptor 1	1.68192383445358	5.67890640873797	7.03567707605238	4.1874814620551e-08	6.06306533253941e-07	8.39096082230046
TC0300014043.hg.1	TC0300014043.hg.1	ISY1	ISY1 splicing factor homolog	1.27357422550404	5.57928416535702	7.0352854466887	4.19224885226213e-08	6.06306533253941e-07	8.38982774450977
HTA2-pos-PSR13010434.hg.1	HTA2-pos-PSR13010434.hg.1	NA	NA	2.07852552932591	6.54562242716696	7.03524900362909	4.19269276059063e-08	6.06306533253941e-07	8.38972230532377
TC0300010304.hg.1	TC0300010304.hg.1	TMEM40	transmembrane protein 40	1.13054594528036	5.9270583074232	7.03441277594427	4.20289181066771e-08	6.07334851141821e-07	8.38730285157337
TC0500012163.hg.1	TC0500012163.hg.1	CDC23	cell division cycle 23	-0.831262272952371	5.11061598199715	-7.03386957185498	4.20953043354766e-08	6.0784754065038e-07	8.38573116980197
TC1900008180.hg.1	TC1900008180.hg.1	ZNF526	zinc finger protein 526	-1.07533970502462	5.42982472436158	-7.03355501001802	4.21337961238862e-08	6.07956983395796e-07	8.38482101955833
TC1400009198.hg.1	TC1400009198.hg.1	DDHD1	DDHD domain containing 1	-0.990087812456235	6.17075978656842	-7.03315451712696	4.21828544783394e-08	6.08218620986437e-07	8.3836622250474
TC1000007337.hg.1	TC1000007337.hg.1	ZNF37A	zinc finger protein 37A	-0.90724879661241	6.57762819418064	-7.0287359617404	4.27279535799238e-08	6.15482643559461e-07	8.37087658047781
TC0100013758.hg.1	TC0100013758.hg.1	INPP5B	inositol polyphosphate-5-phosphatase B	-0.83324647753682	5.85839952676675	-7.028323403722	4.27792112648784e-08	6.15482643559461e-07	8.36968270753561
TC2100008000.hg.1	TC2100008000.hg.1	GART	phosphoribosylglycinamide formyltransferase, phosphoribosylglycinamide synthetase, phosphoribosylaminoimidazole synthetase	-1.07308445339082	4.60134877947553	-7.02825004592972	4.27883320067739e-08	6.15482643559461e-07	8.36947042101442
TSUnmapped00000180.hg.1	TSUnmapped00000180.hg.1	NA	NA	-0.939002273235403	4.41823762319703	-7.02806112695821	4.2811829785394e-08	6.15482643559461e-07	8.36892371555851
TC0300011757.hg.1	TC0300011757.hg.1	PROS1	protein S	2.04949067029942	3.93268597348205	7.02697194453826	4.29475571453437e-08	6.16982911890046e-07	8.36577171283493
HTA2-pos-PSR12012229.hg.1	HTA2-pos-PSR12012229.hg.1	NA	NA	-0.820784393854226	7.13260962696662	-7.01685516047006	4.42292224457997e-08	6.34931472877038e-07	8.33648979363564
HTA2-pos-PSR06035604.hg.1	HTA2-pos-PSR06035604.hg.1	NA	NA	-0.862982251768587	9.10481918896522	-7.01326437900411	4.46933676981235e-08	6.41126522625087e-07	8.32609459578302
HTA2-pos-2835459_st	HTA2-pos-2835459_st	NA	NA	1.84062246822608	6.73702207691026	7.01179253184516	4.48850388979252e-08	6.43406749275142e-07	8.32183333179075
TC1400009016.hg.1	TC1400009016.hg.1	FBXO33	F-box protein 33	0.863325989113862	5.72340086500436	7.01110901189788	4.49743325662557e-08	6.44217187604188e-07	8.3198543558975
TC1300008171.hg.1	TC1300008171.hg.1	CDC16	cell division cycle 16	-1.16338953886358	5.52576088973093	-7.0086640666068	4.52952077988345e-08	6.48341231280698e-07	8.31277525410911
TC0600011823.hg.1	TC0600011823.hg.1	TRERF1	transcriptional regulating factor 1	-0.702988299157595	7.10602123613908	-7.00723033254758	4.54844468123055e-08	6.50576447605536e-07	8.30862378302324
TC0900009944.hg.1	TC0900009944.hg.1	CD72	CD72 molecule	-0.899055231478359	6.58759474189381	-7.00064813211775	4.63635430312131e-08	6.62668459879991e-07	8.28956238041195
TC1000008054.hg.1	TC1000008054.hg.1	PLAU	plasminogen activator, urokinase	1.44385746906969	6.35293780726847	6.99953486399971	4.65139164643038e-08	6.64334927453495e-07	8.28633810772598
TC1700008232.hg.1	TC1700008232.hg.1	PDK2	pyruvate dehydrogenase kinase 2	-0.882280657198315	6.56492142425049	-6.99664598220139	4.69064324491167e-08	6.69454867181987e-07	8.27797077953581
TC0300007312.hg.1	TC0300007312.hg.1	DHX30	DExH-box helicase 30	-0.825061976940756	5.49071435519372	-6.99286409143207	4.7425347952693e-08	6.76370063948959e-07	8.26701589801433
TC1100012126.hg.1	TC1100012126.hg.1	MMP8	matrix metallopeptidase 8	3.48014339283908	6.15442654791708	6.99045967359673	4.77582729640221e-08	6.80624604625668e-07	8.26005047936642
TC0200009091.hg.1	TC0200009091.hg.1	RALB	RAS like proto-oncogene B	1.09665977880567	7.95365370056959	6.98913117607146	4.79432340397404e-08	6.82376341021535e-07	8.25620171538502
HTA2-pos-PSR04010429.hg.1	HTA2-pos-PSR04010429.hg.1	NA	NA	2.48538536894481	5.32822208872635	6.98907850322305	4.7950582360897e-08	6.82376341021535e-07	8.25604911489463
TC0200014736.hg.1	TC0200014736.hg.1	NA	NA	-1.28526270060552	5.76617956422999	-6.98857658485847	4.80206614767528e-08	6.82879500551914e-07	8.25459497676999
TC0600014332.hg.1	TC0600014332.hg.1	ZBTB24	zinc finger and BTB domain containing 24	-1.55567210945577	4.913480621474	-6.98813853737624	4.80819073707583e-08	6.83256410592994e-07	8.25332586576738
TC0100011270.hg.1	TC0100011270.hg.1	LAX1	lymphocyte transmembrane adaptor 1	-1.21347820625463	5.85644372911047	-6.98751806921653	4.8168793671664e-08	6.83921650828066e-07	8.2515282184037
TC0500011497.hg.1	TC0500011497.hg.1	GLRX	glutaredoxin	1.10419167387594	7.22241000319928	6.98730781967684	4.81982716249402e-08	6.83921650828066e-07	8.25091906704141
HTA2-pos-PSR03029262.hg.1	HTA2-pos-PSR03029262.hg.1	NA	NA	2.37424466420299	5.84005669532885	6.98578403699678	4.84124586122672e-08	6.8646562619139e-07	8.2465041355054
TC1100013096.hg.1	TC1100013096.hg.1	RBM7	RNA binding motif protein 7	1.23798220089191	5.54834045459228	6.98479642434244	4.85517936684883e-08	6.87945335791181e-07	8.24364257335859
HTA2-pos-PSR04015456.hg.1	HTA2-pos-PSR04015456.hg.1	NA	NA	1.66325883557244	4.21641005852555	6.9816454156651	4.89990618761429e-08	6.9378297330317e-07	8.23451213121125
TC0700011550.hg.1	TC0700011550.hg.1	POM121C	POM121 transmembrane nucleoporin C	-1.13196974845642	8.74457633972807	-6.97928620152584	4.93366635620747e-08	6.98060548399514e-07	8.22767547547182
TC1000006816.hg.1	TC1000006816.hg.1	OPTN	optineurin	-1.00601836818375	6.71150861760898	-6.97333104323674	5.01993368121382e-08	7.09755828241784e-07	8.21041625970065
TC1500007518.hg.1	TC1500007518.hg.1	RAB8B	RAB8B, member RAS oncogene family	1.05978335481667	7.61109160254995	6.97155277200557	5.0459884002634e-08	7.12927111120548e-07	8.20526191492646
TC0500007434.hg.1	TC0500007434.hg.1	NA	NA	2.11946630118631	8.3465106158704	6.96994079452484	5.06972471419214e-08	7.15766517975713e-07	8.20058935034575
TC0300006669.hg.1	TC0300006669.hg.1	LSM3	LSM3 homolog, U6 small nuclear RNA and mRNA degradation associated	1.67080471461014	4.13275556332835	6.96958631332488	5.07495955551457e-08	7.15991603861586e-07	8.19956180345063
TC1400009395.hg.1	TC1400009395.hg.1	SGPP1	sphingosine-1-phosphate phosphatase 1	-1.10964325941362	5.3389938469396	-6.96859225369284	5.08966860162958e-08	7.17552060130816e-07	8.19668023343521
TC1600011350.hg.1	TC1600011350.hg.1	PMM2	phosphomannomutase 2	-0.768079732740052	6.77335439473355	-6.96824389988986	5.09483336241685e-08	7.17765671480316e-07	8.19567040975953
TC1300007861.hg.1	TC1300007861.hg.1	PCCA	propionyl-CoA carboxylase subunit alpha	-1.1232956397024	4.28666836083913	-6.96377030681941	5.16163241913562e-08	7.26655868197139e-07	8.18270127256135
TC0200014995.hg.1	TC0200014995.hg.1	WIPF1	WAS/WASL interacting protein family member 1	-0.863747340311921	10.7421449878386	-6.96328870079337	5.16887626222824e-08	7.27155146274984e-07	8.18130497840267
TC2000009440.hg.1	TC2000009440.hg.1	ADNP	activity dependent neuroprotector homeobox	-1.0137050253029	7.63632258393952	-6.96185695317986	5.19047192682242e-08	7.29671275088038e-07	8.17715387835148
TC2200008832.hg.1	TC2200008832.hg.1	DESI1	desumoylating isopeptidase 1	-0.881864318252624	5.89279136027394	-6.96129051144207	5.1990409638638e-08	7.30029448857819e-07	8.17551153401297
TC0300010632.hg.1	TC0300010632.hg.1	OSBPL10	oxysterol binding protein like 10	-0.990040808309407	5.95466266855257	-6.96119787736385	5.20044367646212e-08	7.30029448857819e-07	8.17524294775382
HTA2-pos-PSR0X012441.hg.1	HTA2-pos-PSR0X012441.hg.1	NA	NA	2.09760958259444	6.69659099665994	6.95979913763354	5.2216706570497e-08	7.32486425193983e-07	8.17118731105989
TC0600007657.hg.1	TC0600007657.hg.1	HLA-DQA1	major histocompatibility complex, class II, DQ alpha 1	-1.73811920618108	8.01569399609384	-6.95755987547406	5.25583568235369e-08	7.36753530754455e-07	8.16469425248307
TC0100008073.hg.1	TC0100008073.hg.1	KDM4A	lysine demethylase 4A	-1.09875338285182	4.94711026022581	-6.95633939034481	5.27455197945637e-08	7.3885052549835e-07	8.1611551103177
TC1100008049.hg.1	TC1100008049.hg.1	BANF1	BAF nuclear assembly factor 1	-1.07555328709113	7.64071711020209	-6.95605963676137	5.27885151689422e-08	7.38926496674439e-07	8.16034386849356
TC0100014243.hg.1	TC0100014243.hg.1	NDC1	NDC1 transmembrane nucleoporin	-1.06420486565018	5.58464912067898	-6.95497479722262	5.29555795772186e-08	7.40737826134537e-07	8.15719794246737
TC0600008531.hg.1	TC0600008531.hg.1	MTO1	mitochondrial tRNA translation optimization 1	-1.06539866614555	5.45427652425886	-6.94856019132298	5.39544019976349e-08	7.53847101731928e-07	8.13859427066996
TC1200008003.hg.1	TC1200008003.hg.1	TBK1	TANK binding kinase 1	1.23608297998794	6.24208240128913	6.94846461752408	5.39694269201482e-08	7.53847101731928e-07	8.138317061789
TC0600009455.hg.1	TC0600009455.hg.1	ARG1	arginase 1	1.82763259405562	5.02226620357951	6.94708938386442	5.41860927559205e-08	7.56336328055847e-07	8.13432815656904
TC1600011374.hg.1	TC1600011374.hg.1	SPN	sialophorin	-0.688271953758448	7.61883139752957	-6.94667175384683	5.42520635236254e-08	7.56720094552583e-07	8.13311677819829
TC0400009322.hg.1	TC0400009322.hg.1	GALNT7	polypeptide N-acetylgalactosaminyltransferase 7	-1.03449032085961	6.38911421979612	-6.94640300480701	5.42945592775917e-08	7.56776114324873e-07	8.13233723677934
TC1500007912.hg.1	TC1500007912.hg.1	FBXO22	F-box protein 22	-0.925482552217807	5.36390568001586	-6.94588145658044	5.43771247298759e-08	7.57390164350191e-07	8.13082440185471
TC1500010237.hg.1	TC1500010237.hg.1	RPL9	ribosomal protein L9	2.03855286890633	5.40923541469403	6.94526837962044	5.4474342193169e-08	7.57904640903843e-07	8.12904604486506
TC1900008240.hg.1	TC1900008240.hg.1	ZNF283	zinc finger protein 283	-0.782647950803804	6.41839263224574	-6.94516258882653	5.44911355182811e-08	7.57904640903843e-07	8.12873917362629
TC0800012308.hg.1	TC0800012308.hg.1	ADHFE1	alcohol dehydrogenase iron containing 1	-1.30760549595742	4.7387103933259	-6.94315448413577	5.4810897840903e-08	7.61813376563278e-07	8.12291401880521
TC0M00006441.hg.1	TC0M00006441.hg.1	NA	NA	-0.57395186435939	12.5655951135923	-6.94063072862473	5.52154607652491e-08	7.66894397507171e-07	8.11559259001093
TC1400008635.hg.1	TC1400008635.hg.1	RAB2B	RAB2B, member RAS oncogene family	-1.30944387956448	6.06729171645484	-6.93948300064707	5.54004406441216e-08	7.68920583026068e-07	8.1122628545091
TC0100008927.hg.1	TC0100008927.hg.1	SH3GLB1	SH3 domain containing GRB2 like, endophilin B1	1.18009695067976	7.8424402830412	6.93804252573902	5.56334891297825e-08	7.71610599940362e-07	8.1080836646293
TC1500009804.hg.1	TC1500009804.hg.1	DENND4A	DENN domain containing 4A	-0.913706550680986	8.08403448907412	-6.93586682137126	5.59873668620562e-08	7.75971489835137e-07	8.10177106686319
TC0700011929.hg.1	TC0700011929.hg.1	SMURF1	SMAD specific E3 ubiquitin protein ligase 1	0.986272355603337	6.23533554879352	6.93365525773257	5.63494083750527e-08	7.8043930599448e-07	8.09535403603813
TC1100008409.hg.1	TC1100008409.hg.1	PPME1	protein phosphatase methylesterase 1	-0.774399797939467	4.92282200118257	-6.92992111271479	5.69660799501721e-08	7.88424978451819e-07	8.08451821927144
TSUnmapped00000050.hg.1	TSUnmapped00000050.hg.1	NA	NA	-1.24200937454587	6.47061634502518	-6.92901925982224	5.71160350967195e-08	7.89944488218834e-07	8.08190103657348
TC0200016702.hg.1	TC0200016702.hg.1	POLR1A	RNA polymerase I subunit A	-0.905840065302973	4.83382373832034	-6.92623287708436	5.75818640924874e-08	7.95827491993639e-07	8.07381452440411
TC0200013894.hg.1	TC0200013894.hg.1	ANAPC1	anaphase promoting complex subunit 1	-1.0612028790967	5.42370723597377	-6.92558012668935	5.76915451113018e-08	7.96783439398858e-07	8.07192005219471
TC1100010222.hg.1	TC1100010222.hg.1	RPL36A	ribosomal protein L36a	1.75488450871548	4.71450278424487	6.92139038087586	5.84005875858481e-08	8.06010074421667e-07	8.05975937491658
TC1300008113.hg.1	TC1300008113.hg.1	CUL4A	cullin 4A	-0.686067324927857	6.62681738634521	-6.92055974984539	5.85422000790702e-08	8.0739793054353e-07	8.0573483135709
23076276	23076276	NA	NA	-1.39974235907113	8.36880488909165	-6.91939564198701	5.87412503739836e-08	8.09575452771644e-07	8.05396918089875
TC1900009346.hg.1	TC1900009346.hg.1	UBXN6	UBX domain protein 6	-1.36195673574394	7.07320193989608	-6.91805968298723	5.89705282758835e-08	8.12166232214146e-07	8.05009107134359
TC0900009414.hg.1	TC0900009414.hg.1	RFX3	regulatory factor X3	-0.927934654046956	6.29220194340306	-6.9152615691183	5.9453676355879e-08	8.17907363272613e-07	8.04196806160086
HTA2-pos-PSR15017020.hg.1	HTA2-pos-PSR15017020.hg.1	NA	NA	2.13520130673377	6.75060575498939	6.91516419714175	5.94705613199693e-08	8.17907363272613e-07	8.04168537656273
TC1600007893.hg.1	TC1600007893.hg.1	FTO	FTO alpha-ketoglutarate dependent dioxygenase	-0.745353530823722	7.03406959609406	-6.91424389157496	5.96303880665646e-08	8.19532384420075e-07	8.03901355812124
TC0600011516.hg.1	TC0600011516.hg.1	HLA-DOA	major histocompatibility complex, class II, DO alpha	-1.02035962174271	5.85623385986008	-6.91110563295536	6.01786705426033e-08	8.26490163101522e-07	8.0299021025951
TC0800007738.hg.1	TC0800007738.hg.1	SDCBP	syndecan binding protein	1.00242131742661	9.9556191652618	6.91072773559793	6.02450353451887e-08	8.26824222005461e-07	8.02880488244548
TC1400010257.hg.1	TC1400010257.hg.1	HSP90AA1	heat shock protein 90 alpha family class A member 1	1.58559771418077	6.6201165921147	6.90761826988699	6.07939221136182e-08	8.33775499448068e-07	8.01977615833817
HTA2-pos-PSR16011599.hg.1	HTA2-pos-PSR16011599.hg.1	NA	NA	0.87950531663631	5.42978072634976	6.89671080137007	6.27595827994069e-08	8.60134296108665e-07	7.98809890681346
TC0100011533.hg.1	TC0100011533.hg.1	ATF3	activating transcription factor 3	1.52585861764184	3.99268437678014	6.89289417464549	6.34624482817917e-08	8.69065459015392e-07	7.97701252119826
TC2200007677.hg.1	TC2200007677.hg.1	TBC1D22A	TBC1 domain family member 22A	-0.803870248134422	6.84030717158429	-6.89269350884275	6.34996219354817e-08	8.69065459015392e-07	7.97642960347548
TC0600007677.hg.1	TC0600007677.hg.1	HLA-DPB1	major histocompatibility complex, class II, DP beta 1	-1.51797040935915	8.95766534719806	-6.89161643760267	6.36995273028193e-08	8.71195134537237e-07	7.97330074571506
AFFX-r2-Bs-thr-M_s_st	AFFX-r2-Bs-thr-M_s_st	NA	NA	2.80896528648011	5.44840033582986	6.88874674927891	6.42352530833603e-08	8.77911551348469e-07	7.96496394805044
23075475	23075475	NA	NA	1.57999825422699	5.734682233645	6.88846452486525	6.42881851689642e-08	8.78024817859735e-07	7.96414401654784
TC1900010017.hg.1	TC1900010017.hg.1	ELL	elongation factor for RNA polymerase II	0.885687612454033	6.76056341431264	6.8880749994053	6.43613142914669e-08	8.78413579576876e-07	7.96301233880559
TC0600014217.hg.1	TC0600014217.hg.1	SERPINB1	serpin family B member 1	1.28184408170136	8.19909353469978	6.88613843979044	6.47261314139679e-08	8.82780046129339e-07	7.95738592845112
TC1200010023.hg.1	TC1200010023.hg.1	ERP27	endoplasmic reticulum protein 27	-1.26746467074129	7.10389622884245	-6.88556585094754	6.48343976883972e-08	8.83643866484898e-07	7.9557222933172
HTA2-pos-PSR02033996.hg.1	HTA2-pos-PSR02033996.hg.1	NA	NA	-0.6682399197183	9.12591750370195	-6.88354777797767	6.52174398004185e-08	8.88248884040742e-07	7.94985865466543
TC0300012216.hg.1	TC0300012216.hg.1	CCDC14	coiled-coil domain containing 14	-0.918170454280163	6.58944466367981	-6.88265437299123	6.53877425808519e-08	8.89952064593505e-07	7.9472627084044
TC0500008705.hg.1	TC0500008705.hg.1	TXNDC15	thioredoxin domain containing 15	-0.957013370067025	6.16380508721801	-6.88124908485465	6.56565311774798e-08	8.92992391886235e-07	7.94317926905776
TC0600014097.hg.1	TC0600014097.hg.1	MRPS18B	mitochondrial ribosomal protein S18B	-0.801795913574651	5.60470479073803	-6.87806715959216	6.62692682403088e-08	9.00620814980849e-07	7.9339327680775
TC0300013420.hg.1	TC0300013420.hg.1	IGF2BP2	insulin like growth factor 2 mRNA binding protein 2	-1.37958557548039	6.34499790052371	-6.87786190372246	6.63089917166965e-08	9.00620814980849e-07	7.93333627866789
HTA2-pos-3305648_st	HTA2-pos-3305648_st	NA	NA	-0.894105163225015	9.48643379988505	-6.87356785427116	6.71455631544318e-08	9.11353892724783e-07	7.92085668838563
TC1100007790.hg.1	TC1100007790.hg.1	CD5	CD5 molecule	-0.935315916264761	7.79062143060233	-6.8690445437749	6.80383338178759e-08	9.22244707070631e-07	7.90770926041639
TC0300011273.hg.1	TC0300011273.hg.1	ARF4	ADP ribosylation factor 4	0.870354339751421	7.76939630446009	6.86902735772566	6.80417486123703e-08	9.22244707070631e-07	7.90765930452393
TC0500012519.hg.1	TC0500012519.hg.1	SPARC	secreted protein acidic and cysteine rich	1.84786648567012	7.73726500278516	6.86783772570323	6.82785446350819e-08	9.24767671864478e-07	7.9042012623155
23068497	23068497	NA	NA	2.10804279083427	6.27951287941313	6.86762020750841	6.83219315207753e-08	9.24767671864478e-07	7.90356896496334
TC0X00010895.hg.1	TC0X00010895.hg.1	ZNF75D	zinc finger protein 75D	-1.06943143061902	4.17099297752623	-6.86696633008617	6.84525237897395e-08	9.25214969674779e-07	7.90166820556634
TC1100009395.hg.1	TC1100009395.hg.1	TBRG1	transforming growth factor beta regulator 1	-0.961890848905144	6.55197898466782	-6.86671585847501	6.85026146937916e-08	9.25214969674779e-07	7.90094009969292
HTA2-pos-3686582_st	HTA2-pos-3686582_st	NA	NA	0.788090799955446	9.89274866122287	6.86661093248315	6.85236094623797e-08	9.25214969674779e-07	7.90063508471971
TC1700012199.hg.1	TC1700012199.hg.1	NA	NA	-1.18359266792684	4.02979923353995	-6.86651328324283	6.85431540558373e-08	9.25214969674779e-07	7.90035122216031
TC0X00009384.hg.1	TC0X00009384.hg.1	DYNLT3	dynein light chain Tctex-type 3	0.78988043644442	4.82763137490291	6.86347152903226	6.91547919815998e-08	9.32830791428068e-07	7.89150859186794
TC1000012088.hg.1	TC1000012088.hg.1	C10orf88	chromosome 10 open reading frame 88	-0.878071592212658	4.06594485018733	-6.86229580237985	6.93926825203663e-08	9.34276307002534e-07	7.88809046631128
HTA2-pos-PSR05010494.hg.1	HTA2-pos-PSR05010494.hg.1	NA	NA	0.826883832031481	8.70191040846376	6.86227008332996	6.93978956100111e-08	9.34276307002534e-07	7.88801569353873
TC0700007905.hg.1	TC0700007905.hg.1	AUTS2	activator of transcription and developmental regulator AUTS2	-1.29257987069019	5.80355973311541	-6.8622376577779	6.94044686292115e-08	9.34276307002534e-07	7.88792142293745
HTA2-pos-PSR19023013.hg.1	HTA2-pos-PSR19023013.hg.1	NA	NA	-1.11636299966174	9.38851119503184	-6.86136220355701	6.95821707903503e-08	9.36027737984829e-07	7.88537618983736
HTA2-pos-PSR6_cox_hap2002787.hg.1	HTA2-pos-PSR6_cox_hap2002787.hg.1	NA	NA	-0.827504424071337	8.82036838723596	-6.85900601927297	7.00627219781448e-08	9.38640022577775e-07	7.87852569480827
HTA2-pos-PSR6_dbb_hap3002700.hg.1	HTA2-pos-PSR6_dbb_hap3002700.hg.1	NA	NA	-0.827504424071337	8.82036838723596	-6.85900601927297	7.00627219781448e-08	9.38640022577775e-07	7.87852569480827
HTA2-pos-PSR6_mann_hap4002315.hg.1	HTA2-pos-PSR6_mann_hap4002315.hg.1	NA	NA	-0.827504424071337	8.82036838723596	-6.85900601927297	7.00627219781448e-08	9.38640022577775e-07	7.87852569480827
HTA2-pos-PSR6_mcf_hap5002457.hg.1	HTA2-pos-PSR6_mcf_hap5002457.hg.1	NA	NA	-0.827504424071337	8.82036838723596	-6.85900601927297	7.00627219781448e-08	9.38640022577775e-07	7.87852569480827
HTA2-pos-PSR6_qbl_hap6002768.hg.1	HTA2-pos-PSR6_qbl_hap6002768.hg.1	NA	NA	-0.827504424071337	8.82036838723596	-6.85900601927297	7.00627219781448e-08	9.38640022577775e-07	7.87852569480827
HTA2-pos-PSR6_ssto_hap7002456.hg.1	HTA2-pos-PSR6_ssto_hap7002456.hg.1	NA	NA	-0.827504424071337	8.82036838723596	-6.85900601927297	7.00627219781448e-08	9.38640022577775e-07	7.87852569480827
TC0200014190.hg.1	TC0200014190.hg.1	AMMECR1L	AMMECR1 like	-1.04985775336869	6.19140150515415	-6.85794101764899	7.0281031089962e-08	9.40923783830008e-07	7.8754291125532
TC0500013296.hg.1	TC0500013296.hg.1	C1QTNF3-AMACR	C1QTNF3-AMACR readthrough (NMD candidate)	-0.811104104225797	5.10833403593204	-6.8568582962479	7.05036768219982e-08	9.43262457182475e-07	7.87228091921652
TC1700011305.hg.1	TC1700011305.hg.1	HEATR6	HEAT repeat containing 6	-0.960801097783341	6.51569950079568	-6.85624065441212	7.06310047545096e-08	9.44323569345302e-07	7.87048498208394
TC0900010352.hg.1	TC0900010352.hg.1	PTAR1	protein prenyltransferase alpha subunit repeat containing 1	-1.05238188493687	6.55263555785722	-6.85013391232733	7.19024892792846e-08	9.60670011315007e-07	7.85272663674775
TC0500013385.hg.1	TC0500013385.hg.1	SH3TC2	SH3 domain and tetratricopeptide repeats 2	1.1373910053743	4.73006737255173	6.84815424281915	7.23196186085879e-08	9.6558719563822e-07	7.84696916502635
TC1100010761.hg.1	TC1100010761.hg.1	FNBP4	formin binding protein 4	-1.133299679252	7.85467940852371	-6.84789080237519	7.23753111916769e-08	9.65675200275922e-07	7.84620297876357
TC0300010358.hg.1	TC0300010358.hg.1	XPC	XPC complex subunit, DNA damage recognition and repair factor	-0.865366487528099	6.28723960835954	-6.844392422045	7.31190059243286e-08	9.74936603060184e-07	7.83602783956113
HTA2-pos-PSR18005236.hg.1	HTA2-pos-PSR18005236.hg.1	NA	NA	2.29674426781154	7.13924135165809	6.84203018035193	7.36255381333293e-08	9.8102537836598e-07	7.82915666471097
HTA2-pos-2828010_st	HTA2-pos-2828010_st	NA	NA	2.8429901340811	5.30242407189522	6.84091973829008	7.38648717685745e-08	9.83548025099901e-07	7.82592651766071
TC1700010982.hg.1	TC1700010982.hg.1	SKAP1	src kinase associated phosphoprotein 1	-1.15372013519884	5.79590301281064	-6.8389833449621	7.42841040639669e-08	9.88461078908009e-07	7.82029355012327
TC1000007404.hg.1	TC1000007404.hg.1	CSGALNACT2	chondroitin sulfate N-acetylgalactosaminyltransferase 2	1.3023600505906	7.46077738867128	6.83756348207124	7.45930330196853e-08	9.91900730492327e-07	7.81616298859046
AFFX-r2-Bs-thr-3_s_st	AFFX-r2-Bs-thr-3_s_st	NA	NA	2.3693088890432	5.61735828469521	6.83601106401985	7.49322879989657e-08	9.95738721672742e-07	7.81164663231867
TC1200011311.hg.1	TC1200011311.hg.1	NAP1L1	nucleosome assembly protein 1 like 1	1.18448039094123	8.10716148192203	6.83230389681674	7.57487447011434e-08	1.00590854965387e-06	7.8008608560611
TC0X00010506.hg.1	TC0X00010506.hg.1	AMMECR1	AMMECR nuclear protein 1	-0.612001067430044	5.94006241127201	-6.83126710985315	7.59786874770163e-08	1.00771129875681e-06	7.79784420185439
AFFX-ThrX-M_st	AFFX-ThrX-M_st	NA	NA	2.37873900528205	5.64882140508156	6.83122979721378	7.59869759524254e-08	1.00771129875681e-06	7.79773563480668
TC1400008098.hg.1	TC1400008098.hg.1	GLRX5	glutaredoxin 5	-1.49768612377441	7.92422826954205	-6.82987007118844	7.62896436331703e-08	1.01104341060213e-06	7.79377922437606
HTA2-pos-2891951_st	HTA2-pos-2891951_st	NA	NA	2.76131292841865	5.75178925823827	6.82845618956355	7.66056573674316e-08	1.01454778683184e-06	7.7896650888473
TC1600011578.hg.1	TC1600011578.hg.1	FBXO31	F-box protein 31	-0.641471683705597	5.6576105511718	-6.82785289111113	7.67409014185289e-08	1.01539302118638e-06	7.78790955541979
TC1700012120.hg.1	TC1700012120.hg.1	OGFOD3	2-oxoglutarate and iron dependent oxygenase domain containing 3	-0.811868063707765	6.01734699632673	-6.82771103376178	7.67727371995805e-08	1.01539302118638e-06	7.78749676185074
TC0X00011308.hg.1	TC0X00011308.hg.1	RPL36A	ribosomal protein L36a	2.15256083189382	5.71191330241098	6.8265950036188	7.70236635692935e-08	1.01772382262434e-06	7.7842491503037
TC0900008483.hg.1	TC0900008483.hg.1	SLC31A1	solute carrier family 31 member 1	-1.41675164349883	6.80893967729765	-6.8264671531213	7.70524620881499e-08	1.01772382262434e-06	7.78387710351211
TC0200016645.hg.1	TC0200016645.hg.1	ASXL2	ASXL transcriptional regulator 2	-1.1024008351072	7.07047846897851	-6.8261118370498	7.71325546890162e-08	1.01809795507979e-06	7.78284312215853
TC0800011887.hg.1	TC0800011887.hg.1	ST3GAL1	ST3 beta-galactoside alpha-2,3-sialyltransferase 1	-0.824570138010461	6.77814444719008	-6.82499319392282	7.73852600004958e-08	1.02074842953035e-06	7.77958777215158
23076024	23076024	NA	NA	-1.05426651257446	5.39491467712643	-6.82440785679149	7.75178226992149e-08	1.02112727329234e-06	7.7778843520474
23076175	23076175	NA	NA	-1.05426651257446	5.39491467712643	-6.82440785679149	7.75178226992149e-08	1.02112727329234e-06	7.7778843520474
HTA2-pos-PSR14009919.hg.1	HTA2-pos-PSR14009919.hg.1	NA	NA	0.909093505915068	6.46603046069118	6.81951249803387	7.86355038397123e-08	1.03515693039868e-06	7.76363710582807
TC0200007144.hg.1	TC0200007144.hg.1	LCLAT1	lysocardiolipin acyltransferase 1	-1.40950696682452	6.38554604348293	-6.81336609329223	8.00618920093405e-08	1.05322891648676e-06	7.74574632618249
TC1600011520.hg.1	TC1600011520.hg.1	SEPTIN1	septin 1	-1.20635599556432	6.67834432923016	-6.81259809061217	8.02419481751573e-08	1.0548919751075e-06	7.74351064752238
TC1600008005.hg.1	TC1600008005.hg.1	ADGRG1	adhesion G protein-coupled receptor G1	-1.64449984585593	6.31918922808834	-6.80859639177803	8.11867732427514e-08	1.06660004633613e-06	7.73186087188883
TC0300012212.hg.1	TC0300012212.hg.1	MYLK	myosin light chain kinase	1.16136689609041	5.52059429412396	6.80675853585331	8.16244587665638e-08	1.07163433281843e-06	7.72651009263564
HTA2-pos-PSR05010525.hg.1	HTA2-pos-PSR05010525.hg.1	NA	NA	1.4731037710074	5.79443329124122	6.80487408783292	8.20757144418863e-08	1.076839943915e-06	7.72102340347093
TC1500010757.hg.1	TC1500010757.hg.1	RAB11A	RAB11A, member RAS oncogene family	1.02509281564865	7.8208323276103	6.80210870008159	8.2742487588076e-08	1.08486433559646e-06	7.71297132587773
TC0700009398.hg.1	TC0700009398.hg.1	TAS2R3	taste 2 receptor member 3	-0.966917848783306	4.45528850668944	-6.80102049557771	8.30063659509156e-08	1.08759906672662e-06	7.70980260690819
TC0900011404.hg.1	TC0900011404.hg.1	STOM	stomatin	1.02814408677945	7.38151635033229	6.79991097492533	8.32762881680612e-08	1.09040929387567e-06	7.7065717276972
HTA2-pos-PSR05010516.hg.1	HTA2-pos-PSR05010516.hg.1	NA	NA	1.08297078796466	6.85369983291926	6.79910067030545	8.34739774745792e-08	1.09227060212412e-06	7.70421209594245
23071837	23071837	NA	NA	-1.22681179930611	6.71864739635204	-6.79787492612068	8.37739221433618e-08	1.09491313558544e-06	7.70064259930868
TC0900012212.hg.1	TC0900012212.hg.1	PLIN2	perilipin 2	1.05244813223698	6.42026521940735	6.79780268506608	8.37916337490337e-08	1.09491313558544e-06	7.70043222225888
TC0300007237.hg.1	TC0300007237.hg.1	LIMD1	LIM domain containing 1	-0.935099389553464	5.58925050435424	-6.79759349030761	8.38429441293375e-08	1.09491313558544e-06	7.69982301280913
TC1100010992.hg.1	TC1100010992.hg.1	TCN1	transcobalamin 1	2.05490538352072	5.03965467773084	6.79570573415186	8.43074020021214e-08	1.10024795963883e-06	7.69432541119297
TC1500007979.hg.1	TC1500007979.hg.1	PSMA4	proteasome 20S subunit alpha 4	1.83201121963271	4.9247612221195	6.79359249560456	8.48304195922797e-08	1.10633943111496e-06	7.68817083877073
HTA2-pos-JUC04005579.hg.1	HTA2-pos-JUC04005579.hg.1	NA	NA	2.37172594423608	4.88936151404858	6.79180939235374	8.52742777597071e-08	1.11070284176422e-06	7.68297749296558
TC1500008167.hg.1	TC1500008167.hg.1	ZNF592	zinc finger protein 592	-1.01726643500629	7.5755521782398	-6.79179470992979	8.52779422923663e-08	1.11070284176422e-06	7.68293472896086
TC1900011627.hg.1	TC1900011627.hg.1	ZNF132	zinc finger protein 132	-0.832526313507886	3.89542861271626	-6.7914486982935	8.53643481163247e-08	1.1107971314061e-06	7.68192693143004
TC1700009417.hg.1	TC1700009417.hg.1	SMG6	SMG6 nonsense mediated mRNA decay factor	-0.817053011761525	6.56514744724199	-6.79131346625619	8.53981422019641e-08	1.1107971314061e-06	7.68153305062762
TC1500010881.hg.1	TC1500010881.hg.1	NA	NA	0.7541359909235	6.54831090604426	6.79078438954707	8.55304867588521e-08	1.11178326707624e-06	7.67999203335506
TC1000008193.hg.1	TC1000008193.hg.1	PPIF	peptidylprolyl isomerase F	1.22129342518517	6.84081381732453	6.78992283016875	8.57464426796723e-08	1.11385421940628e-06	7.67748256517096
TC2000009216.hg.1	TC2000009216.hg.1	SLPI	secretory leukocyte peptidase inhibitor	1.66082273252269	6.6857675500079	6.78822228446359	8.61743135510177e-08	1.11867341558275e-06	7.67252921750715
HTA2-pos-PSR02000276.hg.1	HTA2-pos-PSR02000276.hg.1	NA	NA	1.46880326303252	7.44818627628891	6.78768735520463	8.63093512260369e-08	1.11968734205967e-06	7.67097103228502
HTA2-pos-PSR13000750.hg.1	HTA2-pos-PSR13000750.hg.1	NA	NA	2.89140408210787	6.8410228852927	6.78460956176715	8.70904717502856e-08	1.12907601048969e-06	7.66200537920414
TC1500009446.hg.1	TC1500009446.hg.1	LEO1	LEO1 homolog, Paf1/RNA polymerase II complex component	-1.14503146186085	4.93022517565205	-6.7840554585445	8.72318552457983e-08	1.13016396384658e-06	7.66039119551632
TC0400009978.hg.1	TC0400009978.hg.1	ACOX3	acyl-CoA oxidase 3, pristanoyl	-1.04370596355615	4.78312508314436	-6.78180806473435	8.78076742791325e-08	1.13687526665418e-06	7.65384397869812
HTA2-pos-PSR22012541.hg.1	HTA2-pos-PSR22012541.hg.1	NA	NA	0.742438658500747	6.92694698647517	6.7812895031657	8.79410822220067e-08	1.1378534631975e-06	7.65233322756326
TC1000008727.hg.1	TC1000008727.hg.1	NFKB2	nuclear factor kappa B subunit 2	0.965198179819168	7.04846872809337	6.78042919975772	8.81628600380893e-08	1.13997302325385e-06	7.64982681969362
TC0100008536.hg.1	TC0100008536.hg.1	PATJ	PATJ crumbs cell polarity complex component	-1.28681123005769	4.55883609827469	-6.78001528571524	8.82697641469221e-08	1.14060542147012e-06	7.64862090332285
TC1100009245.hg.1	TC1100009245.hg.1	CBL	Cbl proto-oncogene	-1.1088280903267	7.58103122676236	-6.77609450393098	8.9288922536426e-08	1.15301722884037e-06	7.63719729665759
TC0100006805.hg.1	TC0100006805.hg.1	RBP7	retinol binding protein 7	1.0563755127083	4.60921018060973	6.77274186558133	9.01698172997774e-08	1.16362847561333e-06	7.6274281483933
TC0400008879.hg.1	TC0400008879.hg.1	GAB1	GRB2 associated binding protein 1	-1.47509825718261	7.24790929266318	-6.77217224035293	9.03203541208135e-08	1.16480682261904e-06	7.62576825412033
TC0100008641.hg.1	TC0100008641.hg.1	MIER1	MIER1 transcriptional regulator	1.02012989402609	7.29557561150882	6.76963286793145	9.09945356299197e-08	1.1727323278071e-06	7.61836820841987
TC2200008781.hg.1	TC2200008781.hg.1	MRTFA	myocardin related transcription factor A	-0.895631057085134	7.62438063546104	-6.76850211753125	9.12963727347956e-08	1.17585184189602e-06	7.61507291147636
HTA2-pos-PSR05010503.hg.1	HTA2-pos-PSR05010503.hg.1	NA	NA	1.17205420644983	6.73908541291963	6.76714884572195	9.16589376918964e-08	1.17974890548856e-06	7.61112900846321
23070284	23070284	NA	NA	-1.32578809388518	6.36824614403622	-6.76624989508516	9.19005853073632e-08	1.18208555345972e-06	7.60850908163143
TC1900007950.hg.1	TC1900007950.hg.1	ZNF567	zinc finger protein 567	-1.52224184106682	4.84897080738797	-6.76597207652346	9.1975395947668e-08	1.18227458307372e-06	7.60769938765379
TC2000007386.hg.1	TC2000007386.hg.1	PLCG1	phospholipase C gamma 1	-1.17775530880138	5.15508662096356	-6.76391395259904	9.25315231639744e-08	1.1881070490441e-06	7.60170087290109
HTA2-pos-PSR01005530.hg.1	HTA2-pos-PSR01005530.hg.1	NA	NA	1.02910382269527	8.2158019580049	6.76384594735766	9.25499567364394e-08	1.1881070490441e-06	7.60150266269121
TC0800011713.hg.1	TC0800011713.hg.1	MTSS1	MTSS I-BAR domain containing 1	-0.752506707506948	7.58234515184789	-6.7630634627902	9.27623247493654e-08	1.18942818413309e-06	7.59922198464198
TC1100009241.hg.1	TC1100009241.hg.1	HINFP	histone H4 transcription factor	-0.682904727622975	6.28177535672208	-6.76302113755502	9.27738259246535e-08	1.18942818413309e-06	7.59909861962877
TC0200006757.hg.1	TC0200006757.hg.1	TRIB2	tribbles pseudokinase 2	-1.28618257282074	5.87443847758668	-6.76210561724803	9.30229559111661e-08	1.1918452598729e-06	7.59643012857412
TC0600010331.hg.1	TC0600010331.hg.1	FAM120B	family with sequence similarity 120B	-1.08741960795103	4.8152664643023	-6.76091053026807	9.33491776566922e-08	1.19524627407172e-06	7.59294668641104
TC0500013277.hg.1	TC0500013277.hg.1	MAML1	mastermind like transcriptional coactivator 1	-0.867894140039228	6.84247079004861	-6.75927284879783	9.37980905417791e-08	1.20021278248872e-06	7.58817300201444
TC1500006925.hg.1	TC1500006925.hg.1	THBS1	thrombospondin 1	1.93316238815193	7.0911947696709	6.75670000292823	9.4507751481695e-08	1.2085071185894e-06	7.58067301401712
23075548	23075548	NA	NA	-0.75705390447497	9.32403973501381	-6.75594907996828	9.47158965182824e-08	1.21038176531843e-06	7.57848394252517
HTA2-pos-PSR02034054.hg.1	HTA2-pos-PSR02034054.hg.1	NA	NA	-0.733552648529953	9.33200199644944	-6.75515521893948	9.49364466132094e-08	1.21241239970259e-06	7.57616965511964
HTA2-pos-PSR01029334.hg.1	HTA2-pos-PSR01029334.hg.1	NA	NA	-0.76534206314812	7.16469577545476	-6.75371918034114	9.53367241401351e-08	1.21673416850359e-06	7.57198315778847
23066373	23066373	NA	NA	-1.25328754399348	5.33164595747699	-6.75005739716128	9.63651278084101e-08	1.22906158794293e-06	7.56130725803649
HTA2-pos-PSR11002950.hg.1	HTA2-pos-PSR11002950.hg.1	NA	NA	0.92083216143952	8.1411677773152	6.74954608022596	9.65096183410308e-08	1.23010671672913e-06	7.55981644137677
TC1600007973.hg.1	TC1600007973.hg.1	NUP93	nucleoporin 93	-0.831040893766481	6.51534389655124	-6.74779161825199	9.70070677869431e-08	1.23564637445972e-06	7.55470091822436
TC0300013865.hg.1	TC0300013865.hg.1	SEC22A	SEC22 homolog A, vesicle trafficking protein	-0.798185536632984	5.54376691722683	-6.74681616060885	9.72847618312199e-08	1.23838149575055e-06	7.55185666015556
TC0100015561.hg.1	TC0100015561.hg.1	NBPF15	NBPF member 15	-0.971230324971295	5.68420356658298	-6.74435368149787	9.79893573384929e-08	1.24654378446063e-06	7.54467621516208
HTA2-pos-PSR06017444.hg.1	HTA2-pos-PSR06017444.hg.1	NA	NA	-0.798107016968167	9.06000617578602	-6.74221220339291	9.86062906026692e-08	1.2535810712881e-06	7.53843143995056
TC1700010190.hg.1	TC1700010190.hg.1	IFT20	intraflagellar transport 20	1.38729609332691	4.95484233958157	6.74003220757759	9.92383478000838e-08	1.26080141226373e-06	7.53207400882158
HTA2-pos-PSR05013758.hg.1	HTA2-pos-PSR05013758.hg.1	NA	NA	1.61178598918456	5.72327505840497	6.73936664222165	9.94321322042495e-08	1.26244786575918e-06	7.53013298114708
TC0500010842.hg.1	TC0500010842.hg.1	PDE4D	phosphodiesterase 4D	1.54207759756443	5.95042666953781	6.73889297628737	9.95702762356708e-08	1.26338620821093e-06	7.52875158201886
TC0800008370.hg.1	TC0800008370.hg.1	POLR2K	RNA polymerase II, I and III subunit K	1.32854690840295	4.79787250549846	6.73852059507546	9.96790167210291e-08	1.26395049764828e-06	7.52766555846158
HTA2-pos-PSR0X005162.hg.1	HTA2-pos-PSR0X005162.hg.1	NA	NA	-0.909921612339032	8.61143522090722	-6.73543826156258	1.00583715852006e-07	1.27460047658596e-06	7.51867577352891
HTA2-pos-2835461_st	HTA2-pos-2835461_st	NA	NA	1.950224258307	5.19505890417262	6.73500746251864	1.00710818603282e-07	1.2753893557442e-06	7.51741927240169
TC0700013435.hg.1	TC0700013435.hg.1	NA	NA	-0.653771136818088	3.97884458208915	-6.73301681615805	1.01300246584872e-07	1.28164681212346e-06	7.51161303239238
TC0400009723.hg.1	TC0400009723.hg.1	CTBP1	C-terminal binding protein 1	-0.732690639892847	7.77019622520413	-6.73289889506961	1.01335271920068e-07	1.28164681212346e-06	7.5112690759752
TC1100007301.hg.1	TC1100007301.hg.1	PRR5L	proline rich 5 like	-0.957043687761261	5.70626803812889	-6.73194657953099	1.01618580354702e-07	1.2843092067357e-06	7.50849129230198
TC0600006793.hg.1	TC0600006793.hg.1	CDYL	chromodomain Y like	-1.22704165895283	4.82051725957798	-6.73175260859659	1.01676383530151e-07	1.2843092067357e-06	7.50792549585207
HTA2-pos-PSR05025587.hg.1	HTA2-pos-PSR05025587.hg.1	NA	NA	0.597031474224134	6.46408584820756	6.73106270744682	1.01882242556675e-07	1.28608348161882e-06	7.50591309236636
HTA2-pos-PSR11028316.hg.1	HTA2-pos-PSR11028316.hg.1	NA	NA	1.95003505944878	6.10803157536908	6.72596604717327	1.03416121629763e-07	1.30460863636469e-06	7.4910453798224
TC0700009256.hg.1	TC0700009256.hg.1	STMP1	short transmembrane mitochondrial protein 1	-1.03272721927423	8.35930996908841	-6.72523362204754	1.03638457989241e-07	1.30637576638167e-06	7.48890863750009
TC2200008588.hg.1	TC2200008588.hg.1	APOL3	apolipoprotein L3	-1.01214625029379	5.59588583710074	-6.72506717809741	1.0368905126973e-07	1.30637576638167e-06	7.48842305657305
TC0200006583.hg.1	TC0200006583.hg.1	RNF144A	ring finger protein 144A	-1.04219839376438	5.50828027353074	-6.7242622183892	1.03934083571069e-07	1.30862459769027e-06	7.48607465256833
HTA2-pos-3149249_st	HTA2-pos-3149249_st	NA	NA	2.62467031209955	6.02580114892352	6.72280598962493	1.04378850217968e-07	1.31337395226392e-06	7.48182610920574
TC0900010925.hg.1	TC0900010925.hg.1	ZNF782	zinc finger protein 782	-0.880087378462123	4.0345858994726	-6.72259043139697	1.04444849816483e-07	1.31337395226392e-06	7.48119720607217
TC0700008765.hg.1	TC0700008765.hg.1	DLD	dihydrolipoamide dehydrogenase	0.992442959896005	5.52314875762933	6.72162200712312	1.04741881942593e-07	1.31626747103193e-06	7.47837173424988
23071926	23071926	NA	NA	-0.750591266881512	8.27474520831573	-6.71849334225726	1.05707335577368e-07	1.32701965840538e-06	7.46924310326867
TC0800010490.hg.1	TC0800010490.hg.1	TMEM68	transmembrane protein 68	-1.09661999967955	5.62200742949453	-6.71838493296309	1.05740949398723e-07	1.32701965840538e-06	7.46892678088316
TC0100009561.hg.1	TC0100009561.hg.1	TTF2	transcription termination factor 2	-0.818322428801706	4.06818950162979	-6.71819486164336	1.05799909715749e-07	1.32701965840538e-06	7.46837217873359
HTA2-pos-PSR11002951.hg.1	HTA2-pos-PSR11002951.hg.1	NA	NA	1.01769252595808	7.43712429172318	6.71709553700835	1.06141572849407e-07	1.33045654125513e-06	7.46516445022725
TC1200007906.hg.1	TC1200007906.hg.1	ATP23	ATP23 metallopeptidase and ATP synthase assembly factor homolog	1.22764021794592	4.5650714782486	6.71474341666976	1.06876341877693e-07	1.33881338580165e-06	7.45830089618179
HTA2-pos-PSR04015454.hg.1	HTA2-pos-PSR04015454.hg.1	NA	NA	2.12092495075244	7.16315716861878	6.71103321854632	1.08045805028095e-07	1.35260143060952e-06	7.44747365120598
TC1500010907.hg.1	TC1500010907.hg.1	MESD	mesoderm development LRP chaperone	-0.721132402098886	6.14300128044726	-6.70999865655345	1.08374198118489e-07	1.35584946208418e-06	7.44445438181193
HTA2-pos-PSR01001651.hg.1	HTA2-pos-PSR01001651.hg.1	NA	NA	0.893232945213565	7.53930884363581	6.70972108167114	1.08462477850532e-07	1.35609125994051e-06	7.44364429367708
TC1800006710.hg.1	TC1800006710.hg.1	CHMP1B	charged multivesicular body protein 1B	0.75717045011438	7.93457288017128	6.70798987070381	1.09014711259846e-07	1.36212981343544e-06	7.43859172244516
TC0100006812.hg.1	TC0100006812.hg.1	KIF1B	kinesin family member 1B	1.21565873571707	5.67416713921628	6.70688544907016	1.09368488813228e-07	1.36568258380302e-06	7.43536833920049
TC0500009707.hg.1	TC0500009707.hg.1	NA	NA	1.06388584539206	5.04254987771102	6.70565267437373	1.0976475015503e-07	1.3697610033623e-06	7.43177024307236
TC1600007141.hg.1	TC1600007141.hg.1	REXO5	RNA exonuclease 5	0.893551797486066	5.76837586203565	6.70533613718312	1.09866730993863e-07	1.37016423491205e-06	7.43084634991539
HTA2-pos-2827996_st	HTA2-pos-2827996_st	NA	NA	2.91469102959976	7.21449914246195	6.70434769926799	1.10185798345423e-07	1.37251489263096e-06	7.4279613015365
AFFX-ThrX-5_st	AFFX-ThrX-5_st	NA	NA	2.39830851601753	5.53712265339895	6.70431987324422	1.10194794094894e-07	1.37251489263096e-06	7.42788008208176
TC1400009481.hg.1	TC1400009481.hg.1	PLEK2	pleckstrin 2	-1.22963753383524	5.76411523103684	-6.70323230362552	1.1054697076564e-07	1.37602992028345e-06	7.42470560859684
TC1800008285.hg.1	TC1800008285.hg.1	NPC1	NPC intracellular cholesterol transporter 1	-0.967696926052181	6.56667436676654	-6.70285050106669	1.10670875217284e-07	1.37670088734872e-06	7.42359115753446
TC0100010243.hg.1	TC0100010243.hg.1	PYHIN1	pyrin and HIN domain family member 1	-1.65303729554466	6.83920992197479	-6.70048936764646	1.11440241351183e-07	1.3853952128026e-06	7.41669897548711
HTA2-pos-PSR19023021.hg.1	HTA2-pos-PSR19023021.hg.1	NA	NA	-1.10663208798338	10.1064029499945	-6.69924864070927	1.11846688450469e-07	1.38956969157004e-06	7.41307712227664
TC1000010022.hg.1	TC1000010022.hg.1	PIP4K2A	phosphatidylinositol-5-phosphate 4-kinase type 2 alpha	-1.01037134571201	9.6676262804335	-6.69873165872232	1.1201648670805e-07	1.39080065914598e-06	7.41156794928322
TC2000007133.hg.1	TC2000007133.hg.1	MAPRE1	microtubule associated protein RP/EB family member 1	0.724495622991647	8.30841134935509	6.69843047279298	1.12115528515288e-07	1.39115211312945e-06	7.41068871934016
TC0100016145.hg.1	TC0100016145.hg.1	CD244	CD244 molecule	-1.10847503202401	5.75404705779576	-6.6934828475974	1.13755210777805e-07	1.41060764840296e-06	7.3962445908621
TC1500009159.hg.1	TC1500009159.hg.1	RPAP1	RNA polymerase II associated protein 1	-0.656825223610335	6.31906106071107	-6.69117968469701	1.14526730908579e-07	1.41885825230225e-06	7.38952015128062
TC0800008546.hg.1	TC0800008546.hg.1	ENY2	ENY2 transcription and export complex 2 subunit	1.48796263470352	5.5673858072094	6.69106629684717	1.14564849985049e-07	1.41885825230225e-06	7.38918908859834
TC0800008531.hg.1	TC0800008531.hg.1	EMC2	ER membrane protein complex subunit 2	1.223132018712	6.06397115246648	6.69047229141288	1.1476475388033e-07	1.42043953087756e-06	7.3874547347173
TC0700010453.hg.1	TC0700010453.hg.1	TOMM7	translocase of outer mitochondrial membrane 7	1.24619792512865	6.08961075673547	6.6884320137588	1.15454064377759e-07	1.42807237994804e-06	7.38149742847742
TC0200008675.hg.1	TC0200008675.hg.1	IL18RAP	interleukin 18 receptor accessory protein	1.52010785953644	8.26693671028373	6.68553768068832	1.16439092192698e-07	1.4387567096781e-06	7.37304592181755
TC0700006727.hg.1	TC0700006727.hg.1	TMEM106B	transmembrane protein 106B	-0.827877105800239	5.63045269629943	-6.68546433907852	1.16464162394241e-07	1.4387567096781e-06	7.37283175554872
TC0200014834.hg.1	TC0200014834.hg.1	STK39	serine/threonine kinase 39	-1.27478678691861	5.96732460252836	-6.68304417257862	1.17294505108034e-07	1.4481048537098e-06	7.36576437521991
TC1600007441.hg.1	TC1600007441.hg.1	PPP4C	protein phosphatase 4 catalytic subunit	0.766555962837167	7.53580036957882	6.68268114230094	1.17419572545922e-07	1.44873948134294e-06	7.36470421842074
TC0200013112.hg.1	TC0200013112.hg.1	AUP1	AUP1 lipid droplet regulating VLDL assembly factor	-0.673009216064023	7.77681934770069	-6.68213060669785	1.17609494194205e-07	1.45017299204855e-06	7.36309647304753
TC0900010958.hg.1	TC0900010958.hg.1	TRMO	tRNA methyltransferase O	-0.775502801420937	6.5060659342177	-6.68077629304941	1.18078020332958e-07	1.45450097829213e-06	7.35914134356587
TC0100009444.hg.1	TC0100009444.hg.1	CAPZA1	capping actin protein of muscle Z-line subunit alpha 1	0.886577488298283	8.12478823027449	6.68068864199584	1.18108408111686e-07	1.45450097829213e-06	7.3588853636756
TC0100006818.hg.1	TC0100006818.hg.1	PGD	phosphogluconate dehydrogenase	1.07176891258718	7.32416804307329	6.68027178185859	1.18253037562203e-07	1.45513960233022e-06	7.35766794036559
HTA2-pos-PSR11028317.hg.1	HTA2-pos-PSR11028317.hg.1	NA	NA	2.40235403052593	6.17267591857928	6.68011279957995	1.18308243459908e-07	1.45513960233022e-06	7.35720363590156
TC0500013342.hg.1	TC0500013342.hg.1	ERAP1	endoplasmic reticulum aminopeptidase 1	-1.03239045879396	7.48423941194599	-6.67986226887089	1.18395291932559e-07	1.45530012902353e-06	7.35647196266661
TC1700012304.hg.1	TC1700012304.hg.1	COG1	component of oligomeric golgi complex 1	-0.840294604460963	6.22178223304705	-6.67948531703113	1.18526388011926e-07	1.45600154467866e-06	7.35537106938151
TC1600009165.hg.1	TC1600009165.hg.1	MMP25-AS1	MMP25 antisense RNA 1	-1.15573646032044	5.61632357172823	-6.67852442030088	1.18861231049486e-07	1.45920339016869e-06	7.3525647131807
TC0700007949.hg.1	TC0700007949.hg.1	POM121	POM121 transmembrane nucleoporin	-0.911845507101292	8.06401362006146	-6.67603565539701	1.19732933744588e-07	1.46819567929891e-06	7.34529583705343
TC1900011004.hg.1	TC1900011004.hg.1	SLC1A5	solute carrier family 1 member 5	-0.938389321293965	6.09951643535652	-6.6760069807835	1.19743014674096e-07	1.46819567929891e-06	7.34521208536109
HTA2-pos-3080345_st	HTA2-pos-3080345_st	NA	NA	-1.32841073821329	7.10502180431075	-6.67564564067436	1.19870121858619e-07	1.46883843401462e-06	7.3441566925198
TC1200007931.hg.1	TC1200007931.hg.1	SLC16A7	solute carrier family 16 member 7	-0.808396945510045	5.54905461166887	-6.67401980512595	1.20443722117472e-07	1.47494812134764e-06	7.33940788530202
TC0100010310.hg.1	TC0100010310.hg.1	SLAMF7	SLAM family member 7	-1.13259104881457	6.56452366031654	-6.67277194592554	1.20885848970613e-07	1.4794411896111e-06	7.33576296624794
TC0100008625.hg.1	TC0100008625.hg.1	PDE4B	phosphodiesterase 4B	1.33122313894497	7.154888673466	6.66928336926051	1.22130588629498e-07	1.49374520309474e-06	7.32557249588
TC1000012505.hg.1	TC1000012505.hg.1	LHPP	phospholysine phosphohistidine inorganic pyrophosphate phosphatase	-1.12415210912051	4.74428627362413	-6.66883655420018	1.22290945711219e-07	1.49477689826137e-06	7.32426724682094
TC0600012566.hg.1	TC0600012566.hg.1	MAP3K7	mitogen-activated protein kinase kinase kinase 7	-0.799652202122789	6.44553194495106	-6.66820638375874	1.22517468209662e-07	1.49661555731641e-06	7.32242635198858
TC0200007746.hg.1	TC0200007746.hg.1	B3GNT2	UDP-GlcNAc:betaGal beta-1,3-N-acetylglucosaminyltransferase 2	1.13799221318576	6.43340833517079	6.66697674318397	1.22960697359625e-07	1.50109747670499e-06	7.31883416948729
HTA2-pos-PSR11028319.hg.1	HTA2-pos-PSR11028319.hg.1	NA	NA	2.08825799122073	8.29944921197671	6.66663433230556	1.23084408544129e-07	1.50167559729366e-06	7.31783385725002
TC1600009417.hg.1	TC1600009417.hg.1	ZC3H7A	zinc finger CCCH-type containing 7A	0.799121070991734	7.26734768040207	6.66508673127303	1.23645116732222e-07	1.50758122180571e-06	7.31331262899981
TC0600013206.hg.1	TC0600013206.hg.1	SLC18B1	solute carrier family 18 member B1	-0.746561850355035	5.50728275749857	-6.66272455913019	1.24505923602373e-07	1.51713630699372e-06	7.30641136923831
TC0100017029.hg.1	TC0100017029.hg.1	PIK3C2B	phosphatidylinositol-4-phosphate 3-kinase catalytic subunit type 2 beta	-0.854634442067224	4.88914915366053	-6.66242128187369	1.24616878969358e-07	1.51754808587638e-06	7.3055252954495
TC0700012812.hg.1	TC0700012812.hg.1	MKRN1	makorin ring finger protein 1	-1.05171809758978	9.53398555872205	-6.65739343121736	1.26470946275027e-07	1.53917332944985e-06	7.29083472052771
TC0800011259.hg.1	TC0800011259.hg.1	ANKRD46	ankyrin repeat domain 46	-0.801062825842437	4.46885989301388	-6.65657055702044	1.26777028308351e-07	1.54063154501401e-06	7.28843025384759
HTA2-pos-3498866_st	HTA2-pos-3498866_st	NA	NA	1.37558875479347	7.80885202204497	6.6563344963187	1.26864972970305e-07	1.54063154501401e-06	7.28774046807306
HTA2-pos-3686585_st	HTA2-pos-3686585_st	NA	NA	0.677639426900104	9.52155546182305	6.65624850339914	1.26897025015098e-07	1.54063154501401e-06	7.287489189868
TC1300009293.hg.1	TC1300009293.hg.1	MYCBP2	MYC binding protein 2	-1.05719986566622	7.49141936935206	-6.65622950182247	1.26904108553552e-07	1.54063154501401e-06	7.28743366567145
TC0700007034.hg.1	TC0700007034.hg.1	CREB5	cAMP responsive element binding protein 5	-1.32436198086418	10.3330292476455	-6.65380668550295	1.27810578806016e-07	1.55067899653172e-06	7.28035379768047
TC1400009732.hg.1	TC1400009732.hg.1	ERG28	ergosterol biosynthesis 28 homolog	-1.03772518953145	7.30322309233141	-6.65262215158566	1.28256134037672e-07	1.55512539341485e-06	7.27689225319865
TC0100012869.hg.1	TC0100012869.hg.1	SRM	spermidine synthase	-0.938387454697202	6.40815000336357	-6.65154970778804	1.28660878751504e-07	1.55907178213545e-06	7.2737581878592
TC1100009171.hg.1	TC1100009171.hg.1	RNF214	ring finger protein 214	-0.86739070688896	4.85356850507758	-6.64799271992227	1.30012548422303e-07	1.57448078190975e-06	7.26336285034614
HTA2-pos-PSR6_apd_hap1001149.hg.1	HTA2-pos-PSR6_apd_hap1001149.hg.1	NA	NA	-0.945030942760181	8.0140459488228	-6.64751948772163	1.30193455109107e-07	1.57570134254203e-06	7.26197976099716
TC1100011058.hg.1	TC1100011058.hg.1	FTH1	ferritin heavy chain 1	0.561413212016683	12.2636439845088	6.64398785174069	1.31551568862471e-07	1.59115910505426e-06	7.25165758041093
TC0500007163.hg.1	TC0500007163.hg.1	NIPBL	NIPBL cohesin loading factor	-0.798329936957266	7.85111383299216	-6.6421246897822	1.32273809899702e-07	1.59891150540716e-06	7.2462116454963
TC1600009942.hg.1	TC1600009942.hg.1	CDIPT	CDP-diacylglycerol--inositol 3-phosphatidyltransferase	-0.863044907436634	8.2484635012254	-6.64141652258852	1.3254937371072e-07	1.6012583125115e-06	7.24414164635999
TC0100010661.hg.1	TC0100010661.hg.1	DARS2	aspartyl-tRNA synthetase 2, mitochondrial	-0.884989776428366	4.7157697569846	-6.64038887112898	1.3295028637333e-07	1.60494851795252e-06	7.24113772438432
TC1100013014.hg.1	TC1100013014.hg.1	MS4A7	membrane spanning 4-domains A7	-1.22251691222348	6.28516633854033	-6.64021547052942	1.33018054825983e-07	1.60494851795252e-06	7.24063085128973
TC0100014023.hg.1	TC0100014023.hg.1	GPBP1L1	GC-rich promoter binding protein 1 like 1	-0.989969844665609	6.89693559297757	-6.63738126125419	1.34130673744946e-07	1.61738072381475e-06	7.23234580069102
TC1400010759.hg.1	TC1400010759.hg.1	NA	NA	1.43690163664178	4.66941273997531	6.63570233553214	1.34794188818533e-07	1.62438560753314e-06	7.2274376643317
TC0100013472.hg.1	TC0100013472.hg.1	DNAJC8	DnaJ heat shock protein family (Hsp40) member C8	1.3211468921858	5.82823246927421	6.63544905865557	1.3489457141636e-07	1.62459983836224e-06	7.22669722405185
TC1100011030.hg.1	TC1100011030.hg.1	DDB1	damage specific DNA binding protein 1	-0.864590072072705	6.76267157055069	-6.63508581539348	1.35038669235873e-07	1.62533996809175e-06	7.22563529611708
TC0100016715.hg.1	TC0100016715.hg.1	PTGS2	prostaglandin-endoperoxide synthase 2	1.63209717818351	6.63955457773386	6.63266143545364	1.36004400443893e-07	1.63596241194498e-06	7.21854749310416
TC0100016685.hg.1	TC0100016685.hg.1	TRMT1L	tRNA methyltransferase 1 like	-1.06597731467457	5.2459248039077	-6.63241974636554	1.36101056328683e-07	1.63612437335954e-06	7.21784088131364
TC0500007729.hg.1	TC0500007729.hg.1	MCCC2	methylcrotonyl-CoA carboxylase subunit 2	-1.13549436538663	5.00297818822445	-6.62714536228026	1.38227722104462e-07	1.66067477741506e-06	7.20241953910385
TC1700012445.hg.1	TC1700012445.hg.1	STRADA	STE20 related adaptor alpha	-1.19503623145238	6.8383216670551	-6.6259138629159	1.38729078823364e-07	1.66568058194084e-06	7.19881859892091
TC0600011375.hg.1	TC0600011375.hg.1	DHX16	DEAH-box helicase 16	-0.904000433578518	5.67087753464945	-6.62295870789118	1.39939649502216e-07	1.67919041291037e-06	7.19017723958789
TC1200010490.hg.1	TC1200010490.hg.1	NELL2	neural EGFL like 2	-1.33284281385539	5.99377705605266	-6.62049138105672	1.4095854166031e-07	1.69038514563007e-06	7.18296193888588
TC1900009588.hg.1	TC1900009588.hg.1	ZNF121	zinc finger protein 121	-1.41478320299794	6.06026368717677	-6.61996959894343	1.41174970364533e-07	1.69194889832984e-06	7.18143602078902
TC0200016643.hg.1	TC0200016643.hg.1	DNMT3A	DNA methyltransferase 3 alpha	-0.974982224281482	6.34421763735591	-6.61509904364398	1.43211453698798e-07	1.71531038970418e-06	7.16719155321499
TC0200016662.hg.1	TC0200016662.hg.1	CALM2	calmodulin 2	1.53597327563387	7.46867034865179	6.61393641974708	1.43701936685342e-07	1.72013754643373e-06	7.16379110871116
HTA2-pos-PSR17014492.hg.1	HTA2-pos-PSR17014492.hg.1	NA	NA	-0.913250027761362	7.38253861962338	-6.61175591349994	1.44626413353864e-07	1.72836264562477e-06	7.15741332704896
TC0300011324.hg.1	TC0300011324.hg.1	FHIT	fragile histidine triad diadenosine triphosphatase	-1.1078912028903	4.55199782204289	-6.61169648676562	1.44651692508421e-07	1.72836264562477e-06	7.15723950502729
TC0700013441.hg.1	TC0700013441.hg.1	IFRD1	interferon related developmental regulator 1	1.22798426187444	8.32156416993029	6.61169408702251	1.44652713413249e-07	1.72836264562477e-06	7.15723248582146
TC0800011625.hg.1	TC0800011625.hg.1	TAF2	TATA-box binding protein associated factor 2	-1.05334479434683	6.16531650525887	-6.61093586505939	1.44975642309645e-07	1.73116937298348e-06	7.15501468169299
TC1200007408.hg.1	TC1200007408.hg.1	TMEM117	transmembrane protein 117	-1.09437675914133	4.41739036555323	-6.60908860251522	1.4576544383248e-07	1.7395442863188e-06	7.14961127342576
TSUnmapped00000128.hg.1	TSUnmapped00000128.hg.1	NA	NA	-1.09992459386004	4.50471283374278	-6.60618897528858	1.47013948471994e-07	1.75337982086034e-06	7.14112916624559
HTA2-pos-3080363_st	HTA2-pos-3080363_st	NA	NA	-0.681803037046166	10.2290864570099	-6.60455081547783	1.47724060095009e-07	1.76078126659912e-06	7.13633691860201
TC0100010314.hg.1	TC0100010314.hg.1	LY9	lymphocyte antigen 9	-1.47651542427667	6.27590845139476	-6.60230848764341	1.48701679428977e-07	1.77136034483931e-06	7.12977697124437
23076438	23076438	NA	NA	-1.43853193185852	8.62274497542765	-6.60142220650072	1.49089880856965e-07	1.77490961671545e-06	7.12718406116253
TC0600010095.hg.1	TC0600010095.hg.1	MAP3K4	mitogen-activated protein kinase kinase kinase 4	-1.11351670148035	5.68244928785237	-6.60084833047659	1.49341790251133e-07	1.7768330241192e-06	7.12550509910571
TC0400012795.hg.1	TC0400012795.hg.1	FIP1L1	factor interacting with PAPOLA and CPSF1	-0.803122614732701	8.38477655866806	-6.60033513519145	1.49567426726118e-07	1.77844170581776e-06	7.12400365020049
TC1600007262.hg.1	TC1600007262.hg.1	TNRC6A	trinucleotide repeat containing adaptor 6A	-0.911357497300766	7.00600609343995	-6.59805213247151	1.50575368475925e-07	1.78934487723022e-06	7.11732409672197
TC0900010886.hg.1	TC0900010886.hg.1	PTCH1	patched 1	-1.48022067589682	5.24139551429664	-6.59605187326348	1.51464108722941e-07	1.79881921875247e-06	7.11147151722561
TC1800009280.hg.1	TC1800009280.hg.1	HDHD2	haloacid dehalogenase like hydrolase domain containing 2	-1.11160749013865	4.24692729499902	-6.59358049925026	1.52569481162167e-07	1.81085334098753e-06	7.10424015032303
TC0500008919.hg.1	TC0500008919.hg.1	RNF14	ring finger protein 14	-0.963744447654727	6.529767422237	-6.59152666163291	1.53494289750045e-07	1.82062776891188e-06	7.09823022451184
TC0700013460.hg.1	TC0700013460.hg.1	METTL2B	methyltransferase 2B, methylcytidine	-1.01687238297296	5.91462468765341	-6.59124425872596	1.53621892400296e-07	1.82062776891188e-06	7.09740383834397
TC1900010460.hg.1	TC1900010460.hg.1	ZNF792	zinc finger protein 792	-0.78079005865064	5.41587942724292	-6.59113625365419	1.5367072234676e-07	1.82062776891188e-06	7.0970877853991
TC0600013409.hg.1	TC0600013409.hg.1	HIVEP2	HIVEP zinc finger 2	-1.30458100117667	5.38004981998098	-6.58850057879948	1.54867195856402e-07	1.83369845930636e-06	7.08937483980231
TC1800008580.hg.1	TC1800008580.hg.1	PSTPIP2	proline-serine-threonine phosphatase interacting protein 2	1.53257367939583	6.9731827941167	6.58711030906782	1.55502093834491e-07	1.84010811037481e-06	7.08530622872667
TC0X00009069.hg.1	TC0X00009069.hg.1	ARHGAP6	Rho GTPase activating protein 6	1.46099418098638	4.80876148774946	6.58639439902172	1.55830053491343e-07	1.84288013350225e-06	7.08321107776183
23072560	23072560	NA	NA	0.925209098480371	7.50528615632706	6.58369992716313	1.57070661452041e-07	1.85643551609212e-06	7.07532526813436
TC0300009010.hg.1	TC0300009010.hg.1	RNF7	ring finger protein 7	0.687596720056047	6.49045883565402	6.5806337337805	1.58494541778576e-07	1.87213943132688e-06	7.0663510057111
TC1900012040.hg.1	TC1900012040.hg.1	LILRA5	leukocyte immunoglobulin like receptor A5	0.927220824911497	7.55758102905531	6.57802952564526	1.59714103918779e-07	1.885412534076e-06	7.05872844284838
HTA2-pos-2827992_st	HTA2-pos-2827992_st	NA	NA	2.3789878288438	7.79390827770411	6.57698013447197	1.60208209406234e-07	1.89011089045735e-06	7.05565673779929
TC0300013428.hg.1	TC0300013428.hg.1	TRA2B	transformer 2 beta homolog	0.794927435660011	8.62184905360042	6.57589089769157	1.60722706680902e-07	1.89504404813747e-06	7.0524683274472
TC0700008745.hg.1	TC0700008745.hg.1	PRKAR2B	protein kinase cAMP-dependent type II regulatory subunit beta	2.00681838805897	7.40794580736461	6.5751491714619	1.61074011836242e-07	1.89713886834682e-06	7.0502971069049
TC0X00009896.hg.1	TC0X00009896.hg.1	LAS1L	LAS1 like ribosome biogenesis factor	-0.925346970045965	4.30446872199608	-6.5751084970052	1.61093298934214e-07	1.89713886834682e-06	7.05017804148567
TC0X00009569.hg.1	TC0X00009569.hg.1	ZNF41	zinc finger protein 41	-0.76263844511448	6.12370008935849	-6.57433620997139	1.61459945816109e-07	1.90031882367768e-06	7.04791732371065
TC0200010264.hg.1	TC0200010264.hg.1	MFSD6	major facilitator superfamily domain containing 6	-0.884746050922877	6.99651340205214	-6.57356568624181	1.61826594195624e-07	1.90349499285008e-06	7.04566173100543
TC0200014184.hg.1	TC0200014184.hg.1	WDR33	WD repeat domain 33	-0.88849209257965	7.18372209558838	-6.57302465457946	1.62084541995709e-07	1.90538953223527e-06	7.04407792005717
TC0200015336.hg.1	TC0200015336.hg.1	ANKRD44	ankyrin repeat domain 44	-0.773090149623157	7.95292012463586	-6.57206122805475	1.62544902069247e-07	1.90965985005727e-06	7.04125754977052
TC0600009143.hg.1	TC0600009143.hg.1	SLC16A10	solute carrier family 16 member 10	-0.836555896647542	5.09552695597582	-6.57012109398956	1.6347597345205e-07	1.91945192231729e-06	7.03557775658932
TC1900011990.hg.1	TC1900011990.hg.1	RPL18	ribosomal protein L18	-0.929163635490706	9.33564065949923	-6.56983200327831	1.63615167879865e-07	1.91994003979314e-06	7.03473141617432
TC1000007176.hg.1	TC1000007176.hg.1	MAP3K8	mitogen-activated protein kinase kinase kinase 8	1.09777498023616	7.34957111977914	6.56900993674159	1.64011638576837e-07	1.92344477989902e-06	7.03232471055141
TC0600014276.hg.1	TC0600014276.hg.1	HLA-DMB	major histocompatibility complex, class II, DM beta	-1.02324846543343	8.0226322867459	-6.56759071177661	1.64698391427214e-07	1.92940155276183e-06	7.02816964917942
TC0100011855.hg.1	TC0100011855.hg.1	GUK1	guanylate kinase 1	-1.20124942637601	9.07551622061653	-6.5675548585296	1.64715778059039e-07	1.92940155276183e-06	7.02806468011895
TC1100008955.hg.1	TC1100008955.hg.1	AASDHPPT	aminoadipate-semialdehyde dehydrogenase-phosphopantetheinyl transferase	-1.10493753612365	5.22583957532241	-6.56616231930294	1.65392508294533e-07	1.93617527418368e-06	7.02398762349507
TC1300009492.hg.1	TC1300009492.hg.1	TGDS	TDP-glucose 4,6-dehydratase	-0.958500132548038	5.29600073096443	-6.56340388435705	1.66741309519092e-07	1.95080388715763e-06	7.01591116654968
TC1000011549.hg.1	TC1000011549.hg.1	NA	NA	0.931638627563261	5.85846962198122	6.56176127540934	1.67549764958194e-07	1.95909704365803e-06	7.01110153012808
TC1500009623.hg.1	TC1500009623.hg.1	BNIP2	BCL2 interacting protein 2	1.16145244681387	6.22263673519621	6.56013542233904	1.6835386584375e-07	1.96732945903092e-06	7.00634079379823
TC0100015715.hg.1	TC0100015715.hg.1	SF3B4	splicing factor 3b subunit 4	-0.916086099056646	8.20625999817006	-6.55966992853777	1.68584801606442e-07	1.96774709543521e-06	7.00497773002717
TC0900012229.hg.1	TC0900012229.hg.1	EXOSC3	exosome component 3	-1.14849292522639	4.62246780976233	-6.5596600387465	1.6858971148667e-07	1.96774709543521e-06	7.00494877049495
HTA2-pos-2835456_st	HTA2-pos-2835456_st	NA	NA	2.12443669077804	8.42259596181769	6.5586468209192	1.69093497887348e-07	1.97245659724228e-06	7.00198180939921
HTA2-pos-PSR04010417.hg.1	HTA2-pos-PSR04010417.hg.1	NA	NA	2.82497816939771	6.8523101132963	6.55668298895975	1.70074269699706e-07	1.98219293173016e-06	6.99623102930948
TC1900009491.hg.1	TC1900009491.hg.1	FCER2	Fc epsilon receptor II	-1.20222539325792	6.44354491277756	-6.55657225303975	1.70129743670133e-07	1.98219293173016e-06	6.99590674921649
TC0X00009107.hg.1	TC0X00009107.hg.1	GEMIN8	gem nuclear organelle associated protein 8	-0.955705087620937	4.20157614667194	-6.55561846653883	1.7060830595625e-07	1.98621506507314e-06	6.99311364122818
TC0700013548.hg.1	TC0700013548.hg.1	URGCP	upregulator of cell proliferation	-0.848912176479948	5.24295318276869	-6.55533126263682	1.70752676210834e-07	1.98621506507314e-06	6.99227257060017
TC2100008286.hg.1	TC2100008286.hg.1	U2AF1	U2 small nuclear RNA auxiliary factor 1	0.712354609734332	7.43413859662439	6.55528103629847	1.70777936392876e-07	1.98621506507314e-06	6.99212548330423
TC0100008653.hg.1	TC0100008653.hg.1	IL12RB2	interleukin 12 receptor subunit beta 2	-1.15439063351626	4.65969634486302	-6.55338689757974	1.71733305317181e-07	1.99614593124882e-06	6.98657840683402
TC0700011554.hg.1	TC0700011554.hg.1	PMS2P3	PMS1 homolog 2, mismatch repair system component pseudogene 3	-0.649595120960577	7.28534527354434	-6.55076445890329	1.7306491741805e-07	2.01043575360944e-06	6.9788981109819
TC1700007930.hg.1	TC1700007930.hg.1	RPL27	ribosomal protein L27	1.87599979349336	5.76298222400636	6.55026317631989	1.73320639575026e-07	2.01221783856082e-06	6.97742996514807
TC0900011254.hg.1	TC0900011254.hg.1	CDC26	cell division cycle 26	0.709520912957848	5.88236009071215	6.54618738450638	1.75414039074633e-07	2.03532029880874e-06	6.96549231081766
TC1900011752.hg.1	TC1900011752.hg.1	ZNF223	zinc finger protein 223	-1.25728206994328	3.83064840582753	-6.54387528534428	1.76612888178543e-07	2.0480222121506e-06	6.95871992170256
HTA2-pos-3660280_st	HTA2-pos-3660280_st	NA	NA	2.08470426903613	4.61605241335544	6.54245906227837	1.77351291797512e-07	2.05537292621194e-06	6.95457149266015
TC0400008053.hg.1	TC0400008053.hg.1	AFF1	ALF transcription elongation factor 1	-0.992625216021647	9.81331869660525	-6.54180804264577	1.7769176999786e-07	2.05810603094694e-06	6.9526644726307
TC0300013912.hg.1	TC0300013912.hg.1	NA	NA	0.660757752828956	5.39330837268116	6.53960813597409	1.78847187699115e-07	2.07026935872777e-06	6.94622013851992
23072526	23072526	NA	NA	-0.774018519145906	8.40037796546597	-6.53664939103382	1.80413110427703e-07	2.08716743693037e-06	6.93755243363709
23075529	23075529	NA	NA	-1.3460951525361	8.66916254446926	-6.53517004911721	1.81201231730154e-07	2.09382175348821e-06	6.93321847543527
23076113	23076113	NA	NA	-1.3460951525361	8.66916254446926	-6.53517004911721	1.81201231730154e-07	2.09382175348821e-06	6.93321847543527
TC0100007676.hg.1	TC0100007676.hg.1	LCK	LCK proto-oncogene, Src family tyrosine kinase	-1.25846857460756	7.53353192141438	-6.53442131290808	1.81601443934479e-07	2.09721409152049e-06	6.93102488876611
TC1900009432.hg.1	TC1900009432.hg.1	DENND1C	DENN domain containing 1C	-0.59855956246255	7.34592405819148	-6.5318122922454	1.83002985660093e-07	2.11215945949358e-06	6.92338093177858
23070109	23070109	NA	NA	-1.39575535583145	6.19152203085509	-6.53078487834021	1.83557890980046e-07	2.11732143220209e-06	6.92037068493366
TC1600009524.hg.1	TC1600009524.hg.1	NPIPA5	nuclear pore complex interacting protein family member A5	-0.984824958999863	6.87495659277124	-6.52991098121298	1.84031216889518e-07	2.1215368948219e-06	6.91781018180197
TC1300008388.hg.1	TC1300008388.hg.1	NA	NA	1.34099585633381	5.02950158955125	6.52837616156032	1.84865496255604e-07	2.12990610126477e-06	6.91331307822282
TC1900011952.hg.1	TC1900011952.hg.1	ZNF780A	zinc finger protein 780A	-1.33619663646429	4.68513328419347	-6.52801679042294	1.85061389295095e-07	2.1309147208821e-06	6.9122600815151
TC1200012808.hg.1	TC1200012808.hg.1	R3HDM2	R3H domain containing 2	-0.704641976066037	7.196566264174	-6.52719653534821	1.85509294240871e-07	2.13482228779123e-06	6.90985661599104
TC1900011750.hg.1	TC1900011750.hg.1	ZNF155	zinc finger protein 155	-1.04679725029575	4.18453516788526	-6.52663023316554	1.85819164329471e-07	2.13545919483005e-06	6.90819724589896
TC1100013222.hg.1	TC1100013222.hg.1	CARD16	caspase recruitment domain family member 16	1.30904984951522	8.21800431220266	6.52653039376735	1.8587384868452e-07	2.13545919483005e-06	6.90790469604662
TC0300010982.hg.1	TC0300010982.hg.1	SCAP	SREBF chaperone	-0.773926823788933	6.57653817137589	-6.52650021418203	1.85890381936699e-07	2.13545919483005e-06	6.90781626357492
TC0200014160.hg.1	TC0200014160.hg.1	BIN1	bridging integrator 1	-0.818560332752835	6.92027811939395	-6.52594049483428	1.86197281290674e-07	2.13773609523858e-06	6.90617615957682
TC2200008226.hg.1	TC2200008226.hg.1	GUCD1	guanylyl cyclase domain containing 1	-0.839001740050223	8.26117556176475	-6.52487431575214	1.86783291158891e-07	2.14321294470356e-06	6.90305196329675
TC0400011705.hg.1	TC0400011705.hg.1	C4orf3	chromosome 4 open reading frame 3	0.76023206716403	5.65281355365076	6.52381480965745	1.87367475194807e-07	2.14866246918733e-06	6.89994725453458
TC1000010292.hg.1	TC1000010292.hg.1	PARD3	par-3 family cell polarity regulator	0.808996626581735	3.85736038059337	6.52190716902369	1.88423946219149e-07	2.15951850250117e-06	6.89435706062284
TC0100018390.hg.1	TC0100018390.hg.1	SLC35E2A	solute carrier family 35 member E2A	-0.730069120334345	7.1876376856827	-6.51357048418495	1.93111810109587e-07	2.21195688376543e-06	6.86992455221879
TC0400008947.hg.1	TC0400008947.hg.1	TMEM184C	transmembrane protein 184C	-1.10540782880741	6.53527077845317	-6.51311630432178	1.93370554531561e-07	2.21363137134587e-06	6.86859336090372
TC1900007963.hg.1	TC1900007963.hg.1	ZNF383	zinc finger protein 383	-1.18930567200724	5.51452075680786	-6.51252031583832	1.93710617000715e-07	2.21623426675571e-06	6.86684651343801
TC1700011731.hg.1	TC1700011731.hg.1	ATP5PD	ATP synthase peripheral stalk subunit d	1.33688292166188	6.22217481707509	6.51209684913959	1.93952607295467e-07	2.21771274865113e-06	6.86560531631216
HTA2-pos-PSR02034056.hg.1	HTA2-pos-PSR02034056.hg.1	NA	NA	-0.632728159064512	7.98709924173045	-6.51158289985837	1.94246713307843e-07	2.21973466325857e-06	6.8640988973011
TC0200016319.hg.1	TC0200016319.hg.1	ANKMY1	ankyrin repeat and MYND domain containing 1	-0.734272030380261	6.68808017012266	-6.51139357348538	1.94355168054673e-07	2.21973466325857e-06	6.86354396544081
HTA2-pos-PSR17024061.hg.1	HTA2-pos-PSR17024061.hg.1	NA	NA	0.716782429046562	10.0392173567155	6.50814757590044	1.96224146519824e-07	2.23977962252198e-06	6.85402934500657
TC0900007096.hg.1	TC0900007096.hg.1	CREB3	cAMP responsive element binding protein 3	0.783353641201882	5.92726258833805	6.50695882746405	1.96913126548333e-07	2.24634017391304e-06	6.85054475073046
TC0700007398.hg.1	TC0700007398.hg.1	ZMIZ2	zinc finger MIZ-type containing 2	-0.741760918928517	6.15888616910488	-6.50672732011161	1.97047588017727e-07	2.2465709643737e-06	6.84986612063041
TC1100012976.hg.1	TC1100012976.hg.1	NUCB2	nucleobindin 2	1.04566917675799	6.87392084430521	6.50522757351665	1.97920898431656e-07	2.25522034151529e-06	6.8454697570023
TC0100016944.hg.1	TC0100016944.hg.1	ARL8A	ADP ribosylation factor like GTPase 8A	0.717319878873018	7.93566932281047	6.50366555591589	1.9883461770612e-07	2.26431987633252e-06	6.84089071421749
HTA2-pos-PSR06017407.hg.1	HTA2-pos-PSR06017407.hg.1	NA	NA	-1.07939665884155	8.58513917051421	-6.50180776294868	1.99926891627834e-07	2.26626062112081e-06	6.83544442562218
HTA2-pos-PSR6_apd_hap1001117.hg.1	HTA2-pos-PSR6_apd_hap1001117.hg.1	NA	NA	-1.07939665884155	8.58513917051421	-6.50180776294868	1.99926891627834e-07	2.26626062112081e-06	6.83544442562218
HTA2-pos-PSR6_cox_hap2002754.hg.1	HTA2-pos-PSR6_cox_hap2002754.hg.1	NA	NA	-1.07939665884155	8.58513917051421	-6.50180776294868	1.99926891627834e-07	2.26626062112081e-06	6.83544442562218
HTA2-pos-PSR6_dbb_hap3002667.hg.1	HTA2-pos-PSR6_dbb_hap3002667.hg.1	NA	NA	-1.07939665884155	8.58513917051421	-6.50180776294868	1.99926891627834e-07	2.26626062112081e-06	6.83544442562218
HTA2-pos-PSR6_mann_hap4002282.hg.1	HTA2-pos-PSR6_mann_hap4002282.hg.1	NA	NA	-1.07939665884155	8.58513917051421	-6.50180776294868	1.99926891627834e-07	2.26626062112081e-06	6.83544442562218
HTA2-pos-PSR6_mcf_hap5002424.hg.1	HTA2-pos-PSR6_mcf_hap5002424.hg.1	NA	NA	-1.07939665884155	8.58513917051421	-6.50180776294868	1.99926891627834e-07	2.26626062112081e-06	6.83544442562218
HTA2-pos-PSR6_qbl_hap6002735.hg.1	HTA2-pos-PSR6_qbl_hap6002735.hg.1	NA	NA	-1.07939665884155	8.58513917051421	-6.50180776294868	1.99926891627834e-07	2.26626062112081e-06	6.83544442562218
HTA2-pos-PSR6_ssto_hap7002423.hg.1	HTA2-pos-PSR6_ssto_hap7002423.hg.1	NA	NA	-1.07939665884155	8.58513917051421	-6.50180776294868	1.99926891627834e-07	2.26626062112081e-06	6.83544442562218
TC1000010737.hg.1	TC1000010737.hg.1	RHOBTB1	Rho related BTB domain containing 1	1.62564045768972	4.08014044984722	6.50160682927377	2.00045390771025e-07	2.26629763841806e-06	6.83485535845694
23075491	23075491	NA	NA	-1.18894154116081	6.89757685709563	-6.49954587979386	2.01264915016041e-07	2.27880085412808e-06	6.82881324276684
TC0100016357.hg.1	TC0100016357.hg.1	SELP	selectin P	1.56277849899265	5.18083414104213	6.49705832822946	2.02746857724701e-07	2.29364796257924e-06	6.82152012782074
HTA2-pos-3145090_st	HTA2-pos-3145090_st	NA	NA	1.19977940375286	5.7888896519631	6.49695363612295	2.0280946798827e-07	2.29364796257924e-06	6.82121317906876
TC0600011381.hg.1	TC0600011381.hg.1	FLOT1	flotillin 1	0.996233384850971	7.63841320368462	6.49422385696643	2.04448886996749e-07	2.31085991986498e-06	6.8132094677497
23075971	23075971	NA	NA	-1.35969715902226	8.65354567645507	-6.49154949369646	2.06067978233063e-07	2.32782247438808e-06	6.80536782458619
TC0X00009869.hg.1	TC0X00009869.hg.1	ARHGEF9	Cdc42 guanine nucleotide exchange factor 9	-0.808426985897353	5.90069513490548	-6.49049806559298	2.06708058919279e-07	2.33371262615698e-06	6.80228476497356
TC2000007928.hg.1	TC2000007928.hg.1	ZNF831	zinc finger protein 831	-0.74617279120827	5.48330215444511	-6.48910181142872	2.07561158849289e-07	2.34199960475557e-06	6.79819048917656
TC1100007366.hg.1	TC1100007366.hg.1	TTC17	tetratricopeptide repeat domain 17	-0.998414849503991	6.72166969953943	-6.48870059216115	2.07806956275858e-07	2.34342856025074e-06	6.7970139620941
TC0400012381.hg.1	TC0400012381.hg.1	NEK1	NIMA related kinase 1	-1.13008289481855	6.04627164823903	-6.48795396791694	2.0826513902876e-07	2.34724956405651e-06	6.79482455236626
TC0600012061.hg.1	TC0600012061.hg.1	CILK1	ciliogenesis associated kinase 1	-1.29947690444661	5.43563079912844	-6.48731745730699	2.08656552003159e-07	2.35031409406995e-06	6.79295801627622
TSUnmapped00000208.hg.1	TSUnmapped00000208.hg.1	NA	NA	-0.909661377131312	5.07321210072329	-6.48291353248303	2.11385069179465e-07	2.37968526362481e-06	6.78004309709097
TC0500008653.hg.1	TC0500008653.hg.1	UQCRQ	ubiquinol-cytochrome c reductase complex III subunit VII	0.896534240150251	5.20408117174801	6.48245874523117	2.11668880012979e-07	2.38151708421925e-06	6.77870932897882
23075741	23075741	NA	NA	-0.777135069410186	8.14342697036107	-6.47992276017547	2.1325852228737e-07	2.39119461677634e-06	6.77127175721146
23075905	23075905	NA	NA	-0.777135069410186	8.14342697036107	-6.47992276017547	2.1325852228737e-07	2.39119461677634e-06	6.77127175721146
23076045	23076045	NA	NA	-0.777135069410186	8.14342697036107	-6.47992276017547	2.1325852228737e-07	2.39119461677634e-06	6.77127175721146
23076204	23076204	NA	NA	-0.777135069410186	8.14342697036107	-6.47992276017547	2.1325852228737e-07	2.39119461677634e-06	6.77127175721146
23076369	23076369	NA	NA	-0.777135069410186	8.14342697036107	-6.47992276017547	2.1325852228737e-07	2.39119461677634e-06	6.77127175721146
23076516	23076516	NA	NA	-0.777135069410186	8.14342697036107	-6.47992276017547	2.1325852228737e-07	2.39119461677634e-06	6.77127175721146
TC1000007878.hg.1	TC1000007878.hg.1	KIFBP	kinesin family binding protein	-1.12978391052763	3.88779580995535	-6.47820283233819	2.14343473831131e-07	2.40199037027741e-06	6.7662273241335
23075708	23075708	NA	NA	-0.998719408440311	5.66945363709654	-6.4761031034301	2.15675552702736e-07	2.41142188459619e-06	6.76006873574698
23075881	23075881	NA	NA	-0.998719408440311	5.66945363709654	-6.4761031034301	2.15675552702736e-07	2.41142188459619e-06	6.76006873574698
23076341	23076341	NA	NA	-0.998719408440311	5.66945363709654	-6.4761031034301	2.15675552702736e-07	2.41142188459619e-06	6.76006873574698
23076495	23076495	NA	NA	-0.998719408440311	5.66945363709654	-6.4761031034301	2.15675552702736e-07	2.41142188459619e-06	6.76006873574698
TC0100008884.hg.1	TC0100008884.hg.1	RPF1	ribosome production factor 1 homolog	1.11502740108611	6.74948695195782	6.47532440374676	2.16171681869973e-07	2.41474134980699e-06	6.75778471605143
TC1100013026.hg.1	TC1100013026.hg.1	NA	NA	-0.853937200908918	4.37687609338271	-6.47525178820973	2.16218005644486e-07	2.41474134980699e-06	6.75757172423648
TC1000009880.hg.1	TC1000009880.hg.1	NMT2	N-myristoyltransferase 2	-1.24962182198412	5.70803199355118	-6.47453886553171	2.16673333422387e-07	2.41845314893194e-06	6.75548060387245
TSUnmapped00000275.hg.1	TSUnmapped00000275.hg.1	NA	NA	0.811149376760286	4.75534530388829	6.47297401313411	2.17676160994843e-07	2.42826832574337e-06	6.7508905332241
TC0400012078.hg.1	TC0400012078.hg.1	NR3C2	nuclear receptor subfamily 3 group C member 2	-1.3438617700971	4.49264670723209	-6.47125197838452	2.18785124912399e-07	2.4378814030796e-06	6.74583925337868
TC0400008620.hg.1	TC0400008620.hg.1	SPATA5	spermatogenesis associated 5	-1.09260843426153	5.32603617909333	-6.47125090537463	2.1878581768625e-07	2.4378814030796e-06	6.74583610584544
TC1500009120.hg.1	TC1500009120.hg.1	RMDN3	regulator of microtubule dynamics 3	-0.607820103954205	6.45678271681221	-6.47047129335415	2.19289748060413e-07	2.44211295306011e-06	6.74354919973759
TC1500009363.hg.1	TC1500009363.hg.1	COPS2	COP9 signalosome subunit 2	1.57079470006916	6.07846015837006	6.46811117212219	2.20822439476447e-07	2.45778999274663e-06	6.73662583839832
TC1500009173.hg.1	TC1500009173.hg.1	EHD4	EH domain containing 4	0.773339574064568	5.77760649423761	6.46693124013636	2.21592744811377e-07	2.46496861550076e-06	6.73316441951749
TC0X00009268.hg.1	TC0X00009268.hg.1	PCYT1B	phosphate cytidylyltransferase 1B, choline	1.87646669298992	4.56566286548721	6.46630433292414	2.22003115120765e-07	2.46813751559078e-06	6.73132530895794
TC1700011903.hg.1	TC1700011903.hg.1	SOCS3	suppressor of cytokine signaling 3	1.3226959819303	6.01051638103034	6.46531234108729	2.22654033287959e-07	2.47397563427926e-06	6.72841513277299
TC0500012455.hg.1	TC0500012455.hg.1	CSF1R	colony stimulating factor 1 receptor	-1.0405758918422	7.05940195351538	-6.46463758607323	2.23097887943987e-07	2.47750771439548e-06	6.72643559357319
TC0800012190.hg.1	TC0800012190.hg.1	SHARPIN	SHANK associated RH domain interactor	-0.886058431844982	5.79822850831957	-6.46306847739138	2.24133500258024e-07	2.48760358328135e-06	6.72183217827319
TC0900010922.hg.1	TC0900010922.hg.1	ZNF510	zinc finger protein 510	-1.23968574044628	4.19587812596564	-6.46027269991422	2.25990734916631e-07	2.50680190840687e-06	6.71362965465191
TC0400007853.hg.1	TC0400007853.hg.1	EREG	epiregulin	1.3924331125775	4.22755825187868	6.45801683436207	2.27500605646087e-07	2.5221276275319e-06	6.70701086470927
TSUnmapped00000753.hg.1	TSUnmapped00000753.hg.1	NA	NA	1.65335240180317	7.50555933462629	6.45754131877591	2.27820167373325e-07	2.52424745449645e-06	6.70561564949973
TC0200009964.hg.1	TC0200009964.hg.1	HAT1	histone acetyltransferase 1	1.63234911338038	6.61040925830774	6.45702332925108	2.28168787707021e-07	2.52668668233895e-06	6.70409579700611
TC0800007367.hg.1	TC0800007367.hg.1	ADAM9	ADAM metallopeptidase domain 9	1.12418433040959	5.02772904442875	6.45299649869452	2.3089734656221e-07	2.55546320474901e-06	6.6922800233647
HTA2-pos-2827995_st	HTA2-pos-2827995_st	NA	NA	2.7064786520302	7.18117894123562	6.44400619162118	2.37108378260738e-07	2.62272805132393e-06	6.66589693711374
TC1200009829.hg.1	TC1200009829.hg.1	CLEC4E	C-type lectin domain family 4 member E	1.76695896939579	8.49730377229144	6.44341772019531	2.37520750982053e-07	2.62581259671953e-06	6.66416984816293
TC0200007363.hg.1	TC0200007363.hg.1	MTA3	metastasis associated 1 family member 3	-0.955998129289102	4.54929054306317	-6.4422598673015	2.38334229977337e-07	2.63332544997994e-06	6.66077164252398
TC0400010626.hg.1	TC0400010626.hg.1	FRYL	FRY like transcription coactivator	-0.859835301950422	5.9687532462909	-6.44131090044399	2.39003043596259e-07	2.6392323741761e-06	6.6579864470199
HTA2-pos-PSR19023019.hg.1	HTA2-pos-PSR19023019.hg.1	NA	NA	-1.00616332599121	10.0751929795012	-6.44024783117777	2.39754520473086e-07	2.64575073384451e-06	6.65486630626545
TC1400009065.hg.1	TC1400009065.hg.1	FKBP3	FKBP prolyl isomerase 3	0.825695981900138	3.9315390107163	6.44009551494625	2.39862386660129e-07	2.64575073384451e-06	6.65441924851572
TC1600006685.hg.1	TC1600006685.hg.1	ZNF75A	zinc finger protein 75a	-0.947150103036711	5.14470047309982	-6.43929252879397	2.40431848363389e-07	2.65054549426164e-06	6.65206241296012
TC0100013995.hg.1	TC0100013995.hg.1	EIF2B3	eukaryotic translation initiation factor 2B subunit gamma	-0.79225458654289	5.27556826655808	-6.43905661954544	2.4059940922326e-07	2.65090676817583e-06	6.65136999184036
TC0500011943.hg.1	TC0500011943.hg.1	C5orf63	chromosome 5 open reading frame 63	-1.00350313995433	4.78765845186273	-6.4387138490396	2.40843080849585e-07	2.65210575087838e-06	6.65036391518018
TC1700007042.hg.1	TC1700007042.hg.1	MPRIP	myosin phosphatase Rho interacting protein	-0.95974549288403	7.56371580197059	-6.43335721665968	2.44683516746589e-07	2.69288792605214e-06	6.63464067783111
TC1900009272.hg.1	TC1900009272.hg.1	TLE5	TLE family member 5, transcriptional modulator	-0.744363265630378	8.9004959896298	-6.43142790963653	2.46081795993266e-07	2.70676212628611e-06	6.62897723986323
23075819	23075819	NA	NA	-0.962688243064935	9.1898645745696	-6.42911629864708	2.47767758959609e-07	2.72378340718761e-06	6.62219129729646
TC1200009981.hg.1	TC1200009981.hg.1	HEBP1	heme binding protein 1	-1.07686493227887	5.94415917283605	-6.42865407374551	2.48106274238888e-07	2.72598105891408e-06	6.6208343604924
TC2200008489.hg.1	TC2200008489.hg.1	PRR14L	proline rich 14 like	-1.04590564856243	6.85430544616358	-6.42809414675602	2.48516966851249e-07	2.72896883699805e-06	6.61919058811008
TC0600014240.hg.1	TC0600014240.hg.1	LOC100130357	uncharacterized LOC100130357	1.05817330863309	4.26270253850468	6.42738781602249	2.49036020097475e-07	2.73314252637111e-06	6.61711699602782
TC0600011136.hg.1	TC0600011136.hg.1	H2BC8	H2B clustered histone 8	1.23693462357708	5.92087572824034	6.42562560985428	2.50335759251866e-07	2.74587472236835e-06	6.61194353040765
TC1300008793.hg.1	TC1300008793.hg.1	TSC22D1	TSC22 domain family member 1	1.53766046877783	7.15920210854717	6.42349746362789	2.51914516391642e-07	2.76165150160224e-06	6.60569552408175
TC1700012198.hg.1	TC1700012198.hg.1	PIGL	phosphatidylinositol glycan anchor biosynthesis class L	-0.976996028987825	4.45629269476338	-6.42206418597812	2.52983436965529e-07	2.77182465448526e-06	6.60148744242845
HTA2-pos-PSR04015451.hg.1	HTA2-pos-PSR04015451.hg.1	NA	NA	2.16990003251881	7.71706612652925	6.41802293739229	2.56022020107583e-07	2.80355516116695e-06	6.58962181807703
TC0300011801.hg.1	TC0300011801.hg.1	RIOX2	ribosomal oxygenase 2	-0.809418234045982	5.8154946433658	-6.41470606124198	2.58543408209307e-07	2.82958998845433e-06	6.57988240746571
TC2000007817.hg.1	TC2000007817.hg.1	FAM210B	family with sequence similarity 210 member B	-1.33607873018371	7.08242261181887	-6.40933032973976	2.62683114209386e-07	2.87329744558176e-06	6.56409632550308
TC1800009286.hg.1	TC1800009286.hg.1	RPL17-C18orf32	RPL17-C18orf32 readthrough	1.81229841315269	8.12755653177808	6.40682825965451	2.64632599730291e-07	2.89301241739613e-06	6.55674837283521
TSUnmapped00000502.hg.1	TSUnmapped00000502.hg.1	NA	NA	-0.900853303205325	7.75248565856054	-6.40538636193715	2.65762665825503e-07	2.90375241599454e-06	6.55251373432939
TC0900012278.hg.1	TC0900012278.hg.1	ST6GALNAC6	ST6 N-acetylgalactosaminide alpha-2,6-sialyltransferase 6	-0.764663615985632	6.5713996282927	-6.4037085783734	2.67083724698505e-07	2.91656613750445e-06	6.54758619990417
TC1700008180.hg.1	TC1700008180.hg.1	UBE2Z	ubiquitin conjugating enzyme E2 Z	-0.776148980702994	7.06214525078117	-6.40053451130634	2.6960105436662e-07	2.94117089906616e-06	6.53826378986348
TC1800006915.hg.1	TC1800006915.hg.1	HRH4	histamine receptor H4	-1.6763607823104	4.613938710228	-6.40049066439448	2.69635995882254e-07	2.94117089906616e-06	6.53813500545954
TC0800012285.hg.1	TC0800012285.hg.1	HMBOX1	homeobox containing 1	-1.25935800183334	5.76515610303549	-6.39788393008139	2.71721515164884e-07	2.96227662901761e-06	6.53047849253539
TC1200007835.hg.1	TC1200007835.hg.1	COQ10A	coenzyme Q10A	-0.833618730844176	5.79516982745606	-6.39581033968145	2.73392090080668e-07	2.97883780366565e-06	6.52438768565186
TC0500013191.hg.1	TC0500013191.hg.1	NSA2	NSA2 ribosome biogenesis factor	1.93652273621487	5.50804849419311	6.39432261174947	2.74597039212533e-07	2.99031006101488e-06	6.52001761222766
TC1500010906.hg.1	TC1500010906.hg.1	NA	NA	-0.895653029625458	4.69187444176599	-6.38944796730945	2.78582745780212e-07	3.03203478763666e-06	6.50569797739585
23070252	23070252	NA	NA	0.906845804389928	5.19100254298802	6.38597993413123	2.81453778460773e-07	3.06158819744913e-06	6.4955096405323
TC0900008250.hg.1	TC0900008250.hg.1	ZNF189	zinc finger protein 189	-1.33836668695094	4.94714523207312	-6.38450852326691	2.82680882200808e-07	3.07323654518701e-06	6.49118676911684
TC1500009702.hg.1	TC1500009702.hg.1	RPS27L	ribosomal protein S27 like	1.73534273005965	4.31926863572913	6.38127202881305	2.85398997876127e-07	3.10107297857999e-06	6.48167786183101
TC0X00007190.hg.1	TC0X00007190.hg.1	PORCN	porcupine O-acyltransferase	-0.818880466550143	5.59479275092751	-6.37964649377709	2.86774091669615e-07	3.11429379396263e-06	6.47690179949866
TC1900008019.hg.1	TC1900008019.hg.1	EIF3K	eukaryotic translation initiation factor 3 subunit K	-0.689730106780122	8.63121101194275	-6.37933806023434	2.87035758016277e-07	3.11541515061044e-06	6.47599556130822
TC1100006658.hg.1	TC1100006658.hg.1	OR52K1	olfactory receptor family 52 subfamily K member 1	-1.26934650044362	4.6450159862068	-6.37812398122825	2.88068086849119e-07	3.12489523665837e-06	6.47242831338553
TC0400008287.hg.1	TC0400008287.hg.1	CISD2	CDGSH iron sulfur domain 2	-0.890501142508286	6.26008912606603	-6.37618221070917	2.89726949087189e-07	3.14115761174076e-06	6.46672278579901
TC1000007779.hg.1	TC1000007779.hg.1	ADO	2-aminoethanethiol dioxygenase	-0.654073597547209	5.44533588152081	-6.37355476955864	2.91986910312234e-07	3.16391546287092e-06	6.45900224715548
TC0900008660.hg.1	TC0900008660.hg.1	PTGS1	prostaglandin-endoperoxide synthase 1	1.44991574365439	6.59864184019896	6.37031256887329	2.94800136876357e-07	3.19264002860535e-06	6.44947481485266
TC1600011228.hg.1	TC1600011228.hg.1	PIEZO1	piezo type mechanosensitive ion channel component 1	-0.7075961746813	5.38621723622749	-6.36957627887216	2.95442802880567e-07	3.1978390777392e-06	6.44731110348797
TC0600012514.hg.1	TC0600012514.hg.1	AKIRIN2	akirin 2	1.29006741971753	6.22249668293536	6.36728171702756	2.97454660786064e-07	3.21764867175349e-06	6.44056797920201
TC2200006894.hg.1	TC2200006894.hg.1	UPB1	beta-ureidopropionase 1	0.852176349478095	4.66394187291386	6.36694393573735	2.97751988180747e-07	3.21764867175349e-06	6.43957530553081
TC1100007801.hg.1	TC1100007801.hg.1	TMEM138	transmembrane protein 138	-1.09041082444566	7.33798628245061	-6.36693052799431	2.97763796338605e-07	3.21764867175349e-06	6.43953590266051
HTA2-pos-PSR11017827.hg.1	HTA2-pos-PSR11017827.hg.1	NA	NA	1.11011376375386	8.30591907562645	6.36522008887037	2.99274048932654e-07	3.23219259767079e-06	6.43450916730345
TC1100011192.hg.1	TC1100011192.hg.1	ATG2A	autophagy related 2A	0.94992857867602	7.32161805997966	6.36312526598689	3.01134211473288e-07	3.25049755051874e-06	6.42835258893091
TC0800007435.hg.1	TC0800007435.hg.1	IKBKB	inhibitor of nuclear factor kappa B kinase subunit beta	-1.002068204099	5.82703794108057	-6.36226946654582	3.01897490991132e-07	3.25694896068162e-06	6.42583737630427
TC0800009988.hg.1	TC0800009988.hg.1	INTS9	integrator complex subunit 9	-1.09298966818614	4.76414978054215	-6.36041100103236	3.0356175536947e-07	3.27310802787904e-06	6.4203751845157
TC0100015984.hg.1	TC0100015984.hg.1	UBQLN4	ubiquilin 4	-0.63328347600397	6.13450787436818	-6.36006358783098	3.03873888968859e-07	3.27467823252085e-06	6.41935408832942
TC0100009395.hg.1	TC0100009395.hg.1	NA	NA	2.10423470299144	6.03626732923314	6.35933937616922	3.04525596888581e-07	3.27990411500971e-06	6.41722550977285
TC1800008035.hg.1	TC1800008035.hg.1	PPP4R1	protein phosphatase 4 regulatory subunit 1	1.10127815582346	8.10518674623118	6.35185644527382	3.11342347558284e-07	3.35148875173988e-06	6.39523045054016
TC0400011056.hg.1	TC0400011056.hg.1	NUP54	nucleoporin 54	0.856407627450348	6.03491996649632	6.35090869949523	3.12216611983072e-07	3.35906132815704e-06	6.3924444887143
TC0900012184.hg.1	TC0900012184.hg.1	PRRC2B	proline rich coiled-coil 2B	-0.791791392793479	6.42952069758543	-6.34608754361692	3.16702392921507e-07	3.40545979310403e-06	6.37827171637057
TC1700007585.hg.1	TC1700007585.hg.1	SLFN5	schlafen family member 5	-1.50556214692172	7.4217120882514	-6.34526428778108	3.17474842250969e-07	3.41190039483596e-06	6.37585147717226
TC0300008320.hg.1	TC0300008320.hg.1	CD96	CD96 molecule	-1.73528493856204	7.70311727460238	-6.34382000277043	3.1883458093712e-07	3.42464210993465e-06	6.37160543485357
TC0300011997.hg.1	TC0300011997.hg.1	BTLA	B and T lymphocyte associated	-1.29682589577171	4.1744340191051	-6.34261881170708	3.19969921720415e-07	3.43496094458264e-06	6.36807398733069
TC1900010008.hg.1	TC1900010008.hg.1	IQCN	IQ motif containing N	-0.732531944668819	5.99228459376344	-6.34214843233548	3.20415622904174e-07	3.43786909746666e-06	6.36669107461973
TC1900011719.hg.1	TC1900011719.hg.1	ZNF420	zinc finger protein 420	-0.855496563871776	4.32382107097678	-6.34131056662353	3.21211079540978e-07	3.44452470083556e-06	6.36422772825441
TC1100009485.hg.1	TC1100009485.hg.1	FLI1	Fli-1 proto-oncogene, ETS transcription factor	-0.966239321846068	8.79132086235691	-6.34080588928158	3.21691171597898e-07	3.44779306365987e-06	6.36274394813428
TC0200016676.hg.1	TC0200016676.hg.1	WDPCP	WD repeat containing planar cell polarity effector	-0.88230685541657	4.12619036061943	-6.33977485617959	3.22674225080856e-07	3.45644552541678e-06	6.35971261480383
HTA2-pos-PSR03029265.hg.1	HTA2-pos-PSR03029265.hg.1	NA	NA	2.13996846316363	7.56486776876604	6.33668651822108	3.25636983544457e-07	3.486283372547e-06	6.35063231451871
TC1600008199.hg.1	TC1600008199.hg.1	ZFP90	ZFP90 zinc finger protein	-1.08575338971768	5.52898969024841	-6.33621630178273	3.26090476376623e-07	3.48923906360122e-06	6.34924974960921
TC0400010995.hg.1	TC0400010995.hg.1	ANKRD17	ankyrin repeat domain 17	-0.889586351254092	6.96125723556084	-6.33414929375262	3.28091523320588e-07	3.50874170154758e-06	6.34317205807275
TC0300010891.hg.1	TC0300010891.hg.1	ZNF852	zinc finger protein 852	-0.827227464918528	5.20057953194292	-6.3305423863263	3.31612987032989e-07	3.54447424781402e-06	6.33256607238593
HTA2-pos-PSR02023395.hg.1	HTA2-pos-PSR02023395.hg.1	NA	NA	-0.732745408060647	7.43454379747553	-6.32808608882835	3.34032855894654e-07	3.56839987880508e-06	6.32534306904137
TC0400010699.hg.1	TC0400010699.hg.1	SCFD2	sec1 family domain containing 2	-0.772997303093674	6.3204906274911	-6.32787940916358	3.34237279492944e-07	3.56843025746213e-06	6.32473529281219
HTA2-pos-2999487_st	HTA2-pos-2999487_st	NA	NA	-0.671986387033646	10.0574584983124	-6.32771641360963	3.3439858465972e-07	3.56843025746213e-06	6.32425597564571
TC0900011259.hg.1	TC0900011259.hg.1	HDHD3	haloacid dehalogenase like hydrolase domain containing 3	-0.991633100084657	4.75339440133123	-6.32691835958398	3.35189494314193e-07	3.5749304689139e-06	6.3219091393318
TC1900006578.hg.1	TC1900006578.hg.1	SF3A2	splicing factor 3a subunit 2	-0.729733434732436	7.56648670586032	-6.32577491619566	3.36325984938698e-07	3.5851073960918e-06	6.31854656573875
TC0100009226.hg.1	TC0100009226.hg.1	SLC30A7	solute carrier family 30 member 7	-0.994363277582194	6.8106243327872	-6.32442953476238	3.37668154672076e-07	3.59746457092942e-06	6.31459006694773
TC0200016496.hg.1	TC0200016496.hg.1	CNNM3	cyclin and CBS domain divalent metal cation transport mediator 3	-0.928377482584785	5.4480619868505	-6.32275079227547	3.3935045477644e-07	3.61323110842616e-06	6.30965310285465
TC1500006870.hg.1	TC1500006870.hg.1	CDIN1	CDAN1 interacting nuclease 1	-1.0781167678756	4.62655325264393	-6.32258656028393	3.3951548728182e-07	3.61323110842616e-06	6.30917011089575
TC1900009765.hg.1	TC1900009765.hg.1	LYL1	LYL1 basic helix-loop-helix family member	-0.787986268057805	6.61887866485051	-6.32188654949406	3.40219816808871e-07	3.61876859771772e-06	6.30711142634858
TC0100014257.hg.1	TC0100014257.hg.1	SSBP3	single stranded DNA binding protein 3	-0.671996344712752	6.98610782618432	-6.32133383524171	3.40776980216587e-07	3.62236038742621e-06	6.30548591510795
TC1400007584.hg.1	TC1400007584.hg.1	TTC9	tetratricopeptide repeat domain 9	-1.4977961566898	5.40901044817723	-6.32118628885322	3.40925869584884e-07	3.62236038742621e-06	6.30505198451736
TC0300012000.hg.1	TC0300012000.hg.1	ATG3	autophagy related 3	1.07979157125213	7.54479128973202	6.3180858922619	3.44069678087784e-07	3.65343183147331e-06	6.29593355789814
TC1900008989.hg.1	TC1900008989.hg.1	ZNF460	zinc finger protein 460	-0.683506276799465	6.80599675423965	-6.31793664298448	3.44221751345911e-07	3.65343183147331e-06	6.29549459698153
TC1900011650.hg.1	TC1900011650.hg.1	ARHGEF18	Rho/Rac guanine nucleotide exchange factor 18	-0.909093177314601	7.87350823275443	-6.31769231323048	3.44470850196621e-07	3.6541036735798e-06	6.29477599021921
TC1900010886.hg.1	TC1900010886.hg.1	ZNF235	zinc finger protein 235	-0.726842192068079	4.29719011704999	-6.31606485302253	3.46134713716229e-07	3.66977434752403e-06	6.28998934084259
TC0600011138.hg.1	TC0600011138.hg.1	H1-3	H1.3 linker histone, cluster member	0.765848842120803	6.48598439027214	6.31515108826466	3.47072462031927e-07	3.67773389589542e-06	6.28730174365819
HTA2-pos-PSR18005233.hg.1	HTA2-pos-PSR18005233.hg.1	NA	NA	2.07567992043378	8.16052358423692	6.31436837552096	3.47877752118824e-07	3.68428204142214e-06	6.28499957113184
HTA2-pos-2924312_st	HTA2-pos-2924312_st	NA	NA	0.944508326482735	8.37871029293141	6.31371035202817	3.48556211555053e-07	3.68948063113736e-06	6.28306412233403
TC0200006674.hg.1	TC0200006674.hg.1	KLF11	KLF transcription factor 11	0.803045174915119	6.38734250201543	6.31316698076927	3.49117462108275e-07	3.69343363490234e-06	6.28146588610749
TC0800007767.hg.1	TC0800007767.hg.1	NA	NA	1.06234697773757	4.97457835539704	6.31280538938797	3.49491455511482e-07	3.69540239545393e-06	6.28040231776179
ERCCmix2step23	ERCCmix2step23	NA	NA	2.21500125616102	5.62366288657861	6.31137164990603	3.50978344512599e-07	3.70913009217049e-06	6.27618512382751
TC1200012861.hg.1	TC1200012861.hg.1	DIABLO	diablo IAP-binding mitochondrial protein	0.751110083119942	5.48399657400817	6.30765246427509	3.54865157425128e-07	3.74819175675617e-06	6.26524509809119
TC0700010275.hg.1	TC0700010275.hg.1	NDUFA4	NDUFA4 mitochondrial complex associated	1.41785404242747	6.51576474113099	6.30735672189489	3.55176082776537e-07	3.7492330280445e-06	6.26437514189489
TC1700009293.hg.1	TC1700009293.hg.1	METRNL	meteorin like, glial cell differentiation regulator	1.00537481696412	6.01924159408313	6.30719615035672	3.55345012674783e-07	3.7492330280445e-06	6.26390280279059
TC0400012759.hg.1	TC0400012759.hg.1	FAM193A	family with sequence similarity 193 member A	-0.665912735183269	6.91285344205637	-6.30699227176992	3.55559620471475e-07	3.74948582081099e-06	6.26330306950097
TC0700007024.hg.1	TC0700007024.hg.1	TAX1BP1	Tax1 binding protein 1	0.769420080218657	7.31988027218379	6.30676180016724	3.55802377873555e-07	3.75003502981736e-06	6.26262510742349
TC0700010510.hg.1	TC0700010510.hg.1	C7orf31	chromosome 7 open reading frame 31	-0.983413552932584	5.68520133184361	-6.30606232524593	3.565401619548e-07	3.75579826736211e-06	6.26056749674035
TC1700007606.hg.1	TC1700007606.hg.1	NA	NA	-0.835443096749168	5.27584715401385	-6.30585930178886	3.56754592927773e-07	3.75604527789642e-06	6.25997026860077
TC1700012345.hg.1	TC1700012345.hg.1	CTDNEP1	CTD nuclear envelope phosphatase 1	-0.774246871515219	7.13324202921453	-6.3028735032023	3.59923194027828e-07	3.7873779865946e-06	6.25118681969116
TC1200008107.hg.1	TC1200008107.hg.1	RAP1B	RAP1B, member of RAS oncogene family	1.11915069713621	8.05000297507099	6.30256759824607	3.60249423448661e-07	3.78878364222717e-06	6.25028690377519
HTA2-pos-2828012_st	HTA2-pos-2828012_st	NA	NA	2.73635082379978	6.05060377320129	6.30101455043121	3.619102538193e-07	3.80421644140255e-06	6.24571805948232
TC1800007667.hg.1	TC1800007667.hg.1	TIMM21	translocase of inner mitochondrial membrane 21	-0.754507554649842	4.63422167109203	-6.29912615150402	3.63940096471523e-07	3.82350954984265e-06	6.24016251579304
TC0600010375.hg.1	TC0600010375.hg.1	EXOC2	exocyst complex component 2	-0.85336972377354	4.80099503519029	-6.29454961517115	3.68907093275058e-07	3.8736229596586e-06	6.22669799624503
TC1200012844.hg.1	TC1200012844.hg.1	NA	NA	1.03544621076534	7.91364597045541	6.29344720408311	3.70113723386239e-07	3.88421910236775e-06	6.2234544805589
TC0700007361.hg.1	TC0700007361.hg.1	UBE2D4	ubiquitin conjugating enzyme E2 D4 (putative)	-0.81798443321746	5.63357479133987	-6.29015610768688	3.73739636466299e-07	3.92017996287078e-06	6.21377109407763
HTA2-pos-PSR17014496.hg.1	HTA2-pos-PSR17014496.hg.1	NA	NA	-0.992829234994754	6.98763424736144	-6.2888162764949	3.75225995967168e-07	3.93367252808438e-06	6.20982877561696
TC1200010794.hg.1	TC1200010794.hg.1	ITGB7	integrin subunit beta 7	-0.769118458247677	6.30467804078889	-6.28796437401786	3.76174158153644e-07	3.94151154417034e-06	6.20732209756222
TC0500010670.hg.1	TC0500010670.hg.1	EMB	embigin	1.25832988264835	8.10290673357463	6.28600813443666	3.78360578140845e-07	3.96230963274547e-06	6.20156584629066
TC0400006462.hg.1	TC0400006462.hg.1	PIGG	phosphatidylinositol glycan anchor biosynthesis class G	-0.963605873080766	4.92726958171494	-6.28537021433009	3.79076321049451e-07	3.96769239280444e-06	6.19968872509612
TC1900009859.hg.1	TC1900009859.hg.1	BRD4	bromodomain containing 4	-0.978880813345473	8.23368047591562	-6.28464252846447	3.79894444778825e-07	3.9741404497155e-06	6.19754744078813
TC0300013090.hg.1	TC0300013090.hg.1	PHC3	polyhomeotic homolog 3	-0.967539500134505	8.97192785375218	-6.28411364767209	3.80490170665595e-07	3.9782563458162e-06	6.19599114475981
TSUnmapped00000103.hg.1	TSUnmapped00000103.hg.1	NA	NA	-0.998747307608584	7.69298265926299	-6.28239012179631	3.8243806521874e-07	3.99443845641464e-06	6.19091937633555
TC0300011054.hg.1	TC0300011054.hg.1	CCDC71	coiled-coil domain containing 71	-0.7310346577849	4.78446366175186	-6.28238481836744	3.82444074512064e-07	3.99443845641464e-06	6.1909037698947
TC1700010699.hg.1	TC1700010699.hg.1	DNAJC7	DnaJ heat shock protein family (Hsp40) member C7	0.736941271449005	6.84488925063706	6.28105863132025	3.83949758848995e-07	4.00803604420551e-06	6.18700115098911
TC1700011652.hg.1	TC1700011652.hg.1	FAM104A	family with sequence similarity 104 member A	-0.82792188418052	6.8000467463653	-6.27984068495723	3.85337807704691e-07	4.02039186425897e-06	6.18341698911417
TC0200010796.hg.1	TC0200010796.hg.1	CTDSP1	CTD small phosphatase 1	-0.858287115092402	7.07646277268794	-6.27924240160732	3.86021498071853e-07	4.02538960900272e-06	6.18165634274323
TC1000009111.hg.1	TC1000009111.hg.1	WDR11	WD repeat domain 11	-1.00155123507519	5.83190479659018	-6.27874931267225	3.86585894854641e-07	4.02913873561538e-06	6.18020525412117
23075564	23075564	NA	NA	-1.25382809359328	8.152174077282	-6.27591861148808	3.89842064259495e-07	4.06092366408447e-06	6.17187471279066
TC0400010580.hg.1	TC0400010580.hg.1	GNPDA2	glucosamine-6-phosphate deaminase 2	-1.00206543840836	4.40314987564633	-6.27273408260916	3.93538251683e-07	4.09725611214905e-06	6.16250247379668
23070211	23070211	NA	NA	-0.748512339106319	5.81305512228488	-6.27235233766326	3.93983692564745e-07	4.09972342945547e-06	6.16137894899354
TC0600012003.hg.1	TC0600012003.hg.1	CRISP3	cysteine rich secretory protein 3	1.48493738027747	4.76916424596713	6.2721459055127	3.94224780245573e-07	4.10006279909555e-06	6.16077138986603
TC0200012256.hg.1	TC0200012256.hg.1	HEATR5B	HEAT repeat containing 5B	-1.1461136261513	6.43772363815537	-6.27119945386821	3.95332023128114e-07	4.10940533766417e-06	6.1579858251359
23071869	23071869	NA	NA	1.01076757528051	7.05779387922317	6.27015053320943	3.96562800272876e-07	4.11567313613016e-06	6.15489863265557
23071903	23071903	NA	NA	1.01076757528051	7.05779387922317	6.27015053320943	3.96562800272876e-07	4.11567313613016e-06	6.15489863265557
23072049	23072049	NA	NA	1.01076757528051	7.05779387922317	6.27015053320943	3.96562800272876e-07	4.11567313613016e-06	6.15489863265557
TC1100011930.hg.1	TC1100011930.hg.1	CHORDC1	cysteine and histidine rich domain containing 1	-1.01795003493199	6.92331552044	-6.26713099821052	4.00127419063891e-07	4.15047782211474e-06	6.1460112509626
HTA2-pos-PSR05010514.hg.1	HTA2-pos-PSR05010514.hg.1	NA	NA	0.528544906796506	7.97354064924856	6.26619058359779	4.0124416863717e-07	4.15986771986675e-06	6.14324325497096
TC0100013205.hg.1	TC0100013205.hg.1	ECE1	endothelin converting enzyme 1	0.865858362110034	8.86814600355285	6.26587137993688	4.01623938056695e-07	4.16119286440206e-06	6.14230370937259
HTA2-pos-PSR13000738.hg.1	HTA2-pos-PSR13000738.hg.1	NA	NA	1.65277641142944	7.12039820320585	6.26572757079299	4.01795151751641e-07	4.16119286440206e-06	6.14188041944337
TC2100008561.hg.1	TC2100008561.hg.1	ATP5PO	ATP synthase peripheral stalk subunit OSCP	1.40876426331566	6.49765756362515	6.26502805389798	4.026290181845e-07	4.16763415822872e-06	6.13982143882851
TC0900008516.hg.1	TC0900008516.hg.1	TMEM268	transmembrane protein 268	-0.663532458584619	7.21205227195158	-6.26337958527749	4.04600987240206e-07	4.18584303842879e-06	6.13496920184882
TC0200010112.hg.1	TC0200010112.hg.1	RBM45	RNA binding motif protein 45	-0.826141346884512	3.96247036998973	-6.26209455348439	4.06144936918726e-07	4.1996069791696e-06	6.13118665552749
TC1600011345.hg.1	TC1600011345.hg.1	DNASE1	deoxyribonuclease 1	-0.653826896647129	5.43985091296144	-6.25475052361783	4.15083164240245e-07	4.28977435160951e-06	6.10956786840166
23072023	23072023	NA	NA	-0.744622426893258	8.44763994314274	-6.25432503946877	4.15607035283931e-07	4.29293254355518e-06	6.10831529258544
TC0100009903.hg.1	TC0100009903.hg.1	RPRD2	regulation of nuclear pre-mRNA domain containing 2	-1.30838230423071	6.67016045519533	-6.25287276764014	4.17400139750224e-07	4.30919083909064e-06	6.10403991713737
AFFX-PheX-5_st	AFFX-PheX-5_st	NA	NA	2.14219816029912	4.81917659818051	6.24786373515927	4.23644684785032e-07	4.37136412154629e-06	6.08929305019307
TC1800009277.hg.1	TC1800009277.hg.1	PIAS2	protein inhibitor of activated STAT 2	-1.05142285469466	6.03453501261494	-6.24561467243638	4.26478993696647e-07	4.39830223861141e-06	6.08267135245471
HTA2-pos-PSR11002180.hg.1	HTA2-pos-PSR11002180.hg.1	NA	NA	-0.721151783227665	8.10570635600487	-6.24524173853136	4.26950812564697e-07	4.40086039345382e-06	6.08157333935821
TC1400007603.hg.1	TC1400007603.hg.1	RGS6	regulator of G protein signaling 6	1.10893645384506	4.43313174989814	6.24480875545707	4.2749926184129e-07	4.40420533401396e-06	6.0802985190164
HTA2-pos-PSR17024053.hg.1	HTA2-pos-PSR17024053.hg.1	NA	NA	0.665960608031446	10.3497627622878	6.24442856221666	4.27981428018738e-07	4.4068642643165e-06	6.07917912008041
TC1100007287.hg.1	TC1100007287.hg.1	TRIM44	tripartite motif containing 44	-0.750662067205778	6.31585617327435	-6.2433510614946	4.29350904089122e-07	4.41865213538501e-06	6.07600661426951
23076411	23076411	NA	NA	-0.734195289024002	7.52947824690415	-6.24286733949015	4.29967135758608e-07	4.42056163381836e-06	6.07458236710945
HTA2-pos-2924329_st	HTA2-pos-2924329_st	NA	NA	1.45170951669286	6.53281619861294	6.24285255290519	4.2998598695757e-07	4.42056163381836e-06	6.07453883007048
TC1100012358.hg.1	TC1100012358.hg.1	USP28	ubiquitin specific peptidase 28	-1.49922834470318	5.43621724287715	-6.24128833413856	4.31984891045834e-07	4.43774292961133e-06	6.06993315598322
TC1100008008.hg.1	TC1100008008.hg.1	POLA2	DNA polymerase alpha 2, accessory subunit	-0.980068101673885	5.29419282310748	-6.24119185098478	4.32108491900427e-07	4.43774292961133e-06	6.06964906846997
HTA2-pos-PSR11023103.hg.1	HTA2-pos-PSR11023103.hg.1	NA	NA	1.1409695348565	6.92998207935669	6.24014431051961	4.33452748405278e-07	4.44735954274944e-06	6.06656463886716
23070227	23070227	NA	NA	1.29303021770085	5.26385916531503	6.24010977356082	4.33497139545974e-07	4.44735954274944e-06	6.06646294579662
TC0400011815.hg.1	TC0400011815.hg.1	MFSD8	major facilitator superfamily domain containing 8	-1.38131600926072	5.48449106931457	-6.23713205332871	4.37341721543797e-07	4.48446279332735e-06	6.05769495499936
TC0200014738.hg.1	TC0200014738.hg.1	NA	NA	-0.923110516347008	6.31949894446451	-6.23566397389159	4.39249790763279e-07	4.5016808936641e-06	6.05337201818921
TC0100011192.hg.1	TC0100011192.hg.1	IPO9	importin 9	-0.808006630349839	7.04164961185186	-6.234872202943	4.40282333563996e-07	4.50841650999706e-06	6.05104051747972
TC0800010823.hg.1	TC0800010823.hg.1	ELOC	elongin C	0.928664306913189	6.08098965098857	6.23480851759222	4.4036549121393e-07	4.50841650999706e-06	6.05085298432856
TC0100010252.hg.1	TC0100010252.hg.1	FCER1A	Fc epsilon receptor Ia	-1.55298499665053	4.75575071708245	-6.23210823865209	4.43905980638791e-07	4.54229912654688e-06	6.04290137106181
TC1100009068.hg.1	TC1100009068.hg.1	NCAM1	neural cell adhesion molecule 1	-1.38607231328036	5.40547001456251	-6.23155649814479	4.44632915506803e-07	4.54737158048481e-06	6.04127660432836
TC1100007400.hg.1	TC1100007400.hg.1	TSPAN18	tetraspanin 18	-0.814932271343496	6.06768779746853	-6.22923558111064	4.47703933693203e-07	4.57639982533484e-06	6.03444183041187
TC1900008999.hg.1	TC1900008999.hg.1	ZNF549	zinc finger protein 549	-0.942742976925759	3.71202550173617	-6.22868446849789	4.48436291378514e-07	4.58150469742402e-06	6.03281885007776
TC1200007630.hg.1	TC1200007630.hg.1	LETMD1	LETM1 domain containing 1	-0.969005544336034	4.88834830279945	-6.2255360254069	4.52643339503961e-07	4.62208544030343e-06	6.02354672039778
TC0200008047.hg.1	TC0200008047.hg.1	ALMS1	ALMS1 centrosome and basal body associated protein	-1.38887584184815	5.14214306899628	-6.22330258938504	4.55651781990816e-07	4.65039107234737e-06	6.01696904046941
HTA2-pos-PSR05013767.hg.1	HTA2-pos-PSR05013767.hg.1	NA	NA	0.977136399080857	8.30303770139081	6.22270729765504	4.56457031193018e-07	4.65619317036985e-06	6.01521581720801
HTA2-pos-3597903_st	HTA2-pos-3597903_st	NA	NA	0.973892256356145	7.60449973413671	6.22237126089311	4.56912219094351e-07	4.65821711332896e-06	6.01422613253228
HTA2-pos-PSR14009929.hg.1	HTA2-pos-PSR14009929.hg.1	NA	NA	0.91251738348592	8.68926193999506	6.22221123152068	4.57129151813947e-07	4.65821711332896e-06	6.01375481761782
HTA2-pos-PSR17024045.hg.1	HTA2-pos-PSR17024045.hg.1	NA	NA	0.897760378647506	8.93309205410285	6.21869195249813	4.61926103009994e-07	4.70466114339593e-06	6.00338966419733
TC0900010995.hg.1	TC0900010995.hg.1	ALG2	ALG2 alpha-1,3/1,6-mannosyltransferase	-0.779876501503848	5.71915334412668	-6.21577010441608	4.65947182522402e-07	4.74315902622571e-06	5.99478372912792
HTA2-pos-PSR04015447.hg.1	HTA2-pos-PSR04015447.hg.1	NA	NA	2.15076334049175	7.61886179058167	6.21415820379041	4.68180551255007e-07	4.76342829877507e-06	5.99003593822465
HTA2-pos-2924327_st	HTA2-pos-2924327_st	NA	NA	1.17010161931679	7.84909801965286	6.21260133835698	4.70347889924947e-07	4.78300514537432e-06	5.98545015660587
TC1800007504.hg.1	TC1800007504.hg.1	RELCH	RAB11 binding and LisH domain, coiled-coil and HEAT repeat containing	-0.888517406980228	6.16347171017461	-6.20966831624964	4.74458457906374e-07	4.82231239878277e-06	5.97681062307096
HTA2-pos-3080367_st	HTA2-pos-3080367_st	NA	NA	-0.735731562057467	10.4202294498286	-6.2080679396678	4.76716571443548e-07	4.84093987423927e-06	5.97209640264518
TC0300014041.hg.1	TC0300014041.hg.1	RUVBL1	RuvB like AAA ATPase 1	-0.845230597596114	5.01079479390818	-6.20802064237934	4.76783471622589e-07	4.84093987423927e-06	5.97195707780367
TC1100009450.hg.1	TC1100009450.hg.1	DCPS	decapping enzyme, scavenger	-0.629841814335811	5.69959907656337	-6.20610278355322	4.79504179440302e-07	4.86605195926337e-06	5.96630752016706
TC1700006654.hg.1	TC1700006654.hg.1	RNF167	ring finger protein 167	-0.961415483170073	6.66209987510018	-6.20375004276524	4.82863160199567e-07	4.89761205345275e-06	5.95937671331281
TC0800007040.hg.1	TC0800007040.hg.1	ADAM28	ADAM metallopeptidase domain 28	-1.1335957760036	4.83044021623646	-6.20248456696455	4.84679644855324e-07	4.91350235843796e-06	5.95564873299045
TC0400012874.hg.1	TC0400012874.hg.1	CYP4V2	cytochrome P450 family 4 subfamily V member 2	-1.3779404502535	5.13393387767387	-6.20088470673654	4.86985952512059e-07	4.93433937560776e-06	5.95093559947675
TC0800006864.hg.1	TC0800006864.hg.1	ZDHHC2	zinc finger DHHC-type palmitoyltransferase 2	-0.808687950403391	6.58073028366782	-6.19972454366338	4.88665309260171e-07	4.94880568342934e-06	5.94751773875479
TC0600007711.hg.1	TC0600007711.hg.1	ITPR3	inositol 1,4,5-trisphosphate receptor type 3	-0.871390874858173	4.3838285873337	-6.19889488372681	4.89869828296628e-07	4.95845080448265e-06	5.94507351520189
TC1400007554.hg.1	TC1400007554.hg.1	SLC39A9	solute carrier family 39 member 9	-0.90728563530286	5.65996025143973	-6.198695243599	4.90160115868712e-07	4.95883693353393e-06	5.94448536063028
HTA2-pos-3672397_st	HTA2-pos-3672397_st	NA	NA	-1.21755883774277	7.04529861523406	-6.19764842086668	4.91685087772015e-07	4.97170726026335e-06	5.94140131916988
HTA2-pos-PSR17024046.hg.1	HTA2-pos-PSR17024046.hg.1	NA	NA	0.826982317681697	9.13544674513437	6.19510403818336	4.95411575942571e-07	5.00681370198486e-06	5.93390515071224
TC0100017947.hg.1	TC0100017947.hg.1	OPN3	opsin 3	-0.823168403942259	5.27539005174354	-6.19442391222127	4.96412487712422e-07	5.01435254023636e-06	5.93190134747596
TC0200006536.hg.1	TC0200006536.hg.1	RPS7	ribosomal protein S7	2.17701256447577	7.4003263458297	6.19394137552628	4.97123849263438e-07	5.01896034058729e-06	5.9304796760453
TC1900011327.hg.1	TC1900011327.hg.1	ZNF160	zinc finger protein 160	-0.899444214421245	6.29230440761623	-6.19129717360169	5.01040208528462e-07	5.05590445414534e-06	5.922689056204
TC0100017229.hg.1	TC0100017229.hg.1	INTS7	integrator complex subunit 7	-1.03083059875639	3.77581114632444	-6.19048961899418	5.02242462635097e-07	5.06543718597152e-06	5.92030970440411
TC0700008809.hg.1	TC0700008809.hg.1	LRRN3	leucine rich repeat neuronal 3	-1.15110146693878	5.67470013982053	-6.18981264747995	5.03252545585926e-07	5.07302296977879e-06	5.91831507980169
TSUnmapped00000635.hg.1	TSUnmapped00000635.hg.1	NA	NA	-0.719701835772884	5.36539469014047	-6.18722422591086	5.07133507693242e-07	5.10952597121055e-06	5.91068841607451
TC0700009647.hg.1	TC0700009647.hg.1	ZNF862	zinc finger protein 862	-0.616079464149354	5.29375346325812	-6.18629163480418	5.08539157688398e-07	5.12106483064911e-06	5.90794051982094
TC0600008132.hg.1	TC0600008132.hg.1	CDC5L	cell division cycle 5 like	0.847811973091073	6.15783091692516	6.18401008982882	5.11994564961895e-07	5.15322267610317e-06	5.90121777368237
TC0900010789.hg.1	TC0900010789.hg.1	IARS1	isoleucyl-tRNA synthetase 1	-1.04241949831425	4.75231201659771	-6.183396007016	5.12928622232744e-07	5.15998322938689e-06	5.89940829962217
TC0500011150.hg.1	TC0500011150.hg.1	GFM2	GTP dependent ribosome recycling factor mitochondrial 2	-0.825163117221898	4.54787225035317	-6.18130215907203	5.16126396726661e-07	5.18927027579391e-06	5.89323840460009
HTA2-pos-PSR02034053.hg.1	HTA2-pos-PSR02034053.hg.1	NA	NA	-0.654412987201654	9.17253345986579	-6.1811447416026	5.16367617314724e-07	5.18927027579391e-06	5.89277453966014
AFFX-r2-Bs-phe-3_st	AFFX-r2-Bs-phe-3_st	NA	NA	2.44798879208048	5.83312687243044	6.18032397185863	5.17627172023706e-07	5.19679930110214e-06	5.89035594796736
TC0600011071.hg.1	TC0600011071.hg.1	C6orf62	chromosome 6 open reading frame 62	-0.63920178984203	9.36539065816854	-6.18031218311255	5.17645285547317e-07	5.19679930110214e-06	5.89032120946913
TC0200011086.hg.1	TC0200011086.hg.1	DIS3L2	DIS3 like 3'-5' exoribonuclease 2	-1.38885033028051	4.49089876690648	-6.17959655577554	5.1874604877367e-07	5.20519313328151e-06	5.88821242460482
TC0600009236.hg.1	TC0600009236.hg.1	RWDD1	RWD domain containing 1	1.24874004304909	4.65748999445998	6.17914904513787	5.19435596548304e-07	5.20945429745818e-06	5.88689370702452
TC1200010265.hg.1	TC1200010265.hg.1	CAPRIN2	caprin family member 2	-1.05886135116766	6.36301454087953	-6.17771992878754	5.21643832640114e-07	5.22893438151535e-06	5.88268236048351
TC1100010887.hg.1	TC1100010887.hg.1	SSRP1	structure specific recognition protein 1	-0.940918326828744	5.77434974128909	-6.17725772043448	5.22360044600946e-07	5.23344625428773e-06	5.88132030069431
TC2100008385.hg.1	TC2100008385.hg.1	SUMO3	small ubiquitin like modifier 3	0.748712308015012	6.39005535731612	6.17687462181589	5.22954422123352e-07	5.23673351318735e-06	5.88019135982651
TC1300009979.hg.1	TC1300009979.hg.1	UCHL3	ubiquitin C-terminal hydrolase L3	1.09266388230175	4.98139028478446	6.17404652477059	5.27363311955936e-07	5.27819555024804e-06	5.87185717063328
TC0100018562.hg.1	TC0100018562.hg.1	AIDA	axin interactor, dorsalization associated	-0.871727817466071	6.897138473969	-6.17376495704529	5.27804305887935e-07	5.27820839439579e-06	5.87102739615847
TC0900011260.hg.1	TC0900011260.hg.1	ALAD	aminolevulinate dehydratase	-0.888286896396826	5.5011148426701	-6.17370302567147	5.27901353118244e-07	5.27820839439579e-06	5.87084488525653
23076434	23076434	NA	NA	-0.912869413431475	4.57178993651993	-6.17308555563991	5.28869918308623e-07	5.28520563179659e-06	5.8690252021739
TC2200007791.hg.1	TC2200007791.hg.1	NA	NA	0.750417762556559	5.34289876282173	6.17272872756988	5.29430454446609e-07	5.28812023748169e-06	5.86797362432517
TC0200010733.hg.1	TC0200010733.hg.1	NA	NA	-1.38078587640337	4.83316456144391	-6.16897534431182	5.35362911704952e-07	5.3446611088839e-06	5.85691207317196
TC1000006782.hg.1	TC1000006782.hg.1	ECHDC3	enoyl-CoA hydratase domain containing 3	1.39497935465413	5.11279049428526	6.16845187283581	5.36195586523216e-07	5.35025804168041e-06	5.85536931718368
TC1100007688.hg.1	TC1100007688.hg.1	ZDHHC5	zinc finger DHHC-type palmitoyltransferase 5	-0.661183626909488	7.22047840095555	-6.1677209332464	5.37360455975108e-07	5.35916231625885e-06	5.85321510266808
TC1600007741.hg.1	TC1600007741.hg.1	NA	NA	-1.18126325441938	4.13157788475521	-6.16689791579545	5.38675112743114e-07	5.36955065500194e-06	5.85078949520654
TC0300012233.hg.1	TC0300012233.hg.1	ITGB5	integrin subunit beta 5	0.842080595570211	5.11561099123178	6.16604085575737	5.4004758608399e-07	5.38050449620762e-06	5.8482635318088
TC1400009839.hg.1	TC1400009839.hg.1	STON2	stonin 2	1.2999620390299	6.03351775806424	6.16250389979148	5.45748877681148e-07	5.43455350752158e-06	5.8378389954867
TC0900007994.hg.1	TC0900007994.hg.1	PHF2	PHD finger protein 2	-0.664377343005794	6.50450546270391	-6.16217167791338	5.46287492871798e-07	5.43716402950893e-06	5.83685980941293
TC1100006925.hg.1	TC1100006925.hg.1	NA	NA	-1.16818453356991	6.23029912320236	-6.16147071508513	5.47425684385584e-07	5.4447982079529e-06	5.83479378892596
TC0100015273.hg.1	TC0100015273.hg.1	WDR77	WD repeat domain 77	-0.680983390147238	6.06431870336621	-6.16135843593324	5.47608219623269e-07	5.4447982079529e-06	5.83446285534967
TC0100014250.hg.1	TC0100014250.hg.1	TMEM59	transmembrane protein 59	0.851155024629946	7.91831497559062	6.1605838384703	5.48869172392575e-07	5.45457807652591e-06	5.83217978108807
23071988	23071988	NA	NA	-0.665808231334593	8.25861772590309	-6.15925108463742	5.51045575432826e-07	5.47140748687863e-06	5.82825152975497
TC0600009206.hg.1	TC0600009206.hg.1	MARCKS	myristoylated alanine rich protein kinase C substrate	0.751250105109806	7.76165852667919	6.1592061876587	5.51119043652136e-07	5.47140748687863e-06	5.82811919621176
TC0400009217.hg.1	TC0400009217.hg.1	KLHL2	kelch like family member 2	1.17459405852965	7.39032421246593	6.1571392428519	5.54512024015091e-07	5.50031599301807e-06	5.82202681524797
TC0700010509.hg.1	TC0700010509.hg.1	CYCS	cytochrome c, somatic	0.918482071898749	5.46862369100368	6.15709173390175	5.54590258511966e-07	5.50031599301807e-06	5.82188677948793
TC2200008055.hg.1	TC2200008055.hg.1	PI4KA	phosphatidylinositol 4-kinase alpha	-0.943033117134852	6.7514228675973	-6.15569009456205	5.5690338372508e-07	5.52047320953687e-06	5.81775532043449
TC1000007678.hg.1	TC1000007678.hg.1	MTRNR2L5	MT-RNR2 like 5 (pseudogene)	0.787142231738272	4.90087727618335	6.14913297251707	5.67854128773714e-07	5.62619000029856e-06	5.79842672036279
TSUnmapped00000095.hg.1	TSUnmapped00000095.hg.1	NA	NA	0.827900724199283	4.57480061466259	6.14834733739	5.69180625086886e-07	5.63649312869274e-06	5.79611078559341
TC0900011151.hg.1	TC0900011151.hg.1	TMEM245	transmembrane protein 245	-1.04289209560365	4.51896541152132	-6.14678706542146	5.71824293952517e-07	5.65982304437048e-06	5.79151127585004
TC2200009266.hg.1	TC2200009266.hg.1	GTPBP1	GTP binding protein 1	0.859364269621294	6.09797169027011	6.14475202517512	5.75290956689226e-07	5.69127125010413e-06	5.78551207901881
TC1900009769.hg.1	TC1900009769.hg.1	STX10	syntaxin 10	0.850003716115698	6.4394738798698	6.14425695609746	5.76137490991566e-07	5.69678030936708e-06	5.7840526192301
TC0100010152.hg.1	TC0100010152.hg.1	LMNA	lamin A/C	0.796400199116039	6.37130767256637	6.14382745216423	5.76872928024398e-07	5.69995220393261e-06	5.78278643836028
TC0300006840.hg.1	TC0300006840.hg.1	UBE2E1	ubiquitin conjugating enzyme E2 E1	0.956314745178228	6.32520343148083	6.14373116857511	5.7703792332485e-07	5.69995220393261e-06	5.78250259276258
TC0300009282.hg.1	TC0300009282.hg.1	TIPARP	TCDD inducible poly(ADP-ribose) polymerase	1.28498007012938	7.18864201302399	6.14160285151135	5.80697232149942e-07	5.73321910878158e-06	5.77622820052537
TC1900009128.hg.1	TC1900009128.hg.1	TMEM259	transmembrane protein 259	-0.598104205556585	6.89227141560157	-6.14136199400172	5.81112816016726e-07	5.73444342829952e-06	5.77551813027395
TC0600012968.hg.1	TC0600012968.hg.1	TRAPPC3L	trafficking protein particle complex subunit 3L	1.16340906787404	4.46319945281162	6.14110721771201	5.81552741310096e-07	5.73462892037315e-06	5.77476702407906
TC0400006951.hg.1	TC0400006951.hg.1	CD38	CD38 molecule	-1.14466227404993	7.18118438330634	-6.14101342074138	5.81714785994022e-07	5.73462892037315e-06	5.77449050060974
TC0700006715.hg.1	TC0700006715.hg.1	PHF14	PHD finger protein 14	-0.89570912248622	5.24797128804965	-6.14069522083895	5.82264849999787e-07	5.73717575398087e-06	5.77355241120524
TC0700013538.hg.1	TC0700013538.hg.1	TARP	TCR gamma alternate reading frame protein	-1.55368213366145	7.07579927666518	-6.13908782660319	5.85051515329132e-07	5.76174669603307e-06	5.76881357956631
TC0100016302.hg.1	TC0100016302.hg.1	CD247	CD247 molecule	-0.864834767596593	6.55547293812246	-6.13546264723076	5.91385648559947e-07	5.81513075504473e-06	5.75812571237886
23069188	23069188	NA	NA	-0.784622727958354	7.20181290375731	-6.13543739901583	5.9143000470248e-07	5.81513075504473e-06	5.75805127329245
[truncated: 17,668 more rows]
