# Supplementary material for: Unravelling the impact of SARS-CoV-2 on hemostatic and complement systems: a systems immunology perspective
Source: Front Immunol. 2025 Jan 13;15:1457324. doi: 10.3389/fimmu.2024.1457324 (PMC11781117; doi:10.3389/fimmu.2024.1457324)
Supplement: Supplementary file 5 [file DataSheet5.xlsx]

## Sheet: Species
Abbreviation	Nomenclature	InitialAmount	Units
A2M	Alpha-2-macroglobulin	4.55343	Molarity
AT3	Anti-thrombin 3 (Serpin)	2.80344	Molarity
B2R	BK-receptor 2	4.15552	Molarity
Ba	Ba cleavage fragment of FB; Peptide	0	Molarity
Bb	Bb cleavage fragment of FB; Peptide	0	Molarity
BK	Bradykinin	3.04633	Molarity
BK:B2R	Bradykinin and BK-receptor 2 complex	0	Molarity
C1	Activated complement component 1	0	Molarity
C1INH	C1-inhibitor	4.71138	Molarity
C1INH:MASP1	C1-inhibitor and mannan-binding lectin serine protease 1 complex	0	Molarity
C1INH:MASP2	C1-inhibitor and mannan-binding lectin serine protease 2 complex	0	Molarity
C1q	Complement component C1q	6.00653	Molarity
C1q:C1r:C1s	Complement components C1r, C1q and C1s complex	0	Molarity
C1q:gC1qR	Complement component C1r and globular C1q-recptor complex	0	Molarity
C1r	Complement component C1r	2.78957	Molarity
C1r:C1s	Complement components C1r and C1q complex	0	Molarity
C1s	Complement component C1s	3.06742	Molarity
C1s:C4	Complement component C1s and Complement component 4 complex	0	Molarity
C2	Complement component 2	6.16968	Molarity
C2a	C2 cleaved fragement C2a	0	Molarity
C2b	C2 cleaved frgement C2b	0	Molarity
C3	Complement component 3	5.20524	Molarity
C3a	C3 cleaved fragment C3a (potent complement anaphylatoxin, complement inflammatory peptide)	0	Molarity
C3a:C3aR1	C3a and C3a-receptor 1 complex	0	Molarity
C3aR1	C3a-receptor 1	7.70505	Molarity
C3b	C3 cleaved fragement C3b	0	Molarity
C3b:CR1	C3b and Complement receptor 1 complex	0	Molarity
C3b:FB	C3b and Complement factor B complex	0	Molarity
C3b:FH	C3b and Complement factor H complex	0	Molarity
C3b:P	C3b and Complement factor P (Properdin ) complex	0	Molarity
C3W	Hydrolyzed C3	0	Molarity
C3W:Bb	Hydrolyzed C3 and Bb cleaved fragment of FB complex	0	Molarity
C3W:Bb:FH	Hydrolyzed C3, Bb cleaved fragment of FB and complement factor H complex	0	Molarity
C3W:FB	Hydrolyzed C3 and Complement factor B complex	0	Molarity
C3W:FH	Hydrolyzed C3 and Complement factor H complex	0	Molarity
C4	Complement component 4	7.16968	Molarity
C4a	C4 cleaved fragment C4a	5.48494	Molarity
C4b	C4 cleaved fragment C4b	5.48494	Molarity
C4b:C2	C4 cleaved fragment C4b and Complement component 2 complex	0	Molarity
C4b:C2a	C4 cleaved fragment C4b and C2 cleaved fragment C2a complex (C3-convertase)	0	Molarity
C4b:C2a:C3b	C4, C2 and C3 cleaved fragments C4b, C2a and C3b complex (C5-convertase)	0	Molarity
C4b:C2a:C3b:CR1	C5-convertase and Complement receptor 1 complex	0	Molarity
C4b:C2a:C3b:DAF	C5-convertase and Decay accelerating factor complex	0	Molarity
C4b:C2a:C4BP	C3-convertase and Complement component 4 binding protein complex	0	Molarity
C4b:C2a:CR1	C3-convertase and Complement receptor 1 complex	0	Molarity
C4b:C2a:DAF	C3-convertase and Decay accelerating factor complex	0	Molarity
C4b:C4BP	C4 cleaved fragement C4b and Complement component 4 binding protein complex	0	Molarity
C4BP	Complement component 4 binding protein	3.61853	Molarity
C5	Complement component 5	3.85969	Molarity
C5a	C5 cleaved fragement C5a (potent complement anaphylatoxin, complement inflammatory peptide)	0	Molarity
C5a:C5aR1	C5a and C5a-receptor 1 complex	0	Molarity
C5aR1	C5a-receptor 1 (CD88)	10.1662	Molarity
C5b	C5 cleaved fragement C5a	0	Molarity
C5b:C6	C5 cleaved fragement C5b and Complement component 6 complex	0	Molarity
C5b:C6:C7	C5 cleaved fragement C5b and Complement components 6 and 7 complex	0	Molarity
C5b:C6:C7:C8	C5 cleaved fragement C5b and Complement components 6, 7 and 8 complex	0	Molarity
C5b:C6:C7:C8:C9	C5 cleaved fragement C5b and Complement components 6, 7, 8 and 9 complex (Membrane attack complex; MAC)	0	Molarity
C6	Complement component 6	4.00304	Molarity
C7	Complement component 7	3.22832	Molarity
C8	Complement component 8	4.09306	Molarity
C9	Complement component 9	3.45572	Molarity
CD59	Membrane attack complex (MAC)-inhibitory protein (MAC-IP)	7.61789	Molarity
CoV2E	SARS-CoV-2 structure protein envelope (E)	1e-12	Molarity
CoV2M	SARS-CoV-2 structure protein membrane (M)	1e-12	Molarity
CoV2N	SARS-CoV-2 structure protein nucleocapsid (N)	1.6431e-08	Molarity
CoV2S	SARS-CoV-2 structure protein spike (S)	1.94285e-09	Molarity
CoV2S:lgG	SARS-CoV-2 structure protein spike (S) and Immunoglobulin G product	0	Molarity
CR1	Complement receptor 1	9.94665	Molarity
DAF	Decay accelerating factor (CD55)	11.4427	Molarity
F1	Coagulation factor 1 (Fibrinogen)	3.20728	Molarity
F1a	Coagulation factor 1a (Fibrin)	0	Molarity
F1a:Lys-Pg	Fibrin and Lys-Plasminogen complex	0	Molarity
F2	Coagulation factor 2 (Pro-Thrombin)	5.15395	Molarity
F2a	Coagulation factor 2a (Thrombin)	0	Molarity
F2a:A2M	Thrombin and Alpha-2-macroglobulin complex	0	Molarity
F2a:AT3	Thrombin and Anti-thrombin 3 (Serpin) complex	0	Molarity
F2a:F1	Thrombin and Fibrinogen complex	0	Molarity
F5	Coagulation factor 5 (Labile factor, Proaccelerin)	7.43316	Molarity
F5a	Activated coagulation factor 5	0	Molarity
F7	Coagulation factor 7 (Proconvertin)	5.95601	Molarity
F7a	Activated coagulation Factor 7	0	Molarity
F8	Coagulation factor 8 (Antihemophilic factor A)	8.47916	Molarity
F8a	Activated coagulation factor 8	0	Molarity
F9	Coagulation factor 9 (Antihemophilic factor B)	2.2613	Molarity
F9:F7a	Coagulation factor 9 and Activated coagulation factor 7 complex	0	Molarity
F9a	Activated coagulation factor 9 (Thrombokinase)	0	Molarity
F9a:AT3	Activated coagulation factor 9 and Anti-thrombin 3 complex	0	Molarity
F9a:F8a	Activated coagulation factor 9 and Activated coagulation factor 8 complex	0	Molarity
F9a:F8a:F10	Activated coagulation factor 9, Factor 8 and Coagulation factor 10 complex	0	Molarity
F9a:F10	Activated coagulation factor 9 and Coagulation factor 10 complex	0	Molarity
F10	Coagulation factor 10 (Thrombokinase)	5.68462	Molarity
F10:F7a	Thrombokinase and Activated coagulation factor 7 complex	0	Molarity
F10a	Activated coagulation factor 10 (Thrombokinase)	0	Molarity
F10a:AT3	Activated coagulation factor 10 and Antithrombin-3 complex	0	Molarity
F10a:F5a	Activated coagulation factor 10 and Activated coagulation factor 5 complex	0	Molarity
F10a:F5a:F2	Activated coagulation factor 10, Factor 5 and Pro-thrombin complex	0	Molarity
F10a:F8	Activated coagulation factor 10 and Coagulation Factor 8	0	Molarity
F10a:TFPI	Activated coagulation factor 10 and Tissue factror pathway inhibitor complex	0	Molarity
F11	Coagulation factor 11 (thromboplastin antecedent)	4.12196	Molarity
F11:F2a	Coagulation factor 11 and Thrombin complex	0	Molarity
F11a	Activated coagulation factor 11 (thromboplastin antecedent)	0	Molarity
F11a:AT3	Activated Coagulation Factor 11 and Anti-thrombin 3 complex	0	Molarity
F11a:F9	Activated coagulation factor 11 and Coagulation Factor 9 complex	0	Molarity
F12	Coagulation factor 12 (Hageman factor)	5.95601	Molarity
F12:F12a	Coagulation factor 12 and Activated coagulation factor 12 complex	0	Molarity
F12a	Activated coagulation factor 12 (hageman factor)	0	Molarity
F12a:AT3	Activated coagulation factor 12 and Antithrombin-3 complex	0	Molarity
F12a:F11	Activated coagulation factor 12 and Coagulation factor 11 complex	0	Molarity
FB	Complement factor B	2.76833	Molarity
fC3b	Fluid phase C3 cleaved fragment C3b	0	Molarity
fC3b:Bb	Fluid phase C3 cleaved fragment C3b and Bb cleavage fragment of FB complex (C3-convertase)	0	Molarity
fC3b:Bb:C3b	Fluid phase C3 cleaved fragment C3b , Bb cleavage fragment of FB and Complement component 3b complex (C5-convertase)	0	Molarity
fC3b:Bb:C3b:CR1	Fluid phase C3 cleaved fragment C3b, Bb cleavage fragment of FB, Complement component 3b (C5-convertase) and Complement receptor 1 complex	0	Molarity
fC3b:Bb:C3b:DAF	Fluid phase C3 cleaved fragment C3b, Bb cleavage fragment of FB, Complement component 3b (C5-convertase) and Decay accelerating factor complex	0	Molarity
fC3b:Bb:C3b:FH	Fluid phase C3 cleaved fragment C3b,Bb cleavage fragment of FB, Complement component 3b (C5-convertase) and Complement factor H complex	0	Molarity
fC3b:Bb:C3b:P	Fluid phase C3 cleaved fragment C3b, Bb cleavage fragment of FB and Complement component 3b (C5-convertase) and Properdin complex	0	Molarity
fC3b:Bb:CR1	Fluid phase C3 cleaved fragment C3b, Bb cleavage fragment of FB (C3-convertase) and Complement receptor 1 complex	0	Molarity
fC3b:Bb:DAF	Fluid phase C3 cleaved fragment C3b, Bb cleavage fragment of FB (C3-convertase) and Decay accelerating factor (CD55)	0	Molarity
fC3b:Bb:FH	Fluid phase C3 cleaved fragment C3b, Bb cleavage fragment of FB (C3-convertase) and Complement factor H complex	0	Molarity
fC3b:Bb:P	Fluid phase C3 cleaved fragment C3b, Bb cleavage fragment of FB and Complement component 3b (C3-convertase) and Properdin complex	0	Molarity
fC3b:C3b:FB	Fluid phase C3 cleaved fragment C3b, Complement component 3b and Complement Factor B complex	0	Molarity
fC3b:C4b	Fluid phase C3 cleaved fragment C3b and C4 cleaved fragment C4b complex	0	Molarity
fC3b:C4b:C2	Fluid phase C3 cleaved fragment C3b, C4 cleaved fragment C4b and Complement component C2 complex	0	Molarity
fC3b:C4b:CR1	Fluid phase C3 cleaved fragment C3b, C4 cleaved fragment C4b and Complement receptor 1 complex	0	Molarity
fC3b:C4b:FB	Fluid phase C3 cleaved fragment C3b, C4 cleaved fragment C4b and Complement factor B complex	0	Molarity
fC3b:C4b:FH	Fluid phase C3 cleaved fragment C3b, C4 cleaved fragment C4b and Complement factor H complex	0	Molarity
fC3b:C4b:P	Fluid phase C3 cleaved fragment C3b, C4 cleaved fragment C4b and Properdin complex	0	Molarity
fC3b:C4b:P:FB	Fluid phase C3 cleaved fragment C3b, C4 cleaved fragment C4b, Properdin and Complement factor B complex	0	Molarity
fC3b:CR1	Fluid phase C3 cleaved fragment C3b and Complement receptor 1 complex	0	Molarity
fC3b:FB	Fluid phase C3 cleaved fragment C3b and Complement factor B complex	0	Molarity
fC3b:FB:P	Fluid phase C3 cleaved fragment C3b, Complement Factor B and Properdin complex	0	Molarity
fC3b:FH	Fluid phase C3 cleaved fragment C3b and Complement factor H complex	0	Molarity
FD	Complement Factor D	0	Molarity
FDPs	Fibrin degradation products	0	Molarity
FH	Complement Factor H	3.71195	Molarity
FI	Complement Factor I	4.0795	Molarity
gC1qR	globular C1q-recptor	1.38775e-07	Molarity
gC1qR:F12	globular C1q-recptor and Hageman factor complex	0	Molarity
gC1qR:HK	globular C1q-recptor and Highmolecular weight kininogen complex	0	Molarity
Glu-Pg	Glu-Plasminogen	4.29152	Molarity
Glu-Pg:FDPs	Glu-Plasminogen and Fibrin degradation products complex	0	Molarity
HK	Highmolecular weight kininogen	2.73398	Molarity
HK:F11	Highmolecular weight kininogen and Plasma thromboplastin antecedent complex	0	Molarity
IL-6	Interleukin 6	3.57836	Molarity
KAL	Kallikrein	4.85859	Molarity
KAL:F12	Kallikrein and Hageman factor complex	0	Molarity
lgG	Immunoglobulin G	4.65	Molarity
lgG:fC3b	Immunoglobulin G and Fluid phase C3 cleaved fragment C3b complex	0	Molarity
lgG:fC3b:FB	Immunoglobulin G, Fluid phase C3 cleaved fragment C3b and Complement factor B complex	0	Molarity
lgG:fC3b:FB:P	Immunoglobulin G, Fluid phase C3 cleaved fragment C3b, Complement factor B and Properdin complex	0	Molarity
Lys-Pg	Lys-Plasminogen	5.29152	Molarity
Lys-Pg:FDPs	Lys-Plasminogen and Fibrin degradation products complex	0	Molarity
MASP1	MBL associated serine protease 1	4.76073	Molarity
MASP2	MBL associated serine protease 2	4.42679	Molarity
MASP2:C4	MBL associated serine protease 2 and Complement component 4 complex	0	Molarity
MBL	Mannose binding lectin	8.66575	Molarity
MBL:MASP1	Mannose Binding Lectin and MBL associated serine protease 1 complex	0	Molarity
MBL:MASP2	Mannose binding lectin and MBL associated serine protease 2 complex	0	Molarity
P	Properdin	7.06118	Molarity
P-KAL	Pre-Kallikrein	3.2899	Molarity
P-KAL:F12a	Pre-Kallikrein and Activated Coagulation Factor 12 complex	0	Molarity
P-KAL:HK	Pre-Kallikrein and Highmolecular weight kininogen complex	0	Molarity
PAI-1	Plasminogen activator inhibitor 1	4.6111	Molarity
PFD	Pre Complement Factor D	6.59746	Molarity
Pn	Plasmin	0	Molarity
TAFI	Thrombin-activatable fibrinolysis inhibitor	8.52e-07	Molarity
TAFIa	Activated thrombin-activatable fibrinolysis inhibitor	3.3417e-06	Molarity
TF	Tissue Factor (Tissue Thromboplastin)	4.97971	Molarity
TF:F7	Tissue Factor and Proconvertin complex	0	Molarity
TF:F7a	Tissue factor and Activated coagulation factor 7 complex	0	Molarity
TF:F7a:AT3	Tissue factor, Actiavted coagulation factor 7 and Anti-thrombin 3 (Serpin) complex	0	Molarity
TF:F7a:F9	Tissue factor, Actiavted Activated Coagulation Factor 7 and Coagulation Factor 9 complex	0	Molarity
TF:F7a:F10	Tissue factor, Activated coagulation factor 7 and Thrombokinase complex	0	Molarity
TF:F7a:F10a	Tissue factor, Activated coagulation factor 7 and Activated coagulation factor 10 complex	0	Molarity
TF:F7a:F10a:TFPI	Tissue factor, Activated coagulation Factor 7, Activated coagulation factor 10 and Tissue factror pathway inhibitor complex	0	Molarity
TFPI	Tissue factor pathway inhibitor	4.79122	Molarity
tPA	tissue plasminogen activator	6.85915	Molarity
W	Water (H20)	1	Molarity
	For more information see "S2 Table.pdf"
	S2 Table. Average gene expression values of the hemostatic and complement systems entities acquired from the analysis of microarray dataset
	(source: GEO accession GSE177477, Title: Type I interferon pathways in SARS-CoV-2-infected individuals from Pakistan)
	S2 Table. Concentration of the entities explored from experimental studies and estimation.

## Sheet: Compartment
Name	Capacity	Units
Plasma	1	liter
