# Supplementary material for: Unravelling the impact of SARS-CoV-2 on hemostatic and complement systems: a systems immunology perspective
Source: Front Immunol. 2025 Jan 13;15:1457324. doi: 10.3389/fimmu.2024.1457324 (PMC11781117; doi:10.3389/fimmu.2024.1457324)
Supplement: Supplementary file 6 [file DataSheet6.xlsx]

## Sheet: Sheet1
	X	GSM5374839_S1.CEL	GSM5374840_S2.CEL	GSM5374841_S3.CEL	GSM5374842_S4.CEL	GSM5374843_S5.CEL	GSM5374844_S6.CEL	GSM5374845_S7.CEL	GSM5374846_S8.CEL	GSM5374847_S9.CEL	GSM5374848_S10.CEL	GSM5374849_S11.CEL	GSM5374850_S12.CEL	GSM5374851_S13.CEL	GSM5374852_S14.CEL	GSM5374853_S15.CEL	GSM5374854_S16.CEL	GSM5374855_S17.CEL	GSM5374856_S18.CEL	GSM5374857_S19.CEL	GSM5374858_S20.CEL	GSM5374859_S21.CEL	GSM5374860_S22.CEL	GSM5374861_S23.CEL	GSM5374862_S24.CEL	GSM5374863_S25.CEL	GSM5374864_S26.CEL	GSM5374865_S27.CEL	GSM5374866_S28.CEL	GSM5374867_S29.CEL	GSM5374868_S30.CEL	GSM5374869_S31.CEL	GSM5374870_S32.CEL	GSM5374871_S33.CEL	GSM5374872_S34.CEL	GSM5374873_S35.CEL	GSM5374874_S36.CEL	GSM5374875_S37.CEL	GSM5374876_S38.CEL	GSM5374877_S39.CEL	GSM5374878_S40.CEL	GSM5374879_S41.CEL	GSM5374880_S42.CEL	GSM5374881_S43.CEL	GSM5374882_S44.CEL	GSM5374883_S45.CEL	GSM5374884_S46.CEL	GSM5374885_S47.CEL	SYMBOL
5888	TC0100007290.hg.1	5.92984	6.29856	4.90631	5.48859	5.92984	5.8346	5.71638	6.13454	5.73091	5.69059	5.64221	5.70656	5.79696	5.72062	6.27465	5.41328	6.31384	6.0334	6.12038	5.50769	5.91758	5.87435	5.77224	5.16926	6.1135	5.54025	5.45158	5.61402	5.29086	5.43011	5.26712	5.2331	5.52599	5.7006	5.71393	4.99007	5.95048	5.13539	5.50956	5.2283	5.1456	5.55682	5.35464	5.49877	5.55841	5.71794	5.43067	C1QA
5889	TC0100007291.hg.1	6.41537	6.9044	6.33153	6.48199	6.41537	6.21386	6.33967	7.29339	6.85978	6.53102	6.57625	6.34811	6.37799	5.92795	7.15124	6.83829	7.64104	6.72813	6.43722	5.81736	6.35334	6.33431	6.3224	6.58268	6.33392	6.04512	7.28743	5.69352	5.91124	6.20366	6.19928	5.40395	5.97352	6.35033	5.6459	5.16627	5.96994	6.7019	5.91195	5.54656	5.40496	6.28414	5.70731	5.90951	6.06529	6.21694	6.10748	C1QC
5890	TC0100007292.hg.1	5.38691	6.36491	5.74744	5.43448	5.38691	5.18238	5.15669	6.55859	5.87933	5.65167	5.4746	5.26916	5.52819	5.05021	6.16815	6.40885	6.38935	5.71417	5.7663	5.54794	6.02864	5.27772	5.39813	5.61427	5.88522	4.97485	5.69555	4.89722	5.52343	5.27022	5.34259	5.56421	5.6136	5.33102	5.27084	4.87628	5.58986	5.24948	5.19763	5.08691	5.05006	5.61679	5.20782	5.55254	5.64554	4.98595	5.5474	C1QB
20767	TC1200012744.hg.1	2.62668	2.93233	2.44193	3.33433	2.62668	2.29355	2.70275	2.74506	3.20316	2.9892	3.04863	2.59539	2.38868	2.32493	3.18152	2.66497	2.72913	2.93449	3.42256	2.51512	2.6583	2.71119	2.17924	2.56419	2.35075	2.57679	2.78098	3.03405	2.87009	2.60478	2.05105	2.72201	3.48247	3.53951	3.21081	2.64419	2.71865	3.75883	2.41775	2.80945	2.46056	2.53487	2.14712	2.03825	2.52122	2.87142	2.38585	C1R
20668	TC1200012592.hg.1	2.81901	2.87598	2.4852	3.06043	2.81901	3.08942	3.77058	3.26418	3.16373	3.32665	3.49838	2.77099	2.57608	2.71877	3.59089	3.24959	3.62441	3.72907	3.52338	2.92445	2.90745	2.75658	2.61482	2.70846	2.5615	2.45723	3.19284	2.53832	2.71102	3.02266	3.36662	3.09844	3.09777	3.17556	3.19627	2.74336	3.68495	4.25032	2.77882	2.62916	2.66365	2.7414	2.92997	2.64216	3.42437	2.5759	2.89549	C1S
13432	TC0600014105.hg.1	6.18463	5.74529	6.31705	6.48364	6.18463	5.74069	6.68673	6.09511	5.98791	6.27115	6.74011	6.35031	6.54257	6.22905	6.80834	6.90682	6.7465	6.83439	5.84049	6.2221	6.39313	6.64695	6.34222	6.17064	6.47109	5.87567	6.13873	5.56067	5.94958	6.27854	5.44198	5.87084	6.52175	6.55392	5.8714	5.2444	6.3696	6.36585	5.66279	5.889	5.47926	6.25676	5.65964	5.94738	6.16164	5.90274	6.22576	C2
25890	TC1900009443.hg.1	4.96548	5.11068	4.9865	5.28027	4.96548	4.78451	5.95498	4.85273	5.77154	5.38021	5.21133	5.63762	5.64951	5.66544	5.99612	5.29572	5.25441	4.57438	4.49843	5.45924	5.03344	5.20865	4.8621	4.79819	5.26038	4.80078	5.07701	4.82009	5.1428	4.14909	5.37304	5.00461	4.88399	5.30963	4.61566	5.25015	5.69775	5.27986	4.6533	5.01445	4.28637	5.1781	5.02064	5.22154	5.51812	5.0904	5.37475	C3
12593	TC0600007628.hg.1	5.40605	5.37251	4.79714	5.92737	5.40594	5.4864	6.12986	5.30082	5.43	5.59329	5.71622	5.63443	5.67503	5.42313	5.56124	6.08669	5.86055	5.76831	5.57474	5.70433	5.66572	5.48634	5.11343	4.81555	5.91265	5.56269	5.77245	5.49177	5.73582	5.74282	5.9542	5.51551	4.77315	6.35286	5.31395	5.21361	5.57251	6.72491	6.13552	5.78069	5.41451	5.69771	6.30828	5.63142	5.66867	6.06095	4.79472	C4B
12595	TC0600007628.hg.1	5.40605	5.37251	4.79714	5.92737	5.40594	5.4864	6.12986	5.30082	5.43	5.59329	5.71622	5.63443	5.67503	5.42313	5.56124	6.08669	5.86055	5.76831	5.57474	5.70433	5.66572	5.48634	5.11343	4.81555	5.91265	5.56269	5.77245	5.49177	5.73582	5.74282	5.9542	5.51551	4.77315	6.35286	5.31395	5.21361	5.57251	6.72491	6.13552	5.78069	5.41451	5.69771	6.30828	5.63142	5.66867	6.06095	4.79472	C4A
16010	TC0900011394.hg.1	3.58197	3.93567	3.73948	3.67834	3.58197	4.40148	3.71334	4.30792	3.62585	4.03091	4.09764	4.31657	4.22054	2.90124	4.07447	4.10309	4.15351	3.74008	4.68998	3.77601	4.27911	4.40672	4.41536	4.54368	4.56707	4.22191	4.17085	4.26323	4.08231	4.16047	3.86851	3.753	4.10901	4.09572	4.81606	4.09821	4.27161	5.27887	3.99951	4.73676	4.2726	4.24848	4.28551	4.9288	3.36771	3.84077	4.67141	C5
11975	TC0500010592.hg.1	4.1584	4.30503	3.73093	4.31762	4.1584	3.5572	4.24633	4.50168	3.70757	3.34722	4.131	3.92644	4.27752	4.01342	4.94495	4.52604	4.09488	4.35894	4.56045	4.67009	4.13756	4.3726	4.07277	3.81848	4.16997	3.66208	3.96446	3.92689	4.56827	4.37061	3.85973	3.76665	4.50087	4.54053	3.56693	3.99049	4.16216	4.21964	3.6592	3.54031	4.76445	4.56879	3.6049	4.20507	4.41	4.15978	3.60233	C6
11516	TC0500007238.hg.1	3.30783	3.25332	3.29032	2.77892	3.30847	3.30001	2.89176	3.06377	3.63408	3.45472	3.27248	3.07291	4.24196	4.04743	3.91329	4.03871	3.60174	4.36033	3.52514	2.91938	3.28402	3.39465	3.1656	3.46781	3.42662	3.40595	2.80901	3.47943	3.21715	3.84131	2.5654	2.92996	4.22418	4.85847	3.53508	2.83228	4.6882	4.15068	3.21858	4.1546	4.33251	3.09466	2.92335	2.93225	2.86332	3.25862	3.05567	C7
6125	TC0100008454.hg.1	3.23908	2.92087	3.29947	3.00985	3.23908	3.04235	3.11165	2.92597	3.07264	3.01934	2.68655	3.46355	3.14929	3.88682	3.08804	3.74682	3.56383	3.21839	2.95772	3.03631	2.51018	3.10391	3.2137	3.1238	2.773	2.60101	3.02966	3.44865	3.14558	2.71648	3.71779	2.83622	3.0986	3.51231	2.62214	2.68169	3.69534	3.31698	2.94595	2.78714	3.85356	2.80463	2.64386	3.5411	3.13559	3.58009	2.61612	C8A
15711	TC0900009247.hg.1	5.13396	5.24031	4.61884	4.9918	5.13396	5.25867	5.45961	5.04569	4.96122	5.13685	4.72153	5.41282	5.11065	4.79481	5.36304	4.80951	5.1589	5.41858	4.77908	4.84392	5.18009	4.93913	5.07228	4.72522	5.03571	4.84481	4.91428	4.44855	4.94653	5.03202	4.77032	4.75981	5.35937	4.98028	4.94946	5.14798	4.81769	4.75578	4.95184	4.6166	4.81372	5.05488	5.05417	4.59114	5.22951	4.78599	4.83181	C8G
12360	TC0500013300.hg.1	3.54773	2.94268	3.29884	3.42876	3.54799	3.44857	4.00461	3.22473	3.5369	3.57638	2.89719	3.36504	3.45751	3.73492	3.37706	3.63574	3.76524	3.30875	4.01792	2.86875	2.89914	3.11593	3.00987	2.89368	2.95104	2.81122	2.97521	2.9952	2.87351	2.82442	2.77032	3.30621	3.45167	3.36782	3.37	2.67477	3.58184	3.71113	2.79108	2.874	2.84298	2.66033	2.92474	2.68275	2.80964	3.12582	2.71442	C9
6631	TC0100011397.hg.1	2.65255	2.26561	2.2923	2.56164	2.65255	2.70421	4.07931	3.00885	2.49145	2.58917	2.48322	2.14431	2.45871	2.91865	2.64945	2.37468	2.24297	2.54642	2.52249	2.09722	2.68837	2.74391	2.40173	2.15301	2.04964	2.19595	2.41682	2.07961	2.91474	2.53019	2.4521	2.44242	2.61482	2.47221	2.4231	1.92236	2.50676	2.6219	2.58719	2.71081	2.78514	2.30829	2.30282	2.42074	2.94535	2.48694	2.30966	C4BPB
6633	TC0100011402.hg.1	3.74129	4.4784	3.21601	4.03106	3.74129	7.32693	3.49675	4.04468	6.98956	4.00701	3.17409	3.42319	2.92622	4.13434	3.16919	4.46372	3.51701	5.24838	6.45776	3.90431	3.11787	3.40398	3.33534	4.50917	3.43459	3.68145	3.27607	2.65691	3.82063	3.45091	6.74775	2.94062	3.816	6.40174	4.14765	3.09691	4.26084	6.91503	3.09506	3.96513	3.56507	6.11576	3.55819	3.32209	4.13663	7.41119	3.46167	C4BPA
10343	TC0300013461.hg.1	4.78158	4.53423	4.74885	5.26723	4.78158	4.43609	5.17465	4.44543	4.83575	4.60189	4.38244	4.81013	4.46885	3.89587	4.95696	3.96941	5.02703	4.85521	4.59026	4.45799	4.78588	4.82103	4.65629	4.87602	4.78103	4.50346	4.64499	4.74327	4.30709	4.22942	4.35974	4.31604	5.07881	5.38543	3.94333	4.7604	4.28593	4.14665	4.27642	3.98549	5.33357	4.44452	4.91908	5.02894	4.08167	4.52718	4.71789	MASP1
6849	TC0100012868.hg.1	4.47533	4.3324	3.94521	4.73007	4.47671	4.35196	4.52012	4.4864	4.15573	4.79397	4.08966	4.21371	4.57781	4.53314	4.82259	4.58611	4.41279	4.12447	4.92997	4.48828	4.35261	4.4667	4.07935	4.27128	4.72314	3.52333	4.39345	4.27136	4.29657	4.12579	4.03271	4.05332	4.94043	5.23251	4.16396	4.54409	4.26707	4.96218	4.71724	3.66988	4.63415	4.49187	4.13507	4.37877	4.11177	4.15931	4.15767	MASP2
12243	TC0500012965.hg.1	8.88527	8.84383	8.97398	8.94209	8.88527	8.28512	8.36671	7.79835	8.80923	8.86763	7.84459	8.77185	8.61656	8.74338	8.61874	8.59006	8.70034	8.43523	8.70075	8.29375	8.43466	8.54024	8.50782	8.07284	8.59221	8.56202	8.56682	8.55467	8.05906	8.20167	8.73057	8.44391	9.00306	8.71617	8.6866	8.76905	8.35858	8.4033	8.43301	8.89085	8.32596	8.69588	8.4192	8.1556	8.14669	8.52377	8.58671	LMAN2
20208	TC1200009807.hg.1	7.52132	8.04819	8.89827	7.57615	7.52132	7.04347	7.57795	7.9873	7.38778	7.48873	6.3272	7.27097	6.42022	7.29742	6.08384	8.00221	8.03955	7.23825	7.6355	7.42698	7.6631	6.95069	7.5554	7.17725	7.51314	6.44356	7.53013	5.81697	6.82196	6.08303	7.64211	6.52818	6.28044	5.98206	6.77872	7.00351	7.13963	7.28675	6.93494	7.27582	6.46457	6.65563	5.94021	6.29292	6.62889	7.37227	7.42157	C3AR1
25619	TC1900008419.hg.1	7.32579	6.73519	6.77387	7.25368	7.32579	6.79574	5.8113	6.37946	6.80872	6.57693	6.4207	5.90022	7.3042	6.91458	6.81817	5.81642	6.40605	6.86368	6.79836	6.30736	6.6658	6.25863	6.09912	6.43159	7.35743	6.61117	6.66725	6.54139	6.87264	6.19392	7.48441	7.50952	6.94261	7.32681	8.67804	7.38285	7.02085	6.85776	7.3301	7.13203	7.49851	7.1121	7.81149	7.30389	7.21193	7.42981	7.02655	C5AR2
6580	TC0100011064.hg.1	3.31765	4.36991	3.43164	3.47294	3.31765	4.04143	4.27441	3.4176	3.84905	3.62723	4.45665	3.71452	4.01558	3.95864	3.71164	3.84585	4.16667	3.2663	4.29324	3.95928	4.11765	3.89349	3.88181	4.54987	3.90689	4.07288	3.26854	3.53193	4.07051	3.95768	3.34135	3.45738	3.66794	3.52414	4.26517	4.06348	4.4893	4.2453	3.77987	5.13919	4.06909	4.40231	3.29949	3.73546	3.40752	3.51415	3.95403	CFH
13433	TC0600014106.hg.1	2.55493	2.62534	2.49571	2.6394	2.55493	2.83319	2.2368	2.81377	3.09019	3.83903	2.69176	2.20927	2.49416	2.81818	3.12024	3.01992	2.82183	3.02092	2.68387	2.45877	2.61922	2.31989	2.51929	2.92736	2.27877	2.1543	2.24322	1.98469	2.15002	2.81188	2.10206	2.42778	3.05002	2.59609	2.58941	2.12357	2.73466	2.98425	2.44241	2.66097	2.13208	2.2843	2.25472	2.11516	2.20669	2.26219	2.41636	CFB
11233	TC0400011580.hg.1	3.83276	4.05164	3.94744	4.06859	3.83276	3.84522	4.68785	4.37766	4.32974	3.82138	4.33737	4.02426	3.84201	4.249	3.55538	3.8074	4.09538	3.82818	3.8106	3.53305	3.50596	3.92434	3.89554	3.60591	3.70727	3.5417	3.44416	3.46463	3.58908	3.93694	3.45736	3.38056	4.19758	3.65342	4.20395	3.49406	4.09847	4.36736	3.3966	3.89083	4.52119	3.57562	3.38851	3.57211	3.19929	4.04057	3.6825	CFI
16841	TC0X00009580.hg.1	7.13961	7.99127	7.25241	7.10995	7.13961	6.87404	7.10011	6.47012	7.04941	6.48528	6.7201	7.46762	7.66374	7.51752	7.67081	7.78725	7.22627	7.59554	7.45065	7.45744	7.37678	6.67526	7.3006	6.53931	7.6157	6.81105	7.15875	6.90317	7.21937	6.56718	7.11375	6.95748	7.40242	7.75585	7.34321	7.47275	7.46895	7.29171	7.70433	7.54872	7.35894	7.77876	7.4414	7.28358	7.43346	7.44515	7.23095	CFP
6634	TC0100011406.hg.1	11.3069	12.0564	11.2716	11.3682	11.3069	11.5415	10.8275	12.0049	11.0888	11.6541	11.1961	10.3857	10.7756	10.699	10.6318	10.7056	10.5973	10.8974	11.0687	11.0616	10.3239	10.4894	10.5566	11.3727	10.9076	10.8726	11.0064	11.018	11.0084	10.9543	11.433	11.7943	11.0588	11.0028	11.4593	11.5707	11.2275	10.9838	11.2711	11.3073	11.5912	10.9832	11.3844	11.3853	11.3144	11.0978	11.0954	CD55
6636	TC0100011414.hg.1	10.2042	10.8972	9.99422	10.0741	10.2042	9.45184	9.29855	10.1424	9.41091	9.78887	8.1453	7.63513	8.72724	8.63033	7.73464	8.44587	9.14482	9.09678	8.80202	9.03122	8.62267	8.35159	8.48487	8.22081	9.63222	8.56652	8.80637	9.01808	9.15575	8.62861	8.67554	9.28699	8.00948	8.94921	9.55787	9.55378	8.99954	8.98054	9.18838	9.12028	9.21472	8.53687	9.86075	9.48559	9.52967	9.78456	8.82205	CR1
13626	TC0700006890.hg.1	3.76145	2.79046	2.93598	3.15319	3.76177	4.44813	3.70898	3.94659	3.94143	3.3356	4.14124	2.93972	2.64885	2.55004	2.68207	2.54079	3.36965	3.08001	2.86563	2.96657	3.31342	2.55715	3.20972	2.89317	2.85291	2.4194	2.73072	2.68073	2.46983	2.72882	2.84555	2.82875	3.05905	3.81673	2.27587	2.45158	3.40969	3.56933	2.7716	3.25489	2.55737	2.8248	2.82323	2.79847	3.00701	2.82266	2.73687	IL6
6400	TC0100010078.hg.1	8.2263	8.62398	7.81216	8.02532	8.2263	7.4322	7.8345	7.1774	8.19625	7.71881	6.79767	7.92156	8.85611	8.616	8.35475	8.31029	8.21921	8.64702	8.23699	8.65639	8.98421	8.13937	8.39403	7.52129	9.14308	8.83184	9.31475	9.31321	9.35115	8.79752	8.37862	8.80216	8.6442	9.51468	9.0811	8.7664	8.9663	8.43982	9.37088	8.70979	8.96516	9.11454	9.80679	9.42718	9.41036	9.68064	9.58655	IL6R
21752	TC1400010563.hg.1	5.32335	4.009645085+D32:AT32	4.71291	5.03875	5.32335	4.76217	4.77069	4.89089	4.85056	4.54005	3.61204	5.19004	5.30279	5.69345	5.22237	4.96974	5.4162	5.22981	5.35251	5.01965	5.25159	5.90816	4.8188	4.1404	5.40369	5.00119	5.03449	5.72821	4.44828	5.21774	5.06432	4.85644	4.82703	3.47844	4.64339	5.16703	5.1022	5.20272	4.8312	4.78877	5.12348	4.57291	4.69374	4.62155	4.61655	4.83059	4.4012	IGHV5-78
18563	TC1100007684.hg.1	3.56746	5.85468	6.27368	3.56349	3.56746	5.71111	3.63793	4.96433	4.20488	5.76882	6.15304	5.80267	5.37503	3.24829	7.27625	6.82225	7.32776	6.87729	5.65353	5.5655	8.26721	5.19487	6.93872	8.02968	7.70548	5.17395	7.95868	4.9744	4.87562	3.63629	5.27655	4.95702	5.31964	3.33807	5.80045	4.80605	4.37781	3.47667	5.98691	5.17716	5.28744	7.26112	5.68638	5.52771	6.30145	5.19575	8.96712	SERPING1
12245	TC0500012971.hg.1	6.073	5.45828	5.81665	6.04098	6.073	6.25563	6.11139	5.80891	5.8744	6.04781	5.88412	6.00876	6.44491	6.03523	6.12931	5.88639	6.15643	5.74581	6.30246	6.29637	5.78237	6.14616	5.7168	5.82336	5.89524	5.66563	5.91635	5.64253	5.90797	6.68532	5.82389	5.41631	5.61852	6.42413	6.0563	5.47761	5.81504	6.36909	5.94962	5.50664	6.21458	5.986	5.46773	5.7119	6.17348	6.12107	5.83759	F12
10997	TC0400009551.hg.1	4.15212	4.148	3.74648	4.38529	4.15212	4.01853	4.13077	4.43819	3.63699	4.41111	3.23358	4.18244	4.15326	4.77844	4.12878	4.49491	4.03438	4.28294	3.69709	4.36289	3.77528	3.99049	3.76703	4.21256	4.00953	3.50578	4.00144	3.86236	3.92063	3.58692	3.49737	4.3775	4.01479	4.42311	3.47728	3.40501	4.21331	5.41691	3.84689	4.25099	4.1502	3.6344	3.8461	4.09592	4.04386	4.40617	3.82101	F11
21011	TC1300008109.hg.1	5.53639	5.60236	5.48757	5.82602	5.53646	5.76127	6.33892	5.60237	5.51613	5.6387	4.97387	4.87794	5.38404	5.86116	5.94851	5.86335	5.54975	5.68107	6.14584	5.69032	5.48212	5.7888	5.26912	6.0699	5.63945	5.1814	5.6705	5.03803	5.58763	5.80371	5.56886	5.63486	6.20265	6.2789	5.60045	5.636	6.36981	4.72287	5.72677	5.99219	6.03713	5.71974	5.66895	5.0291	5.66512	5.6297	5.18052	F10
16656	TC0X00008578.hg.1	2.1429	2.10367	1.84422	2.37269	2.1429	2.35772	2.19911	2.63793	2.72597	2.08586	2.62013	2.99894	2.39355	2.65822	2.80678	2.29904	2.76041	2.95086	2.39111	2.29536	2.25549	2.405	2.06692	1.91736	2.15181	1.89681	2.39376	2.14381	2.08096	2.40275	2.1836	2.23679	3.45626	2.60242	2.41522	2.17811	3.4318	2.18864	1.88911	2.53232	2.13168	2.04616	2.28951	2.13137	1.98373	2.30544	2.09924	F9
21010	TC1300008108.hg.1	6.15395	6.03951	6.06926	6.49841	6.15395	6.11875	6.49786	6.28489	6.10628	6.21317	6.01345	5.90449	6.09729	6.01288	6.15495	6.27724	6.28045	6.62266	5.75746	5.8123	6.00439	5.76679	5.67953	5.96246	5.97549	5.87933	5.70266	5.64204	5.60365	5.73193	6.1327	6.05659	6.17043	5.97155	6.05292	5.88734	5.96781	5.33498	6.24571	5.81829	5.86868	6.24127	5.78744	6.11341	5.71616	5.9725	6.17924	F7
16751	TC0X00008874.hg.1	8.39173	9.08178	8.31812	8.57412	8.39168	8.9255	7.27635	8.84856	8.6317	8.35211	7.80647	8.77848	8.87761	8.63591	8.41979	8.44938	8.60692	8.41305	8.9664	8.80157	8.57559	8.80507	8.75419	8.77214	8.64556	8.8324	8.99114	8.95808	8.75841	8.74646	8.47801	8.62016	8.65869	8.31369	8.63141	8.69819	8.18109	8.49498	8.65276	8.42262	8.57115	8.84616	8.9548	9.0443	8.93188	8.85178	8.89865	F8A2
16752	TC0X00008874.hg.1	8.39173	9.08178	8.31812	8.57412	8.39168	8.9255	7.27635	8.84856	8.6317	8.35211	7.80647	8.77848	8.87761	8.63591	8.41979	8.44938	8.60692	8.41305	8.9664	8.80157	8.57559	8.80507	8.75419	8.77214	8.64556	8.8324	8.99114	8.95808	8.75841	8.74646	8.47801	8.62016	8.65869	8.31369	8.63141	8.69819	8.18109	8.49498	8.65276	8.42262	8.57115	8.84616	8.9548	9.0443	8.93188	8.85178	8.89865	F8A3
16753	TC0X00008874.hg.1	8.39173	9.08178	8.31812	8.57412	8.39168	8.9255	7.27635	8.84856	8.6317	8.35211	7.80647	8.77848	8.87761	8.63591	8.41979	8.44938	8.60692	8.41305	8.9664	8.80157	8.57559	8.80507	8.75419	8.77214	8.64556	8.8324	8.99114	8.95808	8.75841	8.74646	8.47801	8.62016	8.65869	8.31369	8.63141	8.69819	8.18109	8.49498	8.65276	8.42262	8.57115	8.84616	8.9548	9.0443	8.93188	8.85178	8.89865	F8A1
7534	TC0100016445.hg.1	2.61745	2.44588	2.91086	2.80136	2.61745	2.7368	3.1705	3.61471	2.55803	2.56137	2.53872	3.17108	2.65594	3.08719	2.10093	2.49693	3.13851	2.73487	3.09945	2.56978	2.538	2.62657	2.38314	2.91305	2.78392	2.12601	2.3763	2.70944	2.55036	2.36857	2.23319	2.08701	2.71754	2.88137	3.01404	2.19825	3.71383	2.93487	2.71189	2.96754	2.88419	2.37688	2.78622	2.15627	2.74099	2.24932	2.2298	SERPINC1
9029	TC0200015194.hg.1	6.06678	5.25196	3.92368	5.20002	6.06678	5.12871	3.51227	4.31707	3.61114	4.83374	3.76068	2.9367	3.17299	3.41345	3.26278	2.78675	3.24273	3.30139	2.7857	2.91541	2.68776	2.79605	3.03983	4.03742	2.81155	3.20834	3.0902	3.39056	2.65723	3.13865	3.56276	4.16364	3.03751	3.89304	3.3026	2.75038	3.2477	3.57593	3.04244	3.55603	3.06485	3.2629	3.39564	3.06617	3.52784	2.85605	3.41097	TFPI
18508	TC1100007463.hg.1	4.89814	4.92606	4.38137	5.53476	4.89814	4.92886	6.06897	5.47218	5.16537	5.26563	4.84982	5.2973	5.28232	4.94353	5.23184	5.63623	5.27736	5.7737	5.10665	5.18883	5.04363	4.57923	4.75206	4.67125	5.02537	5.29659	4.58811	5.27372	4.19931	5.28537	4.44642	4.70258	4.81349	4.84905	5.13933	3.97224	5.38928	4.46139	4.5198	4.52169	5.09136	4.58833	4.80155	4.9175	5.12578	4.83107	4.93575	F2
20215	TC1200009847.hg.1	4.64082	4.37066	4.27797	4.39659	4.64082	4.7979	3.86092	5.46683	4.63255	4.44925	4.93921	4.98143	5.63173	5.06197	5.39054	4.47869	5.27452	5.08946	5.40133	4.91477	5.51872	5.52897	5.27177	5.23557	5.06698	5.50505	4.91795	5.25532	4.72693	5.81288	4.8895	4.35673	5.03745	4.94964	5.27041	4.48541	4.36624	5.06373	5.12118	4.08404	4.61302	5.07872	4.97783	5.80914	5.93979	5.72813	5.08298	A2M
7209	TC0100014988.hg.1	4.83284	4.92972	4.50743	5.06884	4.83284	4.41644	4.56195	7.13102	4.97242	4.54358	5.08823	4.05913	4.45941	4.2117	4.67445	4.50086	4.4216	4.50065	4.39714	4.28669	3.83016	4.22419	3.90266	4.4948	4.50214	3.62831	3.93527	4.18377	4.36286	4.54315	3.75889	4.35108	4.24058	5.56227	4.29631	4.43566	4.37508	4.67578	4.44495	4.1016	4.0479	4.83019	4.57748	4.2765	4.51548	4.24053	4.16137	F3
7520	TC0100016356.hg.1	7.53439	8.3158	7.46832	7.13111	7.53439	7.76181	7.1261	7.17967	6.68622	7.59378	6.00779	5.3929	6.27511	6.13677	5.29709	5.38771	5.76304	6.16117	5.7767	6.3046	6.02456	5.366	5.95525	5.53183	6.90654	5.89205	5.95738	6.29425	5.79703	6.08292	5.97982	6.45406	5.62145	6.32902	6.18774	6.94017	5.73113	6.34544	6.12863	6.7872	6.27006	5.99984	6.6111	5.90873	6.7271	6.78031	6.12503	F5
11295	TC0400012181.hg.1	3.28629	2.91103	3.06298	3.16198	3.28629	3.22728	3.27102	3.13026	3.20784	3.5278	3.35323	3.8248	3.40657	3.58349	3.21967	3.15719	3.11947	3.34266	3.30064	3.12645	3.48217	3.1886	2.83982	3.18771	3.11315	3.36051	3.00411	3.2337	3.23293	3.58256	3.13743	3.38335	2.86391	3.29631	3.29248	3.36418	3.36291	4.03146	2.88051	3.15253	3.65247	3.33023	3.598	3.08211	3.36257	3.95707	2.93937	FGA
12905	TC0600010085.hg.1	3.9916	3.91793	4.13084	4.61429	3.9916	4.18721	5.40774	4.14484	4.45943	4.0697	3.93507	5.36669	5.06394	3.73376	4.88821	5.27761	4.57352	4.46961	4.50633	5.03383	4.53191	4.75906	4.1438	3.99834	4.48312	4.25092	4.42955	4.05604	4.68541	4.38948	4.64915	4.3293	4.8024	3.20459	4.54954	4.65841	3.43024	4.71551	4.44489	4.42053	4.14806	4.40597	4.10401	4.28293	4.47103	4.82858	4.48777	PLG
26255	TC1900011223.hg.1	4.46155	4.85213	4.85207	4.91383	4.46155	4.69955	5.9871	4.34172	4.70854	5.3079	4.60879	4.94473	4.8043	4.60756	4.81858	4.9393	4.96489	5.11213	5.13933	4.66622	4.75292	4.80501	4.69886	4.74601	4.43876	4.68066	4.65581	4.51117	4.82201	4.33241	4.5026	4.48103	5.21049	5.53903	4.58586	4.47152	4.85034	4.91853	4.64353	4.72124	4.82512	4.98571	4.46782	4.81869	4.42821	4.79697	4.66157	KLK1
19682	TC1100013161.hg.1	7.26129	8.68506	6.79518	7.20806	7.26129	8.10478	7.41507	9.10119	7.15091	7.19611	6.35637	6.04044	5.74335	6.63893	5.61281	6.29083	5.9866	6.02863	6.25716	5.95889	6.04421	6.08763	6.80402	6.44854	6.31686	6.95318	6.23957	6.12725	6.64154	6.10609	6.28698	6.43949	6.45941	6.37954	6.9005	6.79966	7.03614	6.17513	6.30157	7.3794	6.53263	6.81569	6.53979	6.23247	6.93402	6.79044	6.533	CD59
9864	TC0300009777.hg.1	2.5506	2.56461	2.3113	2.9321	2.5506	2.73024	3.45117	2.92956	2.43186	2.88781	2.46583	2.40501	2.33589	3.12298	2.48995	2.50283	2.16707	2.87681	2.83356	3.02273	2.43913	3.02818	2.13643	2.1314	2.51261	2.13948	2.56649	2.89988	2.98808	2.62168	2.46296	2.84922	2.96923	2.5673	2.23203	2.32091	2.53475	2.54889	2.10733	2.83205	1.69541	2.21945	2.55268	2.29256	2.16056	2.38664	2.79423	KNG1
11404	TC0400012875.hg.1	3.25934	2.88282	3.39396	3.27729	3.25934	3.57446	2.32173	3.52286	3.53898	3.86819	3.55558	3.91919	3.335	2.85486	3.53054	3.98741	3.68056	3.64261	2.69068	2.82977	3.49154	3.14266	3.07218	3.37169	3.14629	3.81174	3.90672	3.35836	3.70915	3.05456	4.26899	3.43161	3.7122	3.14319	3.4153	3.19576	3.43924	3.62686	3.01421	4.23279	3.44566	3.17209	2.34357	3.80665	2.94165	3.56354	3.56293	KLKB1
[truncated: 5 more columns]
